# Supplementary material for: LncRNA-SERB promotes vasculogenic mimicry (VM) formation and tumor metastasis in renal cell carcinoma
Source: J Biol Chem. 2024 Apr 18;300(5):107297. doi: 10.1016/j.jbc.2024.107297 (PMC11126803; doi:10.1016/j.jbc.2024.107297)
Supplement: Supporting Table S1 [file mmc2.xlsx]

## Sheet: dataset_information
Experiment_id	Pubmed_id	Dataset_id	Platform_id	Standard	Class_id	Class_name	Sample_id	Cancer_type	Cancer_subtype	Metastasis_status	Primary_site	Metastasis_site	Sample_label
EXP00001	22048815	GSE10893	GPL1390	[metastasis tumors comparision] of breast cancer with different metastasis sites	1	metastasis tumor of breast cancer brain metastasis	GSM34453	breast cancer	NA	YES	breast	brain	Metastasis Tumor
EXP00001	22048815	GSE10893	GPL1390	[metastasis tumors comparision] of breast cancer with different metastasis sites	1	metastasis tumor of breast cancer brain metastasis	GSM34472	breast cancer	NA	YES	breast	brain	Metastasis Tumor
EXP00001	22048815	GSE10893	GPL1390	[metastasis tumors comparision] of breast cancer with different metastasis sites	1	metastasis tumor of breast cancer brain metastasis	GSM34498	breast cancer	NA	YES	breast	brain	Metastasis Tumor
EXP00001	22048815	GSE10893	GPL1390	[metastasis tumors comparision] of breast cancer with different metastasis sites	1	metastasis tumor of breast cancer brain metastasis	GSM34511	breast cancer	NA	YES	breast	brain	Metastasis Tumor
EXP00001	22048815	GSE10893	GPL1390	[metastasis tumors comparision] of breast cancer with different metastasis sites	1	metastasis tumor of breast cancer brain metastasis	GSM52913	breast cancer	NA	YES	breast	brain	Metastasis Tumor
EXP00001	22048815	GSE10893	GPL1390	[metastasis tumors comparision] of breast cancer with different metastasis sites	2	metastasis tumor of breast cancer lymph node metastasis	GSM80241	breast cancer	NA	YES	breast	lymph node	Metastasis Tumor
EXP00001	22048815	GSE10893	GPL1390	[metastasis tumors comparision] of breast cancer with different metastasis sites	2	metastasis tumor of breast cancer lymph node metastasis	GSM80244	breast cancer	NA	YES	breast	lymph node	Metastasis Tumor
EXP00002	22048815	GSE10893	GPL1390	[primary tumor vs. metastasis tumor] of breast cancer with metastasis	1	metastasis tumor	GSM275775	breast cancer	NA	YES	breast	skin	Metastasis Tumor
EXP00002	22048815	GSE10893	GPL1390	[primary tumor vs. metastasis tumor] of breast cancer with metastasis	1	metastasis tumor	GSM34453	breast cancer	NA	YES	breast	brain	Metastasis Tumor
EXP00002	22048815	GSE10893	GPL1390	[primary tumor vs. metastasis tumor] of breast cancer with metastasis	1	metastasis tumor	GSM34472	breast cancer	NA	YES	breast	brain	Metastasis Tumor
EXP00002	22048815	GSE10893	GPL1390	[primary tumor vs. metastasis tumor] of breast cancer with metastasis	1	metastasis tumor	GSM34498	breast cancer	NA	YES	breast	brain	Metastasis Tumor
EXP00002	22048815	GSE10893	GPL1390	[primary tumor vs. metastasis tumor] of breast cancer with metastasis	1	metastasis tumor	GSM34511	breast cancer	NA	YES	breast	brain	Metastasis Tumor
EXP00002	22048815	GSE10893	GPL1390	[primary tumor vs. metastasis tumor] of breast cancer with metastasis	1	metastasis tumor	GSM52913	breast cancer	NA	YES	breast	brain	Metastasis Tumor
EXP00002	22048815	GSE10893	GPL1390	[primary tumor vs. metastasis tumor] of breast cancer with metastasis	1	metastasis tumor	GSM80241	breast cancer	NA	YES	breast	lymph node	Metastasis Tumor
EXP00002	22048815	GSE10893	GPL1390	[primary tumor vs. metastasis tumor] of breast cancer with metastasis	1	metastasis tumor	GSM80244	breast cancer	NA	YES	breast	lymph node	Metastasis Tumor
EXP00002	22048815	GSE10893	GPL1390	[primary tumor vs. metastasis tumor] of breast cancer with metastasis	2	primary tumor	GSM34432	breast cancer	NA	YES	breast	brain	Primary Tumor
EXP00002	22048815	GSE10893	GPL1390	[primary tumor vs. metastasis tumor] of breast cancer with metastasis	2	primary tumor	GSM80243	breast cancer	NA	YES	breast		Primary Tumor
EXP00003	22048815	GSE10893	GPL1390	[primary tumors with metastasis vs. primary tumor without metastasis] of breast cancer	1	primary tumor with metastasis	GSM34432	breast cancer	NA	YES	breast	brain	Primary Tumor
EXP00003	22048815	GSE10893	GPL1390	[primary tumors with metastasis vs. primary tumor without metastasis] of breast cancer	1	primary tumor with metastasis	GSM80243	breast cancer	NA	YES	breast		Primary Tumor
EXP00003	22048815	GSE10893	GPL1390	[primary tumors with metastasis vs. primary tumor without metastasis] of breast cancer	2	primary tumor without metastasis	GSM141001	breast cancer	NA	NO	breast		Primary Tumor
EXP00003	22048815	GSE10893	GPL1390	[primary tumors with metastasis vs. primary tumor without metastasis] of breast cancer	2	primary tumor without metastasis	GSM141002	breast cancer	NA	NO	breast		Primary Tumor
EXP00003	22048815	GSE10893	GPL1390	[primary tumors with metastasis vs. primary tumor without metastasis] of breast cancer	2	primary tumor without metastasis	GSM141008	breast cancer	NA	NO	breast		Primary Tumor
EXP00003	22048815	GSE10893	GPL1390	[primary tumors with metastasis vs. primary tumor without metastasis] of breast cancer	2	primary tumor without metastasis	GSM141017	breast cancer	NA	NO	breast		Primary Tumor
EXP00003	22048815	GSE10893	GPL1390	[primary tumors with metastasis vs. primary tumor without metastasis] of breast cancer	2	primary tumor without metastasis	GSM141022	breast cancer	NA	NO	breast		Primary Tumor
EXP00003	22048815	GSE10893	GPL1390	[primary tumors with metastasis vs. primary tumor without metastasis] of breast cancer	2	primary tumor without metastasis	GSM141086	breast cancer	NA	NO	breast		Primary Tumor
EXP00003	22048815	GSE10893	GPL1390	[primary tumors with metastasis vs. primary tumor without metastasis] of breast cancer	2	primary tumor without metastasis	GSM141090	breast cancer	NA	NO	breast		Primary Tumor
EXP00003	22048815	GSE10893	GPL1390	[primary tumors with metastasis vs. primary tumor without metastasis] of breast cancer	2	primary tumor without metastasis	GSM141092	breast cancer	NA	NO	breast		Primary Tumor
EXP00003	22048815	GSE10893	GPL1390	[primary tumors with metastasis vs. primary tumor without metastasis] of breast cancer	2	primary tumor without metastasis	GSM141093	breast cancer	NA	NO	breast		Primary Tumor
EXP00003	22048815	GSE10893	GPL1390	[primary tumors with metastasis vs. primary tumor without metastasis] of breast cancer	2	primary tumor without metastasis	GSM141094	breast cancer	NA	NO	breast		Primary Tumor
EXP00003	22048815	GSE10893	GPL1390	[primary tumors with metastasis vs. primary tumor without metastasis] of breast cancer	2	primary tumor without metastasis	GSM141095	breast cancer	NA	NO	breast		Primary Tumor
EXP00003	22048815	GSE10893	GPL1390	[primary tumors with metastasis vs. primary tumor without metastasis] of breast cancer	2	primary tumor without metastasis	GSM141098	breast cancer	NA	NO	breast		Primary Tumor
EXP00003	22048815	GSE10893	GPL1390	[primary tumors with metastasis vs. primary tumor without metastasis] of breast cancer	2	primary tumor without metastasis	GSM141099	breast cancer	NA	NO	breast		Primary Tumor
EXP00003	22048815	GSE10893	GPL1390	[primary tumors with metastasis vs. primary tumor without metastasis] of breast cancer	2	primary tumor without metastasis	GSM141100	breast cancer	NA	NO	breast		Primary Tumor
EXP00003	22048815	GSE10893	GPL1390	[primary tumors with metastasis vs. primary tumor without metastasis] of breast cancer	2	primary tumor without metastasis	GSM141101	breast cancer	NA	NO	breast		Primary Tumor
EXP00003	22048815	GSE10893	GPL1390	[primary tumors with metastasis vs. primary tumor without metastasis] of breast cancer	2	primary tumor without metastasis	GSM141102	breast cancer	NA	NO	breast		Primary Tumor
EXP00003	22048815	GSE10893	GPL1390	[primary tumors with metastasis vs. primary tumor without metastasis] of breast cancer	2	primary tumor without metastasis	GSM141103	breast cancer	NA	NO	breast		Primary Tumor
EXP00003	22048815	GSE10893	GPL1390	[primary tumors with metastasis vs. primary tumor without metastasis] of breast cancer	2	primary tumor without metastasis	GSM141105	breast cancer	NA	NO	breast		Primary Tumor
EXP00003	22048815	GSE10893	GPL1390	[primary tumors with metastasis vs. primary tumor without metastasis] of breast cancer	2	primary tumor without metastasis	GSM141106	breast cancer	NA	NO	breast		Primary Tumor
EXP00003	22048815	GSE10893	GPL1390	[primary tumors with metastasis vs. primary tumor without metastasis] of breast cancer	2	primary tumor without metastasis	GSM141107	breast cancer	NA	NO	breast		Primary Tumor
EXP00003	22048815	GSE10893	GPL1390	[primary tumors with metastasis vs. primary tumor without metastasis] of breast cancer	2	primary tumor without metastasis	GSM141108	breast cancer	NA	NO	breast		Primary Tumor
EXP00003	22048815	GSE10893	GPL1390	[primary tumors with metastasis vs. primary tumor without metastasis] of breast cancer	2	primary tumor without metastasis	GSM141111	breast cancer	NA	NO	breast		Primary Tumor
EXP00003	22048815	GSE10893	GPL1390	[primary tumors with metastasis vs. primary tumor without metastasis] of breast cancer	2	primary tumor without metastasis	GSM141113	breast cancer	NA	NO	breast		Primary Tumor
EXP00003	22048815	GSE10893	GPL1390	[primary tumors with metastasis vs. primary tumor without metastasis] of breast cancer	2	primary tumor without metastasis	GSM141114	breast cancer	NA	NO	breast		Primary Tumor
EXP00003	22048815	GSE10893	GPL1390	[primary tumors with metastasis vs. primary tumor without metastasis] of breast cancer	2	primary tumor without metastasis	GSM141115	breast cancer	NA	NO	breast		Primary Tumor
EXP00003	22048815	GSE10893	GPL1390	[primary tumors with metastasis vs. primary tumor without metastasis] of breast cancer	2	primary tumor without metastasis	GSM141117	breast cancer	NA	NO	breast		Primary Tumor
EXP00003	22048815	GSE10893	GPL1390	[primary tumors with metastasis vs. primary tumor without metastasis] of breast cancer	2	primary tumor without metastasis	GSM141118	breast cancer	NA	NO	breast		Primary Tumor
EXP00003	22048815	GSE10893	GPL1390	[primary tumors with metastasis vs. primary tumor without metastasis] of breast cancer	2	primary tumor without metastasis	GSM275782	breast cancer	NA	NO	breast		Primary Tumor
EXP00003	22048815	GSE10893	GPL1390	[primary tumors with metastasis vs. primary tumor without metastasis] of breast cancer	2	primary tumor without metastasis	GSM275783	breast cancer	NA	NO	breast		Primary Tumor
EXP00003	22048815	GSE10893	GPL1390	[primary tumors with metastasis vs. primary tumor without metastasis] of breast cancer	2	primary tumor without metastasis	GSM275784	breast cancer	NA	NO	breast		Primary Tumor
EXP00003	22048815	GSE10893	GPL1390	[primary tumors with metastasis vs. primary tumor without metastasis] of breast cancer	2	primary tumor without metastasis	GSM275806	breast cancer	NA	NO	breast		Primary Tumor
EXP00003	22048815	GSE10893	GPL1390	[primary tumors with metastasis vs. primary tumor without metastasis] of breast cancer	2	primary tumor without metastasis	GSM275808	breast cancer	NA	NO	breast		Primary Tumor
EXP00003	22048815	GSE10893	GPL1390	[primary tumors with metastasis vs. primary tumor without metastasis] of breast cancer	2	primary tumor without metastasis	GSM275814	breast cancer	NA	NO	breast		Primary Tumor
EXP00003	22048815	GSE10893	GPL1390	[primary tumors with metastasis vs. primary tumor without metastasis] of breast cancer	2	primary tumor without metastasis	GSM275815	breast cancer	NA	NO	breast		Primary Tumor
EXP00003	22048815	GSE10893	GPL1390	[primary tumors with metastasis vs. primary tumor without metastasis] of breast cancer	2	primary tumor without metastasis	GSM275818	breast cancer	NA	NO	breast		Primary Tumor
EXP00003	22048815	GSE10893	GPL1390	[primary tumors with metastasis vs. primary tumor without metastasis] of breast cancer	2	primary tumor without metastasis	GSM275824	breast cancer	NA	NO	breast		Primary Tumor
EXP00003	22048815	GSE10893	GPL1390	[primary tumors with metastasis vs. primary tumor without metastasis] of breast cancer	2	primary tumor without metastasis	GSM275827	breast cancer	NA	NO	breast		Primary Tumor
EXP00003	22048815	GSE10893	GPL1390	[primary tumors with metastasis vs. primary tumor without metastasis] of breast cancer	2	primary tumor without metastasis	GSM275831	breast cancer	NA	NO	breast		Primary Tumor
EXP00003	22048815	GSE10893	GPL1390	[primary tumors with metastasis vs. primary tumor without metastasis] of breast cancer	2	primary tumor without metastasis	GSM275836	breast cancer	NA	NO	breast		Primary Tumor
EXP00003	22048815	GSE10893	GPL1390	[primary tumors with metastasis vs. primary tumor without metastasis] of breast cancer	2	primary tumor without metastasis	GSM275838	breast cancer	NA	NO	breast		Primary Tumor
EXP00003	22048815	GSE10893	GPL1390	[primary tumors with metastasis vs. primary tumor without metastasis] of breast cancer	2	primary tumor without metastasis	GSM275845	breast cancer	NA	NO	breast		Primary Tumor
EXP00003	22048815	GSE10893	GPL1390	[primary tumors with metastasis vs. primary tumor without metastasis] of breast cancer	2	primary tumor without metastasis	GSM275849	breast cancer	NA	NO	breast		Primary Tumor
EXP00003	22048815	GSE10893	GPL1390	[primary tumors with metastasis vs. primary tumor without metastasis] of breast cancer	2	primary tumor without metastasis	GSM275851	breast cancer	NA	NO	breast		Primary Tumor
EXP00003	22048815	GSE10893	GPL1390	[primary tumors with metastasis vs. primary tumor without metastasis] of breast cancer	2	primary tumor without metastasis	GSM275855	breast cancer	NA	NO	breast		Primary Tumor
EXP00003	22048815	GSE10893	GPL1390	[primary tumors with metastasis vs. primary tumor without metastasis] of breast cancer	2	primary tumor without metastasis	GSM275856	breast cancer	NA	NO	breast		Primary Tumor
EXP00003	22048815	GSE10893	GPL1390	[primary tumors with metastasis vs. primary tumor without metastasis] of breast cancer	2	primary tumor without metastasis	GSM275861	breast cancer	NA	NO	breast		Primary Tumor
EXP00003	22048815	GSE10893	GPL1390	[primary tumors with metastasis vs. primary tumor without metastasis] of breast cancer	2	primary tumor without metastasis	GSM275862	breast cancer	NA	NO	breast		Primary Tumor
EXP00003	22048815	GSE10893	GPL1390	[primary tumors with metastasis vs. primary tumor without metastasis] of breast cancer	2	primary tumor without metastasis	GSM275864	breast cancer	NA	NO	breast		Primary Tumor
EXP00003	22048815	GSE10893	GPL1390	[primary tumors with metastasis vs. primary tumor without metastasis] of breast cancer	2	primary tumor without metastasis	GSM275871	breast cancer	NA	NO	breast		Primary Tumor
EXP00003	22048815	GSE10893	GPL1390	[primary tumors with metastasis vs. primary tumor without metastasis] of breast cancer	2	primary tumor without metastasis	GSM275872	breast cancer	NA	NO	breast		Primary Tumor
EXP00003	22048815	GSE10893	GPL1390	[primary tumors with metastasis vs. primary tumor without metastasis] of breast cancer	2	primary tumor without metastasis	GSM275874	breast cancer	NA	NO	breast		Primary Tumor
EXP00003	22048815	GSE10893	GPL1390	[primary tumors with metastasis vs. primary tumor without metastasis] of breast cancer	2	primary tumor without metastasis	GSM275884	breast cancer	NA	NO	breast		Primary Tumor
EXP00003	22048815	GSE10893	GPL1390	[primary tumors with metastasis vs. primary tumor without metastasis] of breast cancer	2	primary tumor without metastasis	GSM275892	breast cancer	NA	NO	breast		Primary Tumor
EXP00003	22048815	GSE10893	GPL1390	[primary tumors with metastasis vs. primary tumor without metastasis] of breast cancer	2	primary tumor without metastasis	GSM275899	breast cancer	NA	NO	breast		Primary Tumor
EXP00003	22048815	GSE10893	GPL1390	[primary tumors with metastasis vs. primary tumor without metastasis] of breast cancer	2	primary tumor without metastasis	GSM275907	breast cancer	NA	NO	breast		Primary Tumor
EXP00003	22048815	GSE10893	GPL1390	[primary tumors with metastasis vs. primary tumor without metastasis] of breast cancer	2	primary tumor without metastasis	GSM34431	breast cancer	NA	NO	breast		Primary Tumor
EXP00003	22048815	GSE10893	GPL1390	[primary tumors with metastasis vs. primary tumor without metastasis] of breast cancer	2	primary tumor without metastasis	GSM34433	breast cancer	NA	NO	breast		Primary Tumor
EXP00003	22048815	GSE10893	GPL1390	[primary tumors with metastasis vs. primary tumor without metastasis] of breast cancer	2	primary tumor without metastasis	GSM34434	breast cancer	NA	NO	breast		Primary Tumor
EXP00003	22048815	GSE10893	GPL1390	[primary tumors with metastasis vs. primary tumor without metastasis] of breast cancer	2	primary tumor without metastasis	GSM34438	breast cancer	NA	NO	breast		Primary Tumor
EXP00003	22048815	GSE10893	GPL1390	[primary tumors with metastasis vs. primary tumor without metastasis] of breast cancer	2	primary tumor without metastasis	GSM34446	breast cancer	NA	NO	breast		Primary Tumor
EXP00003	22048815	GSE10893	GPL1390	[primary tumors with metastasis vs. primary tumor without metastasis] of breast cancer	2	primary tumor without metastasis	GSM34447	breast cancer	NA	NO	breast		Primary Tumor
EXP00003	22048815	GSE10893	GPL1390	[primary tumors with metastasis vs. primary tumor without metastasis] of breast cancer	2	primary tumor without metastasis	GSM34448	breast cancer	NA	NO	breast		Primary Tumor
EXP00003	22048815	GSE10893	GPL1390	[primary tumors with metastasis vs. primary tumor without metastasis] of breast cancer	2	primary tumor without metastasis	GSM34449	breast cancer	NA	NO	breast		Primary Tumor
EXP00003	22048815	GSE10893	GPL1390	[primary tumors with metastasis vs. primary tumor without metastasis] of breast cancer	2	primary tumor without metastasis	GSM34450	breast cancer	NA	NO	breast		Primary Tumor
EXP00003	22048815	GSE10893	GPL1390	[primary tumors with metastasis vs. primary tumor without metastasis] of breast cancer	2	primary tumor without metastasis	GSM34451	breast cancer	NA	NO	breast		Primary Tumor
EXP00003	22048815	GSE10893	GPL1390	[primary tumors with metastasis vs. primary tumor without metastasis] of breast cancer	2	primary tumor without metastasis	GSM34452	breast cancer	NA	NO	breast		Primary Tumor
EXP00003	22048815	GSE10893	GPL1390	[primary tumors with metastasis vs. primary tumor without metastasis] of breast cancer	2	primary tumor without metastasis	GSM34454	breast cancer	NA	NO	breast		Primary Tumor
EXP00003	22048815	GSE10893	GPL1390	[primary tumors with metastasis vs. primary tumor without metastasis] of breast cancer	2	primary tumor without metastasis	GSM34455	breast cancer	NA	NO	breast		Primary Tumor
EXP00003	22048815	GSE10893	GPL1390	[primary tumors with metastasis vs. primary tumor without metastasis] of breast cancer	2	primary tumor without metastasis	GSM34456	breast cancer	NA	NO	breast		Primary Tumor
EXP00003	22048815	GSE10893	GPL1390	[primary tumors with metastasis vs. primary tumor without metastasis] of breast cancer	2	primary tumor without metastasis	GSM34457	breast cancer	NA	NO	breast		Primary Tumor
EXP00003	22048815	GSE10893	GPL1390	[primary tumors with metastasis vs. primary tumor without metastasis] of breast cancer	2	primary tumor without metastasis	GSM34458	breast cancer	NA	NO	breast		Primary Tumor
EXP00003	22048815	GSE10893	GPL1390	[primary tumors with metastasis vs. primary tumor without metastasis] of breast cancer	2	primary tumor without metastasis	GSM34459	breast cancer	NA	NO	breast		Primary Tumor
EXP00003	22048815	GSE10893	GPL1390	[primary tumors with metastasis vs. primary tumor without metastasis] of breast cancer	2	primary tumor without metastasis	GSM34460	breast cancer	NA	NO	breast		Primary Tumor
EXP00003	22048815	GSE10893	GPL1390	[primary tumors with metastasis vs. primary tumor without metastasis] of breast cancer	2	primary tumor without metastasis	GSM34473	breast cancer	NA	YES	breast	adrenal gland	Primary Tumor
EXP00003	22048815	GSE10893	GPL1390	[primary tumors with metastasis vs. primary tumor without metastasis] of breast cancer	2	primary tumor without metastasis	GSM34474	breast cancer	NA	NO	breast		Primary Tumor
EXP00003	22048815	GSE10893	GPL1390	[primary tumors with metastasis vs. primary tumor without metastasis] of breast cancer	2	primary tumor without metastasis	GSM34475	breast cancer	NA	NO	breast		Primary Tumor
EXP00003	22048815	GSE10893	GPL1390	[primary tumors with metastasis vs. primary tumor without metastasis] of breast cancer	2	primary tumor without metastasis	GSM34479	breast cancer	NA	NO	breast		Primary Tumor
EXP00003	22048815	GSE10893	GPL1390	[primary tumors with metastasis vs. primary tumor without metastasis] of breast cancer	2	primary tumor without metastasis	GSM34480	breast cancer	NA	NO	breast		Primary Tumor
EXP00003	22048815	GSE10893	GPL1390	[primary tumors with metastasis vs. primary tumor without metastasis] of breast cancer	2	primary tumor without metastasis	GSM34481	breast cancer	NA	NO	breast		Primary Tumor
EXP00003	22048815	GSE10893	GPL1390	[primary tumors with metastasis vs. primary tumor without metastasis] of breast cancer	2	primary tumor without metastasis	GSM34486	breast cancer	NA	NO	breast		Primary Tumor
EXP00003	22048815	GSE10893	GPL1390	[primary tumors with metastasis vs. primary tumor without metastasis] of breast cancer	2	primary tumor without metastasis	GSM34488	breast cancer	NA	NO	breast		Primary Tumor
EXP00003	22048815	GSE10893	GPL1390	[primary tumors with metastasis vs. primary tumor without metastasis] of breast cancer	2	primary tumor without metastasis	GSM34494	breast cancer	NA	NO	breast		Primary Tumor
EXP00003	22048815	GSE10893	GPL1390	[primary tumors with metastasis vs. primary tumor without metastasis] of breast cancer	2	primary tumor without metastasis	GSM34495	breast cancer	NA	NO	breast		Primary Tumor
EXP00003	22048815	GSE10893	GPL1390	[primary tumors with metastasis vs. primary tumor without metastasis] of breast cancer	2	primary tumor without metastasis	GSM34496	breast cancer	NA	NO	breast		Primary Tumor
EXP00003	22048815	GSE10893	GPL1390	[primary tumors with metastasis vs. primary tumor without metastasis] of breast cancer	2	primary tumor without metastasis	GSM34497	breast cancer	NA	NO	breast		Primary Tumor
EXP00003	22048815	GSE10893	GPL1390	[primary tumors with metastasis vs. primary tumor without metastasis] of breast cancer	2	primary tumor without metastasis	GSM34534	breast cancer	NA	NO	breast		Primary Tumor
EXP00003	22048815	GSE10893	GPL1390	[primary tumors with metastasis vs. primary tumor without metastasis] of breast cancer	2	primary tumor without metastasis	GSM34535	breast cancer	NA	NO	breast		Primary Tumor
EXP00003	22048815	GSE10893	GPL1390	[primary tumors with metastasis vs. primary tumor without metastasis] of breast cancer	2	primary tumor without metastasis	GSM34536	breast cancer	NA	NO	breast		Primary Tumor
EXP00003	22048815	GSE10893	GPL1390	[primary tumors with metastasis vs. primary tumor without metastasis] of breast cancer	2	primary tumor without metastasis	GSM34537	breast cancer	NA	NO	breast		Primary Tumor
EXP00003	22048815	GSE10893	GPL1390	[primary tumors with metastasis vs. primary tumor without metastasis] of breast cancer	2	primary tumor without metastasis	GSM34538	breast cancer	NA	NO	breast		Primary Tumor
EXP00003	22048815	GSE10893	GPL1390	[primary tumors with metastasis vs. primary tumor without metastasis] of breast cancer	2	primary tumor without metastasis	GSM34539	breast cancer	NA	NO	breast		Primary Tumor
EXP00003	22048815	GSE10893	GPL1390	[primary tumors with metastasis vs. primary tumor without metastasis] of breast cancer	2	primary tumor without metastasis	GSM34540	breast cancer	NA	NO	breast		Primary Tumor
EXP00003	22048815	GSE10893	GPL1390	[primary tumors with metastasis vs. primary tumor without metastasis] of breast cancer	2	primary tumor without metastasis	GSM34541	breast cancer	NA	NO	breast		Primary Tumor
EXP00003	22048815	GSE10893	GPL1390	[primary tumors with metastasis vs. primary tumor without metastasis] of breast cancer	2	primary tumor without metastasis	GSM34542	breast cancer	NA	NO	breast		Primary Tumor
EXP00003	22048815	GSE10893	GPL1390	[primary tumors with metastasis vs. primary tumor without metastasis] of breast cancer	2	primary tumor without metastasis	GSM34544	breast cancer	NA	NO	breast		Primary Tumor
EXP00003	22048815	GSE10893	GPL1390	[primary tumors with metastasis vs. primary tumor without metastasis] of breast cancer	2	primary tumor without metastasis	GSM34545	breast cancer	NA	NO	breast		Primary Tumor
EXP00003	22048815	GSE10893	GPL1390	[primary tumors with metastasis vs. primary tumor without metastasis] of breast cancer	2	primary tumor without metastasis	GSM34546	breast cancer	NA	NO	breast		Primary Tumor
EXP00003	22048815	GSE10893	GPL1390	[primary tumors with metastasis vs. primary tumor without metastasis] of breast cancer	2	primary tumor without metastasis	GSM34548	breast cancer	NA	NO	breast		Primary Tumor
EXP00003	22048815	GSE10893	GPL1390	[primary tumors with metastasis vs. primary tumor without metastasis] of breast cancer	2	primary tumor without metastasis	GSM34549	breast cancer	NA	NO	breast		Primary Tumor
EXP00003	22048815	GSE10893	GPL1390	[primary tumors with metastasis vs. primary tumor without metastasis] of breast cancer	2	primary tumor without metastasis	GSM34550	breast cancer	NA	NO	breast		Primary Tumor
EXP00003	22048815	GSE10893	GPL1390	[primary tumors with metastasis vs. primary tumor without metastasis] of breast cancer	2	primary tumor without metastasis	GSM34553	breast cancer	NA	NO	breast		Primary Tumor
EXP00003	22048815	GSE10893	GPL1390	[primary tumors with metastasis vs. primary tumor without metastasis] of breast cancer	2	primary tumor without metastasis	GSM34554	breast cancer	NA	NO	breast		Primary Tumor
EXP00003	22048815	GSE10893	GPL1390	[primary tumors with metastasis vs. primary tumor without metastasis] of breast cancer	2	primary tumor without metastasis	GSM34558	breast cancer	NA	NO	breast		Primary Tumor
EXP00003	22048815	GSE10893	GPL1390	[primary tumors with metastasis vs. primary tumor without metastasis] of breast cancer	2	primary tumor without metastasis	GSM34559	breast cancer	NA	NO	breast		Primary Tumor
EXP00003	22048815	GSE10893	GPL1390	[primary tumors with metastasis vs. primary tumor without metastasis] of breast cancer	2	primary tumor without metastasis	GSM34560	breast cancer	NA	NO	breast		Primary Tumor
EXP00003	22048815	GSE10893	GPL1390	[primary tumors with metastasis vs. primary tumor without metastasis] of breast cancer	2	primary tumor without metastasis	GSM34561	breast cancer	NA	NO	breast		Primary Tumor
EXP00003	22048815	GSE10893	GPL1390	[primary tumors with metastasis vs. primary tumor without metastasis] of breast cancer	2	primary tumor without metastasis	GSM34562	breast cancer	NA	NO	breast		Primary Tumor
EXP00003	22048815	GSE10893	GPL1390	[primary tumors with metastasis vs. primary tumor without metastasis] of breast cancer	2	primary tumor without metastasis	GSM34563	breast cancer	NA	NO	breast		Primary Tumor
EXP00003	22048815	GSE10893	GPL1390	[primary tumors with metastasis vs. primary tumor without metastasis] of breast cancer	2	primary tumor without metastasis	GSM34565	breast cancer	NA	NO	breast		Primary Tumor
EXP00003	22048815	GSE10893	GPL1390	[primary tumors with metastasis vs. primary tumor without metastasis] of breast cancer	2	primary tumor without metastasis	GSM34566	breast cancer	NA	NO	breast		Primary Tumor
EXP00003	22048815	GSE10893	GPL1390	[primary tumors with metastasis vs. primary tumor without metastasis] of breast cancer	2	primary tumor without metastasis	GSM34567	breast cancer	NA	NO	breast		Primary Tumor
EXP00003	22048815	GSE10893	GPL1390	[primary tumors with metastasis vs. primary tumor without metastasis] of breast cancer	2	primary tumor without metastasis	GSM372557	breast cancer	NA	NO	breast		Primary Tumor
EXP00003	22048815	GSE10893	GPL1390	[primary tumors with metastasis vs. primary tumor without metastasis] of breast cancer	2	primary tumor without metastasis	GSM372558	breast cancer	NA	NO	breast		Primary Tumor
EXP00003	22048815	GSE10893	GPL1390	[primary tumors with metastasis vs. primary tumor without metastasis] of breast cancer	2	primary tumor without metastasis	GSM372559	breast cancer	NA	NO	breast		Primary Tumor
EXP00003	22048815	GSE10893	GPL1390	[primary tumors with metastasis vs. primary tumor without metastasis] of breast cancer	2	primary tumor without metastasis	GSM372560	breast cancer	NA	NO	breast		Primary Tumor
EXP00003	22048815	GSE10893	GPL1390	[primary tumors with metastasis vs. primary tumor without metastasis] of breast cancer	2	primary tumor without metastasis	GSM372561	breast cancer	NA	NO	breast		Primary Tumor
EXP00003	22048815	GSE10893	GPL1390	[primary tumors with metastasis vs. primary tumor without metastasis] of breast cancer	2	primary tumor without metastasis	GSM50135	breast cancer	NA	NO	breast		Primary Tumor
EXP00003	22048815	GSE10893	GPL1390	[primary tumors with metastasis vs. primary tumor without metastasis] of breast cancer	2	primary tumor without metastasis	GSM50149	breast cancer	NA	NO	breast		Primary Tumor
EXP00003	22048815	GSE10893	GPL1390	[primary tumors with metastasis vs. primary tumor without metastasis] of breast cancer	2	primary tumor without metastasis	GSM52885	breast cancer	NA	NO	breast		Primary Tumor
EXP00003	22048815	GSE10893	GPL1390	[primary tumors with metastasis vs. primary tumor without metastasis] of breast cancer	2	primary tumor without metastasis	GSM52886	breast cancer	NA	NO	breast		Primary Tumor
EXP00003	22048815	GSE10893	GPL1390	[primary tumors with metastasis vs. primary tumor without metastasis] of breast cancer	2	primary tumor without metastasis	GSM52887	breast cancer	NA	NO	breast		Primary Tumor
EXP00003	22048815	GSE10893	GPL1390	[primary tumors with metastasis vs. primary tumor without metastasis] of breast cancer	2	primary tumor without metastasis	GSM52888	breast cancer	NA	NO	breast		Primary Tumor
EXP00003	22048815	GSE10893	GPL1390	[primary tumors with metastasis vs. primary tumor without metastasis] of breast cancer	2	primary tumor without metastasis	GSM52889	breast cancer	NA	NO	breast		Primary Tumor
EXP00003	22048815	GSE10893	GPL1390	[primary tumors with metastasis vs. primary tumor without metastasis] of breast cancer	2	primary tumor without metastasis	GSM52890	breast cancer	NA	NO	breast		Primary Tumor
EXP00003	22048815	GSE10893	GPL1390	[primary tumors with metastasis vs. primary tumor without metastasis] of breast cancer	2	primary tumor without metastasis	GSM52891	breast cancer	NA	NO	breast		Primary Tumor
EXP00003	22048815	GSE10893	GPL1390	[primary tumors with metastasis vs. primary tumor without metastasis] of breast cancer	2	primary tumor without metastasis	GSM52892	breast cancer	NA	NO	breast		Primary Tumor
EXP00003	22048815	GSE10893	GPL1390	[primary tumors with metastasis vs. primary tumor without metastasis] of breast cancer	2	primary tumor without metastasis	GSM52893	breast cancer	NA	NO	breast		Primary Tumor
EXP00003	22048815	GSE10893	GPL1390	[primary tumors with metastasis vs. primary tumor without metastasis] of breast cancer	2	primary tumor without metastasis	GSM52894	breast cancer	NA	NO	breast		Primary Tumor
EXP00003	22048815	GSE10893	GPL1390	[primary tumors with metastasis vs. primary tumor without metastasis] of breast cancer	2	primary tumor without metastasis	GSM52895	breast cancer	NA	NO	breast		Primary Tumor
EXP00003	22048815	GSE10893	GPL1390	[primary tumors with metastasis vs. primary tumor without metastasis] of breast cancer	2	primary tumor without metastasis	GSM52896	breast cancer	NA	NO	breast		Primary Tumor
EXP00003	22048815	GSE10893	GPL1390	[primary tumors with metastasis vs. primary tumor without metastasis] of breast cancer	2	primary tumor without metastasis	GSM53474	breast cancer	NA	NO	breast		Primary Tumor
EXP00003	22048815	GSE10893	GPL1390	[primary tumors with metastasis vs. primary tumor without metastasis] of breast cancer	2	primary tumor without metastasis	GSM53478	breast cancer	NA	NO	breast		Primary Tumor
EXP00003	22048815	GSE10893	GPL1390	[primary tumors with metastasis vs. primary tumor without metastasis] of breast cancer	2	primary tumor without metastasis	GSM53479	breast cancer	NA	NO	breast		Primary Tumor
EXP00003	22048815	GSE10893	GPL1390	[primary tumors with metastasis vs. primary tumor without metastasis] of breast cancer	2	primary tumor without metastasis	GSM53480	breast cancer	NA	NO	breast		Primary Tumor
EXP00003	22048815	GSE10893	GPL1390	[primary tumors with metastasis vs. primary tumor without metastasis] of breast cancer	2	primary tumor without metastasis	GSM53481	breast cancer	NA	NO	breast		Primary Tumor
EXP00003	22048815	GSE10893	GPL1390	[primary tumors with metastasis vs. primary tumor without metastasis] of breast cancer	2	primary tumor without metastasis	GSM53482	breast cancer	NA	NO	breast		Primary Tumor
EXP00003	22048815	GSE10893	GPL1390	[primary tumors with metastasis vs. primary tumor without metastasis] of breast cancer	2	primary tumor without metastasis	GSM53483	breast cancer	NA	NO	breast		Primary Tumor
EXP00003	22048815	GSE10893	GPL1390	[primary tumors with metastasis vs. primary tumor without metastasis] of breast cancer	2	primary tumor without metastasis	GSM53484	breast cancer	NA	NO	breast		Primary Tumor
EXP00003	22048815	GSE10893	GPL1390	[primary tumors with metastasis vs. primary tumor without metastasis] of breast cancer	2	primary tumor without metastasis	GSM53485	breast cancer	NA	NO	breast		Primary Tumor
EXP00003	22048815	GSE10893	GPL1390	[primary tumors with metastasis vs. primary tumor without metastasis] of breast cancer	2	primary tumor without metastasis	GSM53486	breast cancer	NA	NO	breast		Primary Tumor
EXP00003	22048815	GSE10893	GPL1390	[primary tumors with metastasis vs. primary tumor without metastasis] of breast cancer	2	primary tumor without metastasis	GSM80216	breast cancer	NA	NO	breast		Primary Tumor
EXP00003	22048815	GSE10893	GPL1390	[primary tumors with metastasis vs. primary tumor without metastasis] of breast cancer	2	primary tumor without metastasis	GSM80217	breast cancer	NA	NO	breast		Primary Tumor
EXP00003	22048815	GSE10893	GPL1390	[primary tumors with metastasis vs. primary tumor without metastasis] of breast cancer	2	primary tumor without metastasis	GSM80218	breast cancer	NA	NO	breast		Primary Tumor
EXP00003	22048815	GSE10893	GPL1390	[primary tumors with metastasis vs. primary tumor without metastasis] of breast cancer	2	primary tumor without metastasis	GSM80219	breast cancer	NA	NO	breast		Primary Tumor
EXP00003	22048815	GSE10893	GPL1390	[primary tumors with metastasis vs. primary tumor without metastasis] of breast cancer	2	primary tumor without metastasis	GSM80220	breast cancer	NA	NO	breast		Primary Tumor
EXP00003	22048815	GSE10893	GPL1390	[primary tumors with metastasis vs. primary tumor without metastasis] of breast cancer	2	primary tumor without metastasis	GSM80221	breast cancer	NA	NO	breast		Primary Tumor
EXP00003	22048815	GSE10893	GPL1390	[primary tumors with metastasis vs. primary tumor without metastasis] of breast cancer	2	primary tumor without metastasis	GSM80222	breast cancer	NA	NO	breast		Primary Tumor
EXP00003	22048815	GSE10893	GPL1390	[primary tumors with metastasis vs. primary tumor without metastasis] of breast cancer	2	primary tumor without metastasis	GSM80226	breast cancer	NA	NO	breast		Primary Tumor
EXP00003	22048815	GSE10893	GPL1390	[primary tumors with metastasis vs. primary tumor without metastasis] of breast cancer	2	primary tumor without metastasis	GSM80227	breast cancer	NA	NO	breast		Primary Tumor
EXP00003	22048815	GSE10893	GPL1390	[primary tumors with metastasis vs. primary tumor without metastasis] of breast cancer	2	primary tumor without metastasis	GSM80229	breast cancer	NA	NO	breast		Primary Tumor
EXP00003	22048815	GSE10893	GPL1390	[primary tumors with metastasis vs. primary tumor without metastasis] of breast cancer	2	primary tumor without metastasis	GSM80230	breast cancer	NA	NO	breast		Primary Tumor
EXP00003	22048815	GSE10893	GPL1390	[primary tumors with metastasis vs. primary tumor without metastasis] of breast cancer	2	primary tumor without metastasis	GSM80232	breast cancer	NA	NO	breast		Primary Tumor
EXP00003	22048815	GSE10893	GPL1390	[primary tumors with metastasis vs. primary tumor without metastasis] of breast cancer	2	primary tumor without metastasis	GSM80237	breast cancer	NA	NO	breast		Primary Tumor
EXP00003	22048815	GSE10893	GPL1390	[primary tumors with metastasis vs. primary tumor without metastasis] of breast cancer	2	primary tumor without metastasis	GSM81166	breast cancer	NA	NO	breast		Primary Tumor
EXP00003	22048815	GSE10893	GPL1390	[primary tumors with metastasis vs. primary tumor without metastasis] of breast cancer	2	primary tumor without metastasis	GSM81167	breast cancer	NA	NO	breast		Primary Tumor
EXP00003	22048815	GSE10893	GPL1390	[primary tumors with metastasis vs. primary tumor without metastasis] of breast cancer	2	primary tumor without metastasis	GSM81168	breast cancer	NA	NO	breast		Primary Tumor
EXP00003	22048815	GSE10893	GPL1390	[primary tumors with metastasis vs. primary tumor without metastasis] of breast cancer	2	primary tumor without metastasis	GSM81169	breast cancer	NA	NO	breast		Primary Tumor
EXP00003	22048815	GSE10893	GPL1390	[primary tumors with metastasis vs. primary tumor without metastasis] of breast cancer	2	primary tumor without metastasis	GSM81170	breast cancer	NA	NO	breast		Primary Tumor
EXP00003	22048815	GSE10893	GPL1390	[primary tumors with metastasis vs. primary tumor without metastasis] of breast cancer	2	primary tumor without metastasis	GSM81171	breast cancer	NA	NO	breast		Primary Tumor
EXP00003	22048815	GSE10893	GPL1390	[primary tumors with metastasis vs. primary tumor without metastasis] of breast cancer	2	primary tumor without metastasis	GSM81172	breast cancer	NA	NO	breast		Primary Tumor
EXP00003	22048815	GSE10893	GPL1390	[primary tumors with metastasis vs. primary tumor without metastasis] of breast cancer	2	primary tumor without metastasis	GSM81173	breast cancer	NA	NO	breast		Primary Tumor
EXP00003	22048815	GSE10893	GPL1390	[primary tumors with metastasis vs. primary tumor without metastasis] of breast cancer	2	primary tumor without metastasis	GSM81174	breast cancer	NA	NO	breast		Primary Tumor
EXP00003	22048815	GSE10893	GPL1390	[primary tumors with metastasis vs. primary tumor without metastasis] of breast cancer	2	primary tumor without metastasis	GSM81175	breast cancer	NA	NO	breast		Primary Tumor
EXP00003	22048815	GSE10893	GPL1390	[primary tumors with metastasis vs. primary tumor without metastasis] of breast cancer	2	primary tumor without metastasis	GSM81176	breast cancer	NA	NO	breast		Primary Tumor
EXP00003	22048815	GSE10893	GPL1390	[primary tumors with metastasis vs. primary tumor without metastasis] of breast cancer	2	primary tumor without metastasis	GSM81177	breast cancer	NA	NO	breast		Primary Tumor
EXP00003	22048815	GSE10893	GPL1390	[primary tumors with metastasis vs. primary tumor without metastasis] of breast cancer	2	primary tumor without metastasis	GSM81178	breast cancer	NA	NO	breast		Primary Tumor
EXP00004	22048815	GSE10893	GPL1390	[primary tumor vs. primary normal] of breast cancer without metastasis	1	primary normal	GSM34482	breast cancer	NA	NO	breast		Primary Normal
EXP00004	22048815	GSE10893	GPL1390	[primary tumor vs. primary normal] of breast cancer without metastasis	1	primary normal	GSM34483	breast cancer	NA	NO	breast		Primary Normal
EXP00004	22048815	GSE10893	GPL1390	[primary tumor vs. primary normal] of breast cancer without metastasis	1	primary normal	GSM34547	breast cancer	NA	NO	breast		Primary Normal
EXP00004	22048815	GSE10893	GPL1390	[primary tumor vs. primary normal] of breast cancer without metastasis	1	primary normal	GSM372539	breast cancer	NA	NO	breast		Primary Normal
EXP00004	22048815	GSE10893	GPL1390	[primary tumor vs. primary normal] of breast cancer without metastasis	1	primary normal	GSM372540	breast cancer	NA	NO	breast		Primary Normal
EXP00004	22048815	GSE10893	GPL1390	[primary tumor vs. primary normal] of breast cancer without metastasis	1	primary normal	GSM372541	breast cancer	NA	NO	breast		Primary Normal
EXP00004	22048815	GSE10893	GPL1390	[primary tumor vs. primary normal] of breast cancer without metastasis	1	primary normal	GSM372562	breast cancer	NA	NO	breast		Primary Normal
EXP00004	22048815	GSE10893	GPL1390	[primary tumor vs. primary normal] of breast cancer without metastasis	1	primary normal	GSM372563	breast cancer	NA	NO	breast		Primary Normal
EXP00004	22048815	GSE10893	GPL1390	[primary tumor vs. primary normal] of breast cancer without metastasis	2	primary tumor	GSM141001	breast cancer	NA	NO	breast		Primary Tumor
EXP00004	22048815	GSE10893	GPL1390	[primary tumor vs. primary normal] of breast cancer without metastasis	2	primary tumor	GSM141002	breast cancer	NA	NO	breast		Primary Tumor
EXP00004	22048815	GSE10893	GPL1390	[primary tumor vs. primary normal] of breast cancer without metastasis	2	primary tumor	GSM141008	breast cancer	NA	NO	breast		Primary Tumor
EXP00004	22048815	GSE10893	GPL1390	[primary tumor vs. primary normal] of breast cancer without metastasis	2	primary tumor	GSM141017	breast cancer	NA	NO	breast		Primary Tumor
EXP00004	22048815	GSE10893	GPL1390	[primary tumor vs. primary normal] of breast cancer without metastasis	2	primary tumor	GSM141022	breast cancer	NA	NO	breast		Primary Tumor
EXP00004	22048815	GSE10893	GPL1390	[primary tumor vs. primary normal] of breast cancer without metastasis	2	primary tumor	GSM141086	breast cancer	NA	NO	breast		Primary Tumor
EXP00004	22048815	GSE10893	GPL1390	[primary tumor vs. primary normal] of breast cancer without metastasis	2	primary tumor	GSM141090	breast cancer	NA	NO	breast		Primary Tumor
EXP00004	22048815	GSE10893	GPL1390	[primary tumor vs. primary normal] of breast cancer without metastasis	2	primary tumor	GSM141092	breast cancer	NA	NO	breast		Primary Tumor
EXP00004	22048815	GSE10893	GPL1390	[primary tumor vs. primary normal] of breast cancer without metastasis	2	primary tumor	GSM141093	breast cancer	NA	NO	breast		Primary Tumor
EXP00004	22048815	GSE10893	GPL1390	[primary tumor vs. primary normal] of breast cancer without metastasis	2	primary tumor	GSM141094	breast cancer	NA	NO	breast		Primary Tumor
EXP00004	22048815	GSE10893	GPL1390	[primary tumor vs. primary normal] of breast cancer without metastasis	2	primary tumor	GSM141095	breast cancer	NA	NO	breast		Primary Tumor
EXP00004	22048815	GSE10893	GPL1390	[primary tumor vs. primary normal] of breast cancer without metastasis	2	primary tumor	GSM141098	breast cancer	NA	NO	breast		Primary Tumor
EXP00004	22048815	GSE10893	GPL1390	[primary tumor vs. primary normal] of breast cancer without metastasis	2	primary tumor	GSM141099	breast cancer	NA	NO	breast		Primary Tumor
EXP00004	22048815	GSE10893	GPL1390	[primary tumor vs. primary normal] of breast cancer without metastasis	2	primary tumor	GSM141100	breast cancer	NA	NO	breast		Primary Tumor
EXP00004	22048815	GSE10893	GPL1390	[primary tumor vs. primary normal] of breast cancer without metastasis	2	primary tumor	GSM141101	breast cancer	NA	NO	breast		Primary Tumor
EXP00004	22048815	GSE10893	GPL1390	[primary tumor vs. primary normal] of breast cancer without metastasis	2	primary tumor	GSM141102	breast cancer	NA	NO	breast		Primary Tumor
EXP00004	22048815	GSE10893	GPL1390	[primary tumor vs. primary normal] of breast cancer without metastasis	2	primary tumor	GSM141103	breast cancer	NA	NO	breast		Primary Tumor
EXP00004	22048815	GSE10893	GPL1390	[primary tumor vs. primary normal] of breast cancer without metastasis	2	primary tumor	GSM141105	breast cancer	NA	NO	breast		Primary Tumor
EXP00004	22048815	GSE10893	GPL1390	[primary tumor vs. primary normal] of breast cancer without metastasis	2	primary tumor	GSM141106	breast cancer	NA	NO	breast		Primary Tumor
EXP00004	22048815	GSE10893	GPL1390	[primary tumor vs. primary normal] of breast cancer without metastasis	2	primary tumor	GSM141107	breast cancer	NA	NO	breast		Primary Tumor
EXP00004	22048815	GSE10893	GPL1390	[primary tumor vs. primary normal] of breast cancer without metastasis	2	primary tumor	GSM141108	breast cancer	NA	NO	breast		Primary Tumor
EXP00004	22048815	GSE10893	GPL1390	[primary tumor vs. primary normal] of breast cancer without metastasis	2	primary tumor	GSM141111	breast cancer	NA	NO	breast		Primary Tumor
EXP00004	22048815	GSE10893	GPL1390	[primary tumor vs. primary normal] of breast cancer without metastasis	2	primary tumor	GSM141113	breast cancer	NA	NO	breast		Primary Tumor
EXP00004	22048815	GSE10893	GPL1390	[primary tumor vs. primary normal] of breast cancer without metastasis	2	primary tumor	GSM141114	breast cancer	NA	NO	breast		Primary Tumor
EXP00004	22048815	GSE10893	GPL1390	[primary tumor vs. primary normal] of breast cancer without metastasis	2	primary tumor	GSM141115	breast cancer	NA	NO	breast		Primary Tumor
EXP00004	22048815	GSE10893	GPL1390	[primary tumor vs. primary normal] of breast cancer without metastasis	2	primary tumor	GSM141117	breast cancer	NA	NO	breast		Primary Tumor
EXP00004	22048815	GSE10893	GPL1390	[primary tumor vs. primary normal] of breast cancer without metastasis	2	primary tumor	GSM141118	breast cancer	NA	NO	breast		Primary Tumor
EXP00004	22048815	GSE10893	GPL1390	[primary tumor vs. primary normal] of breast cancer without metastasis	2	primary tumor	GSM275782	breast cancer	NA	NO	breast		Primary Tumor
EXP00004	22048815	GSE10893	GPL1390	[primary tumor vs. primary normal] of breast cancer without metastasis	2	primary tumor	GSM275783	breast cancer	NA	NO	breast		Primary Tumor
EXP00004	22048815	GSE10893	GPL1390	[primary tumor vs. primary normal] of breast cancer without metastasis	2	primary tumor	GSM275784	breast cancer	NA	NO	breast		Primary Tumor
EXP00004	22048815	GSE10893	GPL1390	[primary tumor vs. primary normal] of breast cancer without metastasis	2	primary tumor	GSM275806	breast cancer	NA	NO	breast		Primary Tumor
EXP00004	22048815	GSE10893	GPL1390	[primary tumor vs. primary normal] of breast cancer without metastasis	2	primary tumor	GSM275808	breast cancer	NA	NO	breast		Primary Tumor
EXP00004	22048815	GSE10893	GPL1390	[primary tumor vs. primary normal] of breast cancer without metastasis	2	primary tumor	GSM275814	breast cancer	NA	NO	breast		Primary Tumor
EXP00004	22048815	GSE10893	GPL1390	[primary tumor vs. primary normal] of breast cancer without metastasis	2	primary tumor	GSM275815	breast cancer	NA	NO	breast		Primary Tumor
EXP00004	22048815	GSE10893	GPL1390	[primary tumor vs. primary normal] of breast cancer without metastasis	2	primary tumor	GSM275818	breast cancer	NA	NO	breast		Primary Tumor
EXP00004	22048815	GSE10893	GPL1390	[primary tumor vs. primary normal] of breast cancer without metastasis	2	primary tumor	GSM275824	breast cancer	NA	NO	breast		Primary Tumor
EXP00004	22048815	GSE10893	GPL1390	[primary tumor vs. primary normal] of breast cancer without metastasis	2	primary tumor	GSM275827	breast cancer	NA	NO	breast		Primary Tumor
EXP00004	22048815	GSE10893	GPL1390	[primary tumor vs. primary normal] of breast cancer without metastasis	2	primary tumor	GSM275831	breast cancer	NA	NO	breast		Primary Tumor
EXP00004	22048815	GSE10893	GPL1390	[primary tumor vs. primary normal] of breast cancer without metastasis	2	primary tumor	GSM275836	breast cancer	NA	NO	breast		Primary Tumor
EXP00004	22048815	GSE10893	GPL1390	[primary tumor vs. primary normal] of breast cancer without metastasis	2	primary tumor	GSM275838	breast cancer	NA	NO	breast		Primary Tumor
EXP00004	22048815	GSE10893	GPL1390	[primary tumor vs. primary normal] of breast cancer without metastasis	2	primary tumor	GSM275845	breast cancer	NA	NO	breast		Primary Tumor
EXP00004	22048815	GSE10893	GPL1390	[primary tumor vs. primary normal] of breast cancer without metastasis	2	primary tumor	GSM275849	breast cancer	NA	NO	breast		Primary Tumor
EXP00004	22048815	GSE10893	GPL1390	[primary tumor vs. primary normal] of breast cancer without metastasis	2	primary tumor	GSM275851	breast cancer	NA	NO	breast		Primary Tumor
EXP00004	22048815	GSE10893	GPL1390	[primary tumor vs. primary normal] of breast cancer without metastasis	2	primary tumor	GSM275855	breast cancer	NA	NO	breast		Primary Tumor
EXP00004	22048815	GSE10893	GPL1390	[primary tumor vs. primary normal] of breast cancer without metastasis	2	primary tumor	GSM275856	breast cancer	NA	NO	breast		Primary Tumor
EXP00004	22048815	GSE10893	GPL1390	[primary tumor vs. primary normal] of breast cancer without metastasis	2	primary tumor	GSM275861	breast cancer	NA	NO	breast		Primary Tumor
EXP00004	22048815	GSE10893	GPL1390	[primary tumor vs. primary normal] of breast cancer without metastasis	2	primary tumor	GSM275862	breast cancer	NA	NO	breast		Primary Tumor
EXP00004	22048815	GSE10893	GPL1390	[primary tumor vs. primary normal] of breast cancer without metastasis	2	primary tumor	GSM275864	breast cancer	NA	NO	breast		Primary Tumor
EXP00004	22048815	GSE10893	GPL1390	[primary tumor vs. primary normal] of breast cancer without metastasis	2	primary tumor	GSM275871	breast cancer	NA	NO	breast		Primary Tumor
EXP00004	22048815	GSE10893	GPL1390	[primary tumor vs. primary normal] of breast cancer without metastasis	2	primary tumor	GSM275872	breast cancer	NA	NO	breast		Primary Tumor
EXP00004	22048815	GSE10893	GPL1390	[primary tumor vs. primary normal] of breast cancer without metastasis	2	primary tumor	GSM275874	breast cancer	NA	NO	breast		Primary Tumor
EXP00004	22048815	GSE10893	GPL1390	[primary tumor vs. primary normal] of breast cancer without metastasis	2	primary tumor	GSM275884	breast cancer	NA	NO	breast		Primary Tumor
EXP00004	22048815	GSE10893	GPL1390	[primary tumor vs. primary normal] of breast cancer without metastasis	2	primary tumor	GSM275892	breast cancer	NA	NO	breast		Primary Tumor
EXP00004	22048815	GSE10893	GPL1390	[primary tumor vs. primary normal] of breast cancer without metastasis	2	primary tumor	GSM275899	breast cancer	NA	NO	breast		Primary Tumor
EXP00004	22048815	GSE10893	GPL1390	[primary tumor vs. primary normal] of breast cancer without metastasis	2	primary tumor	GSM275907	breast cancer	NA	NO	breast		Primary Tumor
EXP00004	22048815	GSE10893	GPL1390	[primary tumor vs. primary normal] of breast cancer without metastasis	2	primary tumor	GSM34431	breast cancer	NA	NO	breast		Primary Tumor
EXP00004	22048815	GSE10893	GPL1390	[primary tumor vs. primary normal] of breast cancer without metastasis	2	primary tumor	GSM34433	breast cancer	NA	NO	breast		Primary Tumor
EXP00004	22048815	GSE10893	GPL1390	[primary tumor vs. primary normal] of breast cancer without metastasis	2	primary tumor	GSM34434	breast cancer	NA	NO	breast		Primary Tumor
EXP00004	22048815	GSE10893	GPL1390	[primary tumor vs. primary normal] of breast cancer without metastasis	2	primary tumor	GSM34438	breast cancer	NA	NO	breast		Primary Tumor
EXP00004	22048815	GSE10893	GPL1390	[primary tumor vs. primary normal] of breast cancer without metastasis	2	primary tumor	GSM34446	breast cancer	NA	NO	breast		Primary Tumor
EXP00004	22048815	GSE10893	GPL1390	[primary tumor vs. primary normal] of breast cancer without metastasis	2	primary tumor	GSM34447	breast cancer	NA	NO	breast		Primary Tumor
EXP00004	22048815	GSE10893	GPL1390	[primary tumor vs. primary normal] of breast cancer without metastasis	2	primary tumor	GSM34448	breast cancer	NA	NO	breast		Primary Tumor
EXP00004	22048815	GSE10893	GPL1390	[primary tumor vs. primary normal] of breast cancer without metastasis	2	primary tumor	GSM34449	breast cancer	NA	NO	breast		Primary Tumor
EXP00004	22048815	GSE10893	GPL1390	[primary tumor vs. primary normal] of breast cancer without metastasis	2	primary tumor	GSM34450	breast cancer	NA	NO	breast		Primary Tumor
EXP00004	22048815	GSE10893	GPL1390	[primary tumor vs. primary normal] of breast cancer without metastasis	2	primary tumor	GSM34451	breast cancer	NA	NO	breast		Primary Tumor
EXP00004	22048815	GSE10893	GPL1390	[primary tumor vs. primary normal] of breast cancer without metastasis	2	primary tumor	GSM34452	breast cancer	NA	NO	breast		Primary Tumor
EXP00004	22048815	GSE10893	GPL1390	[primary tumor vs. primary normal] of breast cancer without metastasis	2	primary tumor	GSM34454	breast cancer	NA	NO	breast		Primary Tumor
EXP00004	22048815	GSE10893	GPL1390	[primary tumor vs. primary normal] of breast cancer without metastasis	2	primary tumor	GSM34455	breast cancer	NA	NO	breast		Primary Tumor
EXP00004	22048815	GSE10893	GPL1390	[primary tumor vs. primary normal] of breast cancer without metastasis	2	primary tumor	GSM34456	breast cancer	NA	NO	breast		Primary Tumor
EXP00004	22048815	GSE10893	GPL1390	[primary tumor vs. primary normal] of breast cancer without metastasis	2	primary tumor	GSM34457	breast cancer	NA	NO	breast		Primary Tumor
EXP00004	22048815	GSE10893	GPL1390	[primary tumor vs. primary normal] of breast cancer without metastasis	2	primary tumor	GSM34458	breast cancer	NA	NO	breast		Primary Tumor
EXP00004	22048815	GSE10893	GPL1390	[primary tumor vs. primary normal] of breast cancer without metastasis	2	primary tumor	GSM34459	breast cancer	NA	NO	breast		Primary Tumor
EXP00004	22048815	GSE10893	GPL1390	[primary tumor vs. primary normal] of breast cancer without metastasis	2	primary tumor	GSM34460	breast cancer	NA	NO	breast		Primary Tumor
EXP00004	22048815	GSE10893	GPL1390	[primary tumor vs. primary normal] of breast cancer without metastasis	2	primary tumor	GSM34473	breast cancer	NA	YES	breast	adrenal gland	Primary Tumor
EXP00004	22048815	GSE10893	GPL1390	[primary tumor vs. primary normal] of breast cancer without metastasis	2	primary tumor	GSM34474	breast cancer	NA	NO	breast		Primary Tumor
EXP00004	22048815	GSE10893	GPL1390	[primary tumor vs. primary normal] of breast cancer without metastasis	2	primary tumor	GSM34475	breast cancer	NA	NO	breast		Primary Tumor
EXP00004	22048815	GSE10893	GPL1390	[primary tumor vs. primary normal] of breast cancer without metastasis	2	primary tumor	GSM34479	breast cancer	NA	NO	breast		Primary Tumor
EXP00004	22048815	GSE10893	GPL1390	[primary tumor vs. primary normal] of breast cancer without metastasis	2	primary tumor	GSM34480	breast cancer	NA	NO	breast		Primary Tumor
EXP00004	22048815	GSE10893	GPL1390	[primary tumor vs. primary normal] of breast cancer without metastasis	2	primary tumor	GSM34481	breast cancer	NA	NO	breast		Primary Tumor
EXP00004	22048815	GSE10893	GPL1390	[primary tumor vs. primary normal] of breast cancer without metastasis	2	primary tumor	GSM34486	breast cancer	NA	NO	breast		Primary Tumor
EXP00004	22048815	GSE10893	GPL1390	[primary tumor vs. primary normal] of breast cancer without metastasis	2	primary tumor	GSM34488	breast cancer	NA	NO	breast		Primary Tumor
EXP00004	22048815	GSE10893	GPL1390	[primary tumor vs. primary normal] of breast cancer without metastasis	2	primary tumor	GSM34494	breast cancer	NA	NO	breast		Primary Tumor
EXP00004	22048815	GSE10893	GPL1390	[primary tumor vs. primary normal] of breast cancer without metastasis	2	primary tumor	GSM34495	breast cancer	NA	NO	breast		Primary Tumor
EXP00004	22048815	GSE10893	GPL1390	[primary tumor vs. primary normal] of breast cancer without metastasis	2	primary tumor	GSM34496	breast cancer	NA	NO	breast		Primary Tumor
EXP00004	22048815	GSE10893	GPL1390	[primary tumor vs. primary normal] of breast cancer without metastasis	2	primary tumor	GSM34497	breast cancer	NA	NO	breast		Primary Tumor
EXP00004	22048815	GSE10893	GPL1390	[primary tumor vs. primary normal] of breast cancer without metastasis	2	primary tumor	GSM34534	breast cancer	NA	NO	breast		Primary Tumor
EXP00004	22048815	GSE10893	GPL1390	[primary tumor vs. primary normal] of breast cancer without metastasis	2	primary tumor	GSM34535	breast cancer	NA	NO	breast		Primary Tumor
EXP00004	22048815	GSE10893	GPL1390	[primary tumor vs. primary normal] of breast cancer without metastasis	2	primary tumor	GSM34536	breast cancer	NA	NO	breast		Primary Tumor
EXP00004	22048815	GSE10893	GPL1390	[primary tumor vs. primary normal] of breast cancer without metastasis	2	primary tumor	GSM34537	breast cancer	NA	NO	breast		Primary Tumor
EXP00004	22048815	GSE10893	GPL1390	[primary tumor vs. primary normal] of breast cancer without metastasis	2	primary tumor	GSM34538	breast cancer	NA	NO	breast		Primary Tumor
EXP00004	22048815	GSE10893	GPL1390	[primary tumor vs. primary normal] of breast cancer without metastasis	2	primary tumor	GSM34539	breast cancer	NA	NO	breast		Primary Tumor
EXP00004	22048815	GSE10893	GPL1390	[primary tumor vs. primary normal] of breast cancer without metastasis	2	primary tumor	GSM34540	breast cancer	NA	NO	breast		Primary Tumor
EXP00004	22048815	GSE10893	GPL1390	[primary tumor vs. primary normal] of breast cancer without metastasis	2	primary tumor	GSM34541	breast cancer	NA	NO	breast		Primary Tumor
EXP00004	22048815	GSE10893	GPL1390	[primary tumor vs. primary normal] of breast cancer without metastasis	2	primary tumor	GSM34542	breast cancer	NA	NO	breast		Primary Tumor
EXP00004	22048815	GSE10893	GPL1390	[primary tumor vs. primary normal] of breast cancer without metastasis	2	primary tumor	GSM34544	breast cancer	NA	NO	breast		Primary Tumor
EXP00004	22048815	GSE10893	GPL1390	[primary tumor vs. primary normal] of breast cancer without metastasis	2	primary tumor	GSM34545	breast cancer	NA	NO	breast		Primary Tumor
EXP00004	22048815	GSE10893	GPL1390	[primary tumor vs. primary normal] of breast cancer without metastasis	2	primary tumor	GSM34546	breast cancer	NA	NO	breast		Primary Tumor
EXP00004	22048815	GSE10893	GPL1390	[primary tumor vs. primary normal] of breast cancer without metastasis	2	primary tumor	GSM34548	breast cancer	NA	NO	breast		Primary Tumor
EXP00004	22048815	GSE10893	GPL1390	[primary tumor vs. primary normal] of breast cancer without metastasis	2	primary tumor	GSM34549	breast cancer	NA	NO	breast		Primary Tumor
EXP00004	22048815	GSE10893	GPL1390	[primary tumor vs. primary normal] of breast cancer without metastasis	2	primary tumor	GSM34550	breast cancer	NA	NO	breast		Primary Tumor
EXP00004	22048815	GSE10893	GPL1390	[primary tumor vs. primary normal] of breast cancer without metastasis	2	primary tumor	GSM34553	breast cancer	NA	NO	breast		Primary Tumor
EXP00004	22048815	GSE10893	GPL1390	[primary tumor vs. primary normal] of breast cancer without metastasis	2	primary tumor	GSM34554	breast cancer	NA	NO	breast		Primary Tumor
EXP00004	22048815	GSE10893	GPL1390	[primary tumor vs. primary normal] of breast cancer without metastasis	2	primary tumor	GSM34558	breast cancer	NA	NO	breast		Primary Tumor
EXP00004	22048815	GSE10893	GPL1390	[primary tumor vs. primary normal] of breast cancer without metastasis	2	primary tumor	GSM34559	breast cancer	NA	NO	breast		Primary Tumor
EXP00004	22048815	GSE10893	GPL1390	[primary tumor vs. primary normal] of breast cancer without metastasis	2	primary tumor	GSM34560	breast cancer	NA	NO	breast		Primary Tumor
EXP00004	22048815	GSE10893	GPL1390	[primary tumor vs. primary normal] of breast cancer without metastasis	2	primary tumor	GSM34561	breast cancer	NA	NO	breast		Primary Tumor
EXP00004	22048815	GSE10893	GPL1390	[primary tumor vs. primary normal] of breast cancer without metastasis	2	primary tumor	GSM34562	breast cancer	NA	NO	breast		Primary Tumor
EXP00004	22048815	GSE10893	GPL1390	[primary tumor vs. primary normal] of breast cancer without metastasis	2	primary tumor	GSM34563	breast cancer	NA	NO	breast		Primary Tumor
EXP00004	22048815	GSE10893	GPL1390	[primary tumor vs. primary normal] of breast cancer without metastasis	2	primary tumor	GSM34565	breast cancer	NA	NO	breast		Primary Tumor
EXP00004	22048815	GSE10893	GPL1390	[primary tumor vs. primary normal] of breast cancer without metastasis	2	primary tumor	GSM34566	breast cancer	NA	NO	breast		Primary Tumor
EXP00004	22048815	GSE10893	GPL1390	[primary tumor vs. primary normal] of breast cancer without metastasis	2	primary tumor	GSM34567	breast cancer	NA	NO	breast		Primary Tumor
EXP00004	22048815	GSE10893	GPL1390	[primary tumor vs. primary normal] of breast cancer without metastasis	2	primary tumor	GSM372557	breast cancer	NA	NO	breast		Primary Tumor
EXP00004	22048815	GSE10893	GPL1390	[primary tumor vs. primary normal] of breast cancer without metastasis	2	primary tumor	GSM372558	breast cancer	NA	NO	breast		Primary Tumor
EXP00004	22048815	GSE10893	GPL1390	[primary tumor vs. primary normal] of breast cancer without metastasis	2	primary tumor	GSM372559	breast cancer	NA	NO	breast		Primary Tumor
EXP00004	22048815	GSE10893	GPL1390	[primary tumor vs. primary normal] of breast cancer without metastasis	2	primary tumor	GSM372560	breast cancer	NA	NO	breast		Primary Tumor
EXP00004	22048815	GSE10893	GPL1390	[primary tumor vs. primary normal] of breast cancer without metastasis	2	primary tumor	GSM372561	breast cancer	NA	NO	breast		Primary Tumor
EXP00004	22048815	GSE10893	GPL1390	[primary tumor vs. primary normal] of breast cancer without metastasis	2	primary tumor	GSM50135	breast cancer	NA	NO	breast		Primary Tumor
EXP00004	22048815	GSE10893	GPL1390	[primary tumor vs. primary normal] of breast cancer without metastasis	2	primary tumor	GSM50149	breast cancer	NA	NO	breast		Primary Tumor
EXP00004	22048815	GSE10893	GPL1390	[primary tumor vs. primary normal] of breast cancer without metastasis	2	primary tumor	GSM52885	breast cancer	NA	NO	breast		Primary Tumor
EXP00004	22048815	GSE10893	GPL1390	[primary tumor vs. primary normal] of breast cancer without metastasis	2	primary tumor	GSM52886	breast cancer	NA	NO	breast		Primary Tumor
EXP00004	22048815	GSE10893	GPL1390	[primary tumor vs. primary normal] of breast cancer without metastasis	2	primary tumor	GSM52887	breast cancer	NA	NO	breast		Primary Tumor
EXP00004	22048815	GSE10893	GPL1390	[primary tumor vs. primary normal] of breast cancer without metastasis	2	primary tumor	GSM52888	breast cancer	NA	NO	breast		Primary Tumor
EXP00004	22048815	GSE10893	GPL1390	[primary tumor vs. primary normal] of breast cancer without metastasis	2	primary tumor	GSM52889	breast cancer	NA	NO	breast		Primary Tumor
EXP00004	22048815	GSE10893	GPL1390	[primary tumor vs. primary normal] of breast cancer without metastasis	2	primary tumor	GSM52890	breast cancer	NA	NO	breast		Primary Tumor
EXP00004	22048815	GSE10893	GPL1390	[primary tumor vs. primary normal] of breast cancer without metastasis	2	primary tumor	GSM52891	breast cancer	NA	NO	breast		Primary Tumor
EXP00004	22048815	GSE10893	GPL1390	[primary tumor vs. primary normal] of breast cancer without metastasis	2	primary tumor	GSM52892	breast cancer	NA	NO	breast		Primary Tumor
EXP00004	22048815	GSE10893	GPL1390	[primary tumor vs. primary normal] of breast cancer without metastasis	2	primary tumor	GSM52893	breast cancer	NA	NO	breast		Primary Tumor
EXP00004	22048815	GSE10893	GPL1390	[primary tumor vs. primary normal] of breast cancer without metastasis	2	primary tumor	GSM52894	breast cancer	NA	NO	breast		Primary Tumor
EXP00004	22048815	GSE10893	GPL1390	[primary tumor vs. primary normal] of breast cancer without metastasis	2	primary tumor	GSM52895	breast cancer	NA	NO	breast		Primary Tumor
EXP00004	22048815	GSE10893	GPL1390	[primary tumor vs. primary normal] of breast cancer without metastasis	2	primary tumor	GSM52896	breast cancer	NA	NO	breast		Primary Tumor
EXP00004	22048815	GSE10893	GPL1390	[primary tumor vs. primary normal] of breast cancer without metastasis	2	primary tumor	GSM53474	breast cancer	NA	NO	breast		Primary Tumor
EXP00004	22048815	GSE10893	GPL1390	[primary tumor vs. primary normal] of breast cancer without metastasis	2	primary tumor	GSM53478	breast cancer	NA	NO	breast		Primary Tumor
EXP00004	22048815	GSE10893	GPL1390	[primary tumor vs. primary normal] of breast cancer without metastasis	2	primary tumor	GSM53479	breast cancer	NA	NO	breast		Primary Tumor
EXP00004	22048815	GSE10893	GPL1390	[primary tumor vs. primary normal] of breast cancer without metastasis	2	primary tumor	GSM53480	breast cancer	NA	NO	breast		Primary Tumor
EXP00004	22048815	GSE10893	GPL1390	[primary tumor vs. primary normal] of breast cancer without metastasis	2	primary tumor	GSM53481	breast cancer	NA	NO	breast		Primary Tumor
EXP00004	22048815	GSE10893	GPL1390	[primary tumor vs. primary normal] of breast cancer without metastasis	2	primary tumor	GSM53482	breast cancer	NA	NO	breast		Primary Tumor
EXP00004	22048815	GSE10893	GPL1390	[primary tumor vs. primary normal] of breast cancer without metastasis	2	primary tumor	GSM53483	breast cancer	NA	NO	breast		Primary Tumor
EXP00004	22048815	GSE10893	GPL1390	[primary tumor vs. primary normal] of breast cancer without metastasis	2	primary tumor	GSM53484	breast cancer	NA	NO	breast		Primary Tumor
EXP00004	22048815	GSE10893	GPL1390	[primary tumor vs. primary normal] of breast cancer without metastasis	2	primary tumor	GSM53485	breast cancer	NA	NO	breast		Primary Tumor
EXP00004	22048815	GSE10893	GPL1390	[primary tumor vs. primary normal] of breast cancer without metastasis	2	primary tumor	GSM53486	breast cancer	NA	NO	breast		Primary Tumor
EXP00004	22048815	GSE10893	GPL1390	[primary tumor vs. primary normal] of breast cancer without metastasis	2	primary tumor	GSM80216	breast cancer	NA	NO	breast		Primary Tumor
EXP00004	22048815	GSE10893	GPL1390	[primary tumor vs. primary normal] of breast cancer without metastasis	2	primary tumor	GSM80217	breast cancer	NA	NO	breast		Primary Tumor
EXP00004	22048815	GSE10893	GPL1390	[primary tumor vs. primary normal] of breast cancer without metastasis	2	primary tumor	GSM80218	breast cancer	NA	NO	breast		Primary Tumor
EXP00004	22048815	GSE10893	GPL1390	[primary tumor vs. primary normal] of breast cancer without metastasis	2	primary tumor	GSM80219	breast cancer	NA	NO	breast		Primary Tumor
EXP00004	22048815	GSE10893	GPL1390	[primary tumor vs. primary normal] of breast cancer without metastasis	2	primary tumor	GSM80220	breast cancer	NA	NO	breast		Primary Tumor
EXP00004	22048815	GSE10893	GPL1390	[primary tumor vs. primary normal] of breast cancer without metastasis	2	primary tumor	GSM80221	breast cancer	NA	NO	breast		Primary Tumor
EXP00004	22048815	GSE10893	GPL1390	[primary tumor vs. primary normal] of breast cancer without metastasis	2	primary tumor	GSM80222	breast cancer	NA	NO	breast		Primary Tumor
EXP00004	22048815	GSE10893	GPL1390	[primary tumor vs. primary normal] of breast cancer without metastasis	2	primary tumor	GSM80226	breast cancer	NA	NO	breast		Primary Tumor
EXP00004	22048815	GSE10893	GPL1390	[primary tumor vs. primary normal] of breast cancer without metastasis	2	primary tumor	GSM80227	breast cancer	NA	NO	breast		Primary Tumor
EXP00004	22048815	GSE10893	GPL1390	[primary tumor vs. primary normal] of breast cancer without metastasis	2	primary tumor	GSM80229	breast cancer	NA	NO	breast		Primary Tumor
EXP00004	22048815	GSE10893	GPL1390	[primary tumor vs. primary normal] of breast cancer without metastasis	2	primary tumor	GSM80230	breast cancer	NA	NO	breast		Primary Tumor
EXP00004	22048815	GSE10893	GPL1390	[primary tumor vs. primary normal] of breast cancer without metastasis	2	primary tumor	GSM80232	breast cancer	NA	NO	breast		Primary Tumor
EXP00004	22048815	GSE10893	GPL1390	[primary tumor vs. primary normal] of breast cancer without metastasis	2	primary tumor	GSM80237	breast cancer	NA	NO	breast		Primary Tumor
EXP00004	22048815	GSE10893	GPL1390	[primary tumor vs. primary normal] of breast cancer without metastasis	2	primary tumor	GSM81166	breast cancer	NA	NO	breast		Primary Tumor
EXP00004	22048815	GSE10893	GPL1390	[primary tumor vs. primary normal] of breast cancer without metastasis	2	primary tumor	GSM81167	breast cancer	NA	NO	breast		Primary Tumor
EXP00004	22048815	GSE10893	GPL1390	[primary tumor vs. primary normal] of breast cancer without metastasis	2	primary tumor	GSM81168	breast cancer	NA	NO	breast		Primary Tumor
EXP00004	22048815	GSE10893	GPL1390	[primary tumor vs. primary normal] of breast cancer without metastasis	2	primary tumor	GSM81169	breast cancer	NA	NO	breast		Primary Tumor
EXP00004	22048815	GSE10893	GPL1390	[primary tumor vs. primary normal] of breast cancer without metastasis	2	primary tumor	GSM81170	breast cancer	NA	NO	breast		Primary Tumor
EXP00004	22048815	GSE10893	GPL1390	[primary tumor vs. primary normal] of breast cancer without metastasis	2	primary tumor	GSM81171	breast cancer	NA	NO	breast		Primary Tumor
EXP00004	22048815	GSE10893	GPL1390	[primary tumor vs. primary normal] of breast cancer without metastasis	2	primary tumor	GSM81172	breast cancer	NA	NO	breast		Primary Tumor
EXP00004	22048815	GSE10893	GPL1390	[primary tumor vs. primary normal] of breast cancer without metastasis	2	primary tumor	GSM81173	breast cancer	NA	NO	breast		Primary Tumor
EXP00004	22048815	GSE10893	GPL1390	[primary tumor vs. primary normal] of breast cancer without metastasis	2	primary tumor	GSM81174	breast cancer	NA	NO	breast		Primary Tumor
EXP00004	22048815	GSE10893	GPL1390	[primary tumor vs. primary normal] of breast cancer without metastasis	2	primary tumor	GSM81175	breast cancer	NA	NO	breast		Primary Tumor
EXP00004	22048815	GSE10893	GPL1390	[primary tumor vs. primary normal] of breast cancer without metastasis	2	primary tumor	GSM81176	breast cancer	NA	NO	breast		Primary Tumor
EXP00004	22048815	GSE10893	GPL1390	[primary tumor vs. primary normal] of breast cancer without metastasis	2	primary tumor	GSM81177	breast cancer	NA	NO	breast		Primary Tumor
EXP00004	22048815	GSE10893	GPL1390	[primary tumor vs. primary normal] of breast cancer without metastasis	2	primary tumor	GSM81178	breast cancer	NA	NO	breast		Primary Tumor
EXP00005	22048815	GSE10893	GPL887	[primary tumor vs. metastasis tumor] of breast cancer lymph node metastasis	1	metastasis tumor	GSM34464	breast cancer	NA	YES	breast	lymph node	Metastasis Tumor
EXP00005	22048815	GSE10893	GPL887	[primary tumor vs. metastasis tumor] of breast cancer lymph node metastasis	1	metastasis tumor	GSM34466	breast cancer	NA	YES	breast	lymph node	Metastasis Tumor
EXP00005	22048815	GSE10893	GPL887	[primary tumor vs. metastasis tumor] of breast cancer lymph node metastasis	1	metastasis tumor	GSM34513	breast cancer	NA	YES	breast	lymph node	Metastasis Tumor
EXP00005	22048815	GSE10893	GPL887	[primary tumor vs. metastasis tumor] of breast cancer lymph node metastasis	1	metastasis tumor	GSM34533	breast cancer	NA	YES	breast	lymph node	Metastasis Tumor
EXP00005	22048815	GSE10893	GPL887	[primary tumor vs. metastasis tumor] of breast cancer lymph node metastasis	1	metastasis tumor	GSM50148	breast cancer	NA	YES	breast	lymph node	Metastasis Tumor
EXP00005	22048815	GSE10893	GPL887	[primary tumor vs. metastasis tumor] of breast cancer lymph node metastasis	1	metastasis tumor	GSM52917	breast cancer	NA	YES	breast	lymph node	Metastasis Tumor
EXP00005	22048815	GSE10893	GPL887	[primary tumor vs. metastasis tumor] of breast cancer lymph node metastasis	1	metastasis tumor	GSM80242	breast cancer	NA	YES	breast	lymph node	Metastasis Tumor
EXP00005	22048815	GSE10893	GPL887	[primary tumor vs. metastasis tumor] of breast cancer lymph node metastasis	1	metastasis tumor	GSM81165	breast cancer	NA	YES	breast	lymph node	Metastasis Tumor
EXP00005	22048815	GSE10893	GPL887	[primary tumor vs. metastasis tumor] of breast cancer lymph node metastasis	2	primary tumor	GSM34491	breast cancer	NA	YES	breast	lymph node	Primary Tumor
EXP00005	22048815	GSE10893	GPL887	[primary tumor vs. metastasis tumor] of breast cancer lymph node metastasis	2	primary tumor	GSM34512	breast cancer	NA	YES	breast	lymph node	Primary Tumor
EXP00005	22048815	GSE10893	GPL887	[primary tumor vs. metastasis tumor] of breast cancer lymph node metastasis	2	primary tumor	GSM34514	breast cancer	NA	YES	breast	lymph node	Primary Tumor
EXP00006	22048815	GSE10893	GPL887	[metastasis tumors comparision] of breast cancer with different metastasis sites	1	metastasis tumor of breast cancer lung metastasis	GSM34442	breast cancer	NA	YES	breast	lung	Metastasis Tumor
EXP00006	22048815	GSE10893	GPL887	[metastasis tumors comparision] of breast cancer with different metastasis sites	1	metastasis tumor of breast cancer lung metastasis	GSM34443	breast cancer	NA	YES	breast	lung	Metastasis Tumor
EXP00006	22048815	GSE10893	GPL887	[metastasis tumors comparision] of breast cancer with different metastasis sites	1	metastasis tumor of breast cancer lung metastasis	GSM34467	breast cancer	NA	YES	breast	lung	Metastasis Tumor
EXP00006	22048815	GSE10893	GPL887	[metastasis tumors comparision] of breast cancer with different metastasis sites	1	metastasis tumor of breast cancer lung metastasis	GSM52921	breast cancer	NA	YES	breast	lung	Metastasis Tumor
EXP00006	22048815	GSE10893	GPL887	[metastasis tumors comparision] of breast cancer with different metastasis sites	2	metastasis tumor of breast cancer lymph node metastasis	GSM34464	breast cancer	NA	YES	breast	lymph node	Metastasis Tumor
EXP00006	22048815	GSE10893	GPL887	[metastasis tumors comparision] of breast cancer with different metastasis sites	2	metastasis tumor of breast cancer lymph node metastasis	GSM34466	breast cancer	NA	YES	breast	lymph node	Metastasis Tumor
EXP00006	22048815	GSE10893	GPL887	[metastasis tumors comparision] of breast cancer with different metastasis sites	2	metastasis tumor of breast cancer lymph node metastasis	GSM34513	breast cancer	NA	YES	breast	lymph node	Metastasis Tumor
EXP00006	22048815	GSE10893	GPL887	[metastasis tumors comparision] of breast cancer with different metastasis sites	2	metastasis tumor of breast cancer lymph node metastasis	GSM34533	breast cancer	NA	YES	breast	lymph node	Metastasis Tumor
EXP00006	22048815	GSE10893	GPL887	[metastasis tumors comparision] of breast cancer with different metastasis sites	2	metastasis tumor of breast cancer lymph node metastasis	GSM50148	breast cancer	NA	YES	breast	lymph node	Metastasis Tumor
EXP00006	22048815	GSE10893	GPL887	[metastasis tumors comparision] of breast cancer with different metastasis sites	2	metastasis tumor of breast cancer lymph node metastasis	GSM52917	breast cancer	NA	YES	breast	lymph node	Metastasis Tumor
EXP00006	22048815	GSE10893	GPL887	[metastasis tumors comparision] of breast cancer with different metastasis sites	2	metastasis tumor of breast cancer lymph node metastasis	GSM80242	breast cancer	NA	YES	breast	lymph node	Metastasis Tumor
EXP00006	22048815	GSE10893	GPL887	[metastasis tumors comparision] of breast cancer with different metastasis sites	2	metastasis tumor of breast cancer lymph node metastasis	GSM81165	breast cancer	NA	YES	breast	lymph node	Metastasis Tumor
EXP00007	22048815	GSE10893	GPL887	[primary tumor vs. metastasis tumor] of breast cancer with metastasis	1	metastasis tumor	GSM34442	breast cancer	NA	YES	breast	lung	Metastasis Tumor
EXP00007	22048815	GSE10893	GPL887	[primary tumor vs. metastasis tumor] of breast cancer with metastasis	1	metastasis tumor	GSM34443	breast cancer	NA	YES	breast	lung	Metastasis Tumor
EXP00007	22048815	GSE10893	GPL887	[primary tumor vs. metastasis tumor] of breast cancer with metastasis	1	metastasis tumor	GSM34464	breast cancer	NA	YES	breast	lymph node	Metastasis Tumor
EXP00007	22048815	GSE10893	GPL887	[primary tumor vs. metastasis tumor] of breast cancer with metastasis	1	metastasis tumor	GSM34466	breast cancer	NA	YES	breast	lymph node	Metastasis Tumor
EXP00007	22048815	GSE10893	GPL887	[primary tumor vs. metastasis tumor] of breast cancer with metastasis	1	metastasis tumor	GSM34467	breast cancer	NA	YES	breast	lung	Metastasis Tumor
EXP00007	22048815	GSE10893	GPL887	[primary tumor vs. metastasis tumor] of breast cancer with metastasis	1	metastasis tumor	GSM34513	breast cancer	NA	YES	breast	lymph node	Metastasis Tumor
EXP00007	22048815	GSE10893	GPL887	[primary tumor vs. metastasis tumor] of breast cancer with metastasis	1	metastasis tumor	GSM34533	breast cancer	NA	YES	breast	lymph node	Metastasis Tumor
EXP00007	22048815	GSE10893	GPL887	[primary tumor vs. metastasis tumor] of breast cancer with metastasis	1	metastasis tumor	GSM34568	breast cancer	NA	YES	breast	skin	Metastasis Tumor
EXP00007	22048815	GSE10893	GPL887	[primary tumor vs. metastasis tumor] of breast cancer with metastasis	1	metastasis tumor	GSM50148	breast cancer	NA	YES	breast	lymph node	Metastasis Tumor
EXP00007	22048815	GSE10893	GPL887	[primary tumor vs. metastasis tumor] of breast cancer with metastasis	1	metastasis tumor	GSM52917	breast cancer	NA	YES	breast	lymph node	Metastasis Tumor
EXP00007	22048815	GSE10893	GPL887	[primary tumor vs. metastasis tumor] of breast cancer with metastasis	1	metastasis tumor	GSM52919	breast cancer	NA	YES	breast	caudaequina	Metastasis Tumor
EXP00007	22048815	GSE10893	GPL887	[primary tumor vs. metastasis tumor] of breast cancer with metastasis	1	metastasis tumor	GSM52921	breast cancer	NA	YES	breast	lung	Metastasis Tumor
EXP00007	22048815	GSE10893	GPL887	[primary tumor vs. metastasis tumor] of breast cancer with metastasis	1	metastasis tumor	GSM80213	breast cancer	NA	YES	breast	spinal cord	Metastasis Tumor
EXP00007	22048815	GSE10893	GPL887	[primary tumor vs. metastasis tumor] of breast cancer with metastasis	1	metastasis tumor	GSM80223	breast cancer	NA	YES	breast	liver	Metastasis Tumor
EXP00007	22048815	GSE10893	GPL887	[primary tumor vs. metastasis tumor] of breast cancer with metastasis	1	metastasis tumor	GSM80242	breast cancer	NA	YES	breast	lymph node	Metastasis Tumor
EXP00007	22048815	GSE10893	GPL887	[primary tumor vs. metastasis tumor] of breast cancer with metastasis	1	metastasis tumor	GSM81165	breast cancer	NA	YES	breast	lymph node	Metastasis Tumor
EXP00007	22048815	GSE10893	GPL887	[primary tumor vs. metastasis tumor] of breast cancer with metastasis	2	primary tumor	GSM34491	breast cancer	NA	YES	breast	lymph node	Primary Tumor
EXP00007	22048815	GSE10893	GPL887	[primary tumor vs. metastasis tumor] of breast cancer with metastasis	2	primary tumor	GSM34512	breast cancer	NA	YES	breast	lymph node	Primary Tumor
EXP00007	22048815	GSE10893	GPL887	[primary tumor vs. metastasis tumor] of breast cancer with metastasis	2	primary tumor	GSM34514	breast cancer	NA	YES	breast	lymph node	Primary Tumor
EXP00008	22048815	GSE10893	GPL887	[primary tumors with metastasis vs. primary tumor without metastasis] of breast cancer	1	primary tumor with metastasis	GSM34491	breast cancer	NA	YES	breast	lymph node	Primary Tumor
EXP00008	22048815	GSE10893	GPL887	[primary tumors with metastasis vs. primary tumor without metastasis] of breast cancer	1	primary tumor with metastasis	GSM34512	breast cancer	NA	YES	breast	lymph node	Primary Tumor
EXP00008	22048815	GSE10893	GPL887	[primary tumors with metastasis vs. primary tumor without metastasis] of breast cancer	1	primary tumor with metastasis	GSM34514	breast cancer	NA	YES	breast	lymph node	Primary Tumor
EXP00008	22048815	GSE10893	GPL887	[primary tumors with metastasis vs. primary tumor without metastasis] of breast cancer	2	primary tumor without metastasis	GSM34424	breast cancer	NA	NO	breast		Primary Tumor
EXP00008	22048815	GSE10893	GPL887	[primary tumors with metastasis vs. primary tumor without metastasis] of breast cancer	2	primary tumor without metastasis	GSM34425	breast cancer	NA	NO	breast		Primary Tumor
EXP00008	22048815	GSE10893	GPL887	[primary tumors with metastasis vs. primary tumor without metastasis] of breast cancer	2	primary tumor without metastasis	GSM34426	breast cancer	NA	NO	breast		Primary Tumor
EXP00008	22048815	GSE10893	GPL887	[primary tumors with metastasis vs. primary tumor without metastasis] of breast cancer	2	primary tumor without metastasis	GSM34428	breast cancer	NA	NO	breast		Primary Tumor
EXP00008	22048815	GSE10893	GPL887	[primary tumors with metastasis vs. primary tumor without metastasis] of breast cancer	2	primary tumor without metastasis	GSM34429	breast cancer	NA	NO	breast		Primary Tumor
EXP00008	22048815	GSE10893	GPL887	[primary tumors with metastasis vs. primary tumor without metastasis] of breast cancer	2	primary tumor without metastasis	GSM34430	breast cancer	NA	NO	breast		Primary Tumor
EXP00008	22048815	GSE10893	GPL887	[primary tumors with metastasis vs. primary tumor without metastasis] of breast cancer	2	primary tumor without metastasis	GSM34437	breast cancer	NA	NO	breast		Primary Tumor
EXP00008	22048815	GSE10893	GPL887	[primary tumors with metastasis vs. primary tumor without metastasis] of breast cancer	2	primary tumor without metastasis	GSM34439	breast cancer	NA	NO	breast		Primary Tumor
EXP00008	22048815	GSE10893	GPL887	[primary tumors with metastasis vs. primary tumor without metastasis] of breast cancer	2	primary tumor without metastasis	GSM34461	breast cancer	NA	NO	breast		Primary Tumor
EXP00008	22048815	GSE10893	GPL887	[primary tumors with metastasis vs. primary tumor without metastasis] of breast cancer	2	primary tumor without metastasis	GSM34462	breast cancer	NA	NO	breast		Primary Tumor
EXP00008	22048815	GSE10893	GPL887	[primary tumors with metastasis vs. primary tumor without metastasis] of breast cancer	2	primary tumor without metastasis	GSM34463	breast cancer	NA	NO	breast		Primary Tumor
EXP00008	22048815	GSE10893	GPL887	[primary tumors with metastasis vs. primary tumor without metastasis] of breast cancer	2	primary tumor without metastasis	GSM34470	breast cancer	NA	NO	breast		Primary Tumor
EXP00008	22048815	GSE10893	GPL887	[primary tumors with metastasis vs. primary tumor without metastasis] of breast cancer	2	primary tumor without metastasis	GSM34471	breast cancer	NA	NO	breast		Primary Tumor
EXP00008	22048815	GSE10893	GPL887	[primary tumors with metastasis vs. primary tumor without metastasis] of breast cancer	2	primary tumor without metastasis	GSM34476	breast cancer	NA	NO	breast		Primary Tumor
EXP00008	22048815	GSE10893	GPL887	[primary tumors with metastasis vs. primary tumor without metastasis] of breast cancer	2	primary tumor without metastasis	GSM34477	breast cancer	NA	NO	breast		Primary Tumor
EXP00008	22048815	GSE10893	GPL887	[primary tumors with metastasis vs. primary tumor without metastasis] of breast cancer	2	primary tumor without metastasis	GSM34478	breast cancer	NA	NO	breast		Primary Tumor
EXP00008	22048815	GSE10893	GPL887	[primary tumors with metastasis vs. primary tumor without metastasis] of breast cancer	2	primary tumor without metastasis	GSM34484	breast cancer	NA	NO	breast		Primary Tumor
EXP00008	22048815	GSE10893	GPL887	[primary tumors with metastasis vs. primary tumor without metastasis] of breast cancer	2	primary tumor without metastasis	GSM34485	breast cancer	NA	NO	breast		Primary Tumor
EXP00008	22048815	GSE10893	GPL887	[primary tumors with metastasis vs. primary tumor without metastasis] of breast cancer	2	primary tumor without metastasis	GSM34487	breast cancer	NA	NO	breast		Primary Tumor
EXP00008	22048815	GSE10893	GPL887	[primary tumors with metastasis vs. primary tumor without metastasis] of breast cancer	2	primary tumor without metastasis	GSM34489	breast cancer	NA	NO	breast		Primary Tumor
EXP00008	22048815	GSE10893	GPL887	[primary tumors with metastasis vs. primary tumor without metastasis] of breast cancer	2	primary tumor without metastasis	GSM34492	breast cancer	NA	NO	breast		Primary Tumor
EXP00008	22048815	GSE10893	GPL887	[primary tumors with metastasis vs. primary tumor without metastasis] of breast cancer	2	primary tumor without metastasis	GSM34499	breast cancer	NA	NO	breast		Primary Tumor
EXP00008	22048815	GSE10893	GPL887	[primary tumors with metastasis vs. primary tumor without metastasis] of breast cancer	2	primary tumor without metastasis	GSM34504	breast cancer	NA	NO	breast		Primary Tumor
EXP00008	22048815	GSE10893	GPL887	[primary tumors with metastasis vs. primary tumor without metastasis] of breast cancer	2	primary tumor without metastasis	GSM34505	breast cancer	NA	NO	breast		Primary Tumor
EXP00008	22048815	GSE10893	GPL887	[primary tumors with metastasis vs. primary tumor without metastasis] of breast cancer	2	primary tumor without metastasis	GSM34506	breast cancer	NA	NO	breast		Primary Tumor
EXP00008	22048815	GSE10893	GPL887	[primary tumors with metastasis vs. primary tumor without metastasis] of breast cancer	2	primary tumor without metastasis	GSM34507	breast cancer	NA	NO	breast		Primary Tumor
EXP00008	22048815	GSE10893	GPL887	[primary tumors with metastasis vs. primary tumor without metastasis] of breast cancer	2	primary tumor without metastasis	GSM34508	breast cancer	NA	NO	breast		Primary Tumor
EXP00008	22048815	GSE10893	GPL887	[primary tumors with metastasis vs. primary tumor without metastasis] of breast cancer	2	primary tumor without metastasis	GSM34510	breast cancer	NA	NO	breast		Primary Tumor
EXP00008	22048815	GSE10893	GPL887	[primary tumors with metastasis vs. primary tumor without metastasis] of breast cancer	2	primary tumor without metastasis	GSM34515	breast cancer	NA	NO	breast		Primary Tumor
EXP00008	22048815	GSE10893	GPL887	[primary tumors with metastasis vs. primary tumor without metastasis] of breast cancer	2	primary tumor without metastasis	GSM34516	breast cancer	NA	NO	breast		Primary Tumor
EXP00008	22048815	GSE10893	GPL887	[primary tumors with metastasis vs. primary tumor without metastasis] of breast cancer	2	primary tumor without metastasis	GSM34517	breast cancer	NA	NO	breast		Primary Tumor
EXP00008	22048815	GSE10893	GPL887	[primary tumors with metastasis vs. primary tumor without metastasis] of breast cancer	2	primary tumor without metastasis	GSM34518	breast cancer	NA	NO	breast		Primary Tumor
EXP00008	22048815	GSE10893	GPL887	[primary tumors with metastasis vs. primary tumor without metastasis] of breast cancer	2	primary tumor without metastasis	GSM34519	breast cancer	NA	NO	breast		Primary Tumor
EXP00008	22048815	GSE10893	GPL887	[primary tumors with metastasis vs. primary tumor without metastasis] of breast cancer	2	primary tumor without metastasis	GSM34521	breast cancer	NA	NO	breast		Primary Tumor
EXP00008	22048815	GSE10893	GPL887	[primary tumors with metastasis vs. primary tumor without metastasis] of breast cancer	2	primary tumor without metastasis	GSM34523	breast cancer	NA	NO	breast		Primary Tumor
EXP00008	22048815	GSE10893	GPL887	[primary tumors with metastasis vs. primary tumor without metastasis] of breast cancer	2	primary tumor without metastasis	GSM34525	breast cancer	NA	NO	breast		Primary Tumor
EXP00008	22048815	GSE10893	GPL887	[primary tumors with metastasis vs. primary tumor without metastasis] of breast cancer	2	primary tumor without metastasis	GSM34526	breast cancer	NA	NO	breast		Primary Tumor
EXP00008	22048815	GSE10893	GPL887	[primary tumors with metastasis vs. primary tumor without metastasis] of breast cancer	2	primary tumor without metastasis	GSM34527	breast cancer	NA	NO	breast		Primary Tumor
EXP00008	22048815	GSE10893	GPL887	[primary tumors with metastasis vs. primary tumor without metastasis] of breast cancer	2	primary tumor without metastasis	GSM34528	breast cancer	NA	NO	breast		Primary Tumor
EXP00008	22048815	GSE10893	GPL887	[primary tumors with metastasis vs. primary tumor without metastasis] of breast cancer	2	primary tumor without metastasis	GSM34529	breast cancer	NA	NO	breast		Primary Tumor
EXP00008	22048815	GSE10893	GPL887	[primary tumors with metastasis vs. primary tumor without metastasis] of breast cancer	2	primary tumor without metastasis	GSM34530	breast cancer	NA	NO	breast		Primary Tumor
EXP00008	22048815	GSE10893	GPL887	[primary tumors with metastasis vs. primary tumor without metastasis] of breast cancer	2	primary tumor without metastasis	GSM34531	breast cancer	NA	NO	breast		Primary Tumor
EXP00008	22048815	GSE10893	GPL887	[primary tumors with metastasis vs. primary tumor without metastasis] of breast cancer	2	primary tumor without metastasis	GSM34532	breast cancer	NA	NO	breast		Primary Tumor
EXP00008	22048815	GSE10893	GPL887	[primary tumors with metastasis vs. primary tumor without metastasis] of breast cancer	2	primary tumor without metastasis	GSM34556	breast cancer	NA	NO	breast		Primary Tumor
EXP00008	22048815	GSE10893	GPL887	[primary tumors with metastasis vs. primary tumor without metastasis] of breast cancer	2	primary tumor without metastasis	GSM34557	breast cancer	NA	NO	breast		Primary Tumor
EXP00008	22048815	GSE10893	GPL887	[primary tumors with metastasis vs. primary tumor without metastasis] of breast cancer	2	primary tumor without metastasis	GSM50154	breast cancer	NA	NO	breast		Primary Tumor
EXP00008	22048815	GSE10893	GPL887	[primary tumors with metastasis vs. primary tumor without metastasis] of breast cancer	2	primary tumor without metastasis	GSM52883	breast cancer	NA	NO	breast		Primary Tumor
EXP00008	22048815	GSE10893	GPL887	[primary tumors with metastasis vs. primary tumor without metastasis] of breast cancer	2	primary tumor without metastasis	GSM52884	breast cancer	NA	NO	breast		Primary Tumor
EXP00008	22048815	GSE10893	GPL887	[primary tumors with metastasis vs. primary tumor without metastasis] of breast cancer	2	primary tumor without metastasis	GSM53475	breast cancer	NA	NO	breast		Primary Tumor
EXP00008	22048815	GSE10893	GPL887	[primary tumors with metastasis vs. primary tumor without metastasis] of breast cancer	2	primary tumor without metastasis	GSM53476	breast cancer	NA	YES	breast	lymph node	Primary Tumor
EXP00008	22048815	GSE10893	GPL887	[primary tumors with metastasis vs. primary tumor without metastasis] of breast cancer	2	primary tumor without metastasis	GSM53477	breast cancer	NA	NO	breast		Primary Tumor
EXP00008	22048815	GSE10893	GPL887	[primary tumors with metastasis vs. primary tumor without metastasis] of breast cancer	2	primary tumor without metastasis	GSM80231	breast cancer	NA	NO	breast		Primary Tumor
EXP00008	22048815	GSE10893	GPL887	[primary tumors with metastasis vs. primary tumor without metastasis] of breast cancer	2	primary tumor without metastasis	GSM80233	breast cancer	NA	NO	breast		Primary Tumor
EXP00008	22048815	GSE10893	GPL887	[primary tumors with metastasis vs. primary tumor without metastasis] of breast cancer	2	primary tumor without metastasis	GSM80235	breast cancer	NA	NO	breast		Primary Tumor
EXP00008	22048815	GSE10893	GPL887	[primary tumors with metastasis vs. primary tumor without metastasis] of breast cancer	2	primary tumor without metastasis	GSM80238	breast cancer	NA	NO	breast		Primary Tumor
EXP00008	22048815	GSE10893	GPL887	[primary tumors with metastasis vs. primary tumor without metastasis] of breast cancer	2	primary tumor without metastasis	GSM80245	breast cancer	NA	NO	breast		Primary Tumor
EXP00008	22048815	GSE10893	GPL887	[primary tumors with metastasis vs. primary tumor without metastasis] of breast cancer	2	primary tumor without metastasis	GSM80246	breast cancer	NA	YES	breast	lymph node	Metastasis Tumor
EXP00008	22048815	GSE10893	GPL887	[primary tumors with metastasis vs. primary tumor without metastasis] of breast cancer	2	primary tumor without metastasis	GSM81164	breast cancer	NA	NO	breast		Primary Tumor
EXP00008	22048815	GSE10893	GPL887	[primary tumors with metastasis vs. primary tumor without metastasis] of breast cancer	2	primary tumor without metastasis	GSM81179	breast cancer	NA	NO	breast		Primary Tumor
EXP00008	22048815	GSE10893	GPL887	[primary tumors with metastasis vs. primary tumor without metastasis] of breast cancer	2	primary tumor without metastasis	GSM81180	breast cancer	NA	NO	breast		Primary Tumor
EXP00008	22048815	GSE10893	GPL887	[primary tumors with metastasis vs. primary tumor without metastasis] of breast cancer	2	primary tumor without metastasis	GSM81181	breast cancer	NA	NO	breast		Primary Tumor
EXP00008	22048815	GSE10893	GPL887	[primary tumors with metastasis vs. primary tumor without metastasis] of breast cancer	2	primary tumor without metastasis	GSM81182	breast cancer	NA	NO	breast		Primary Tumor
EXP00008	22048815	GSE10893	GPL887	[primary tumors with metastasis vs. primary tumor without metastasis] of breast cancer	2	primary tumor without metastasis	GSM81183	breast cancer	NA	NO	breast		Primary Tumor
EXP00008	22048815	GSE10893	GPL887	[primary tumors with metastasis vs. primary tumor without metastasis] of breast cancer	2	primary tumor without metastasis	GSM81184	breast cancer	NA	NO	breast		Primary Tumor
EXP00008	22048815	GSE10893	GPL887	[primary tumors with metastasis vs. primary tumor without metastasis] of breast cancer	2	primary tumor without metastasis	GSM81185	breast cancer	NA	NO	breast		Primary Tumor
EXP00008	22048815	GSE10893	GPL887	[primary tumors with metastasis vs. primary tumor without metastasis] of breast cancer	2	primary tumor without metastasis	GSM81186	breast cancer	NA	NO	breast		Primary Tumor
EXP00008	22048815	GSE10893	GPL887	[primary tumors with metastasis vs. primary tumor without metastasis] of breast cancer	2	primary tumor without metastasis	GSM81187	breast cancer	NA	NO	breast		Primary Tumor
EXP00008	22048815	GSE10893	GPL887	[primary tumors with metastasis vs. primary tumor without metastasis] of breast cancer	2	primary tumor without metastasis	GSM81188	breast cancer	NA	NO	breast		Primary Tumor
EXP00009	22048815	GSE10893	GPL887	[primary tumor vs. primary normal] of breast cancer without metastasis	1	primary normal	GSM34427	breast cancer	NA	NO	breast		Primary Normal
EXP00009	22048815	GSE10893	GPL887	[primary tumor vs. primary normal] of breast cancer without metastasis	1	primary normal	GSM34440	breast cancer	NA	NO	breast		Primary Normal
EXP00009	22048815	GSE10893	GPL887	[primary tumor vs. primary normal] of breast cancer without metastasis	1	primary normal	GSM34441	breast cancer	NA	NO	breast		Primary Normal
EXP00009	22048815	GSE10893	GPL887	[primary tumor vs. primary normal] of breast cancer without metastasis	1	primary normal	GSM34465	breast cancer	NA	NO	breast		Primary Normal
EXP00009	22048815	GSE10893	GPL887	[primary tumor vs. primary normal] of breast cancer without metastasis	2	primary tumor	GSM34424	breast cancer	NA	NO	breast		Primary Tumor
EXP00009	22048815	GSE10893	GPL887	[primary tumor vs. primary normal] of breast cancer without metastasis	2	primary tumor	GSM34425	breast cancer	NA	NO	breast		Primary Tumor
EXP00009	22048815	GSE10893	GPL887	[primary tumor vs. primary normal] of breast cancer without metastasis	2	primary tumor	GSM34426	breast cancer	NA	NO	breast		Primary Tumor
EXP00009	22048815	GSE10893	GPL887	[primary tumor vs. primary normal] of breast cancer without metastasis	2	primary tumor	GSM34428	breast cancer	NA	NO	breast		Primary Tumor
EXP00009	22048815	GSE10893	GPL887	[primary tumor vs. primary normal] of breast cancer without metastasis	2	primary tumor	GSM34429	breast cancer	NA	NO	breast		Primary Tumor
EXP00009	22048815	GSE10893	GPL887	[primary tumor vs. primary normal] of breast cancer without metastasis	2	primary tumor	GSM34430	breast cancer	NA	NO	breast		Primary Tumor
EXP00009	22048815	GSE10893	GPL887	[primary tumor vs. primary normal] of breast cancer without metastasis	2	primary tumor	GSM34437	breast cancer	NA	NO	breast		Primary Tumor
EXP00009	22048815	GSE10893	GPL887	[primary tumor vs. primary normal] of breast cancer without metastasis	2	primary tumor	GSM34439	breast cancer	NA	NO	breast		Primary Tumor
EXP00009	22048815	GSE10893	GPL887	[primary tumor vs. primary normal] of breast cancer without metastasis	2	primary tumor	GSM34461	breast cancer	NA	NO	breast		Primary Tumor
EXP00009	22048815	GSE10893	GPL887	[primary tumor vs. primary normal] of breast cancer without metastasis	2	primary tumor	GSM34462	breast cancer	NA	NO	breast		Primary Tumor
EXP00009	22048815	GSE10893	GPL887	[primary tumor vs. primary normal] of breast cancer without metastasis	2	primary tumor	GSM34463	breast cancer	NA	NO	breast		Primary Tumor
EXP00009	22048815	GSE10893	GPL887	[primary tumor vs. primary normal] of breast cancer without metastasis	2	primary tumor	GSM34470	breast cancer	NA	NO	breast		Primary Tumor
EXP00009	22048815	GSE10893	GPL887	[primary tumor vs. primary normal] of breast cancer without metastasis	2	primary tumor	GSM34471	breast cancer	NA	NO	breast		Primary Tumor
EXP00009	22048815	GSE10893	GPL887	[primary tumor vs. primary normal] of breast cancer without metastasis	2	primary tumor	GSM34476	breast cancer	NA	NO	breast		Primary Tumor
EXP00009	22048815	GSE10893	GPL887	[primary tumor vs. primary normal] of breast cancer without metastasis	2	primary tumor	GSM34477	breast cancer	NA	NO	breast		Primary Tumor
EXP00009	22048815	GSE10893	GPL887	[primary tumor vs. primary normal] of breast cancer without metastasis	2	primary tumor	GSM34478	breast cancer	NA	NO	breast		Primary Tumor
EXP00009	22048815	GSE10893	GPL887	[primary tumor vs. primary normal] of breast cancer without metastasis	2	primary tumor	GSM34484	breast cancer	NA	NO	breast		Primary Tumor
EXP00009	22048815	GSE10893	GPL887	[primary tumor vs. primary normal] of breast cancer without metastasis	2	primary tumor	GSM34485	breast cancer	NA	NO	breast		Primary Tumor
EXP00009	22048815	GSE10893	GPL887	[primary tumor vs. primary normal] of breast cancer without metastasis	2	primary tumor	GSM34487	breast cancer	NA	NO	breast		Primary Tumor
EXP00009	22048815	GSE10893	GPL887	[primary tumor vs. primary normal] of breast cancer without metastasis	2	primary tumor	GSM34489	breast cancer	NA	NO	breast		Primary Tumor
EXP00009	22048815	GSE10893	GPL887	[primary tumor vs. primary normal] of breast cancer without metastasis	2	primary tumor	GSM34492	breast cancer	NA	NO	breast		Primary Tumor
EXP00009	22048815	GSE10893	GPL887	[primary tumor vs. primary normal] of breast cancer without metastasis	2	primary tumor	GSM34499	breast cancer	NA	NO	breast		Primary Tumor
EXP00009	22048815	GSE10893	GPL887	[primary tumor vs. primary normal] of breast cancer without metastasis	2	primary tumor	GSM34504	breast cancer	NA	NO	breast		Primary Tumor
EXP00009	22048815	GSE10893	GPL887	[primary tumor vs. primary normal] of breast cancer without metastasis	2	primary tumor	GSM34505	breast cancer	NA	NO	breast		Primary Tumor
EXP00009	22048815	GSE10893	GPL887	[primary tumor vs. primary normal] of breast cancer without metastasis	2	primary tumor	GSM34506	breast cancer	NA	NO	breast		Primary Tumor
EXP00009	22048815	GSE10893	GPL887	[primary tumor vs. primary normal] of breast cancer without metastasis	2	primary tumor	GSM34507	breast cancer	NA	NO	breast		Primary Tumor
EXP00009	22048815	GSE10893	GPL887	[primary tumor vs. primary normal] of breast cancer without metastasis	2	primary tumor	GSM34508	breast cancer	NA	NO	breast		Primary Tumor
EXP00009	22048815	GSE10893	GPL887	[primary tumor vs. primary normal] of breast cancer without metastasis	2	primary tumor	GSM34510	breast cancer	NA	NO	breast		Primary Tumor
EXP00009	22048815	GSE10893	GPL887	[primary tumor vs. primary normal] of breast cancer without metastasis	2	primary tumor	GSM34515	breast cancer	NA	NO	breast		Primary Tumor
EXP00009	22048815	GSE10893	GPL887	[primary tumor vs. primary normal] of breast cancer without metastasis	2	primary tumor	GSM34516	breast cancer	NA	NO	breast		Primary Tumor
EXP00009	22048815	GSE10893	GPL887	[primary tumor vs. primary normal] of breast cancer without metastasis	2	primary tumor	GSM34517	breast cancer	NA	NO	breast		Primary Tumor
EXP00009	22048815	GSE10893	GPL887	[primary tumor vs. primary normal] of breast cancer without metastasis	2	primary tumor	GSM34518	breast cancer	NA	NO	breast		Primary Tumor
EXP00009	22048815	GSE10893	GPL887	[primary tumor vs. primary normal] of breast cancer without metastasis	2	primary tumor	GSM34519	breast cancer	NA	NO	breast		Primary Tumor
EXP00009	22048815	GSE10893	GPL887	[primary tumor vs. primary normal] of breast cancer without metastasis	2	primary tumor	GSM34521	breast cancer	NA	NO	breast		Primary Tumor
EXP00009	22048815	GSE10893	GPL887	[primary tumor vs. primary normal] of breast cancer without metastasis	2	primary tumor	GSM34523	breast cancer	NA	NO	breast		Primary Tumor
EXP00009	22048815	GSE10893	GPL887	[primary tumor vs. primary normal] of breast cancer without metastasis	2	primary tumor	GSM34525	breast cancer	NA	NO	breast		Primary Tumor
EXP00009	22048815	GSE10893	GPL887	[primary tumor vs. primary normal] of breast cancer without metastasis	2	primary tumor	GSM34526	breast cancer	NA	NO	breast		Primary Tumor
EXP00009	22048815	GSE10893	GPL887	[primary tumor vs. primary normal] of breast cancer without metastasis	2	primary tumor	GSM34527	breast cancer	NA	NO	breast		Primary Tumor
EXP00009	22048815	GSE10893	GPL887	[primary tumor vs. primary normal] of breast cancer without metastasis	2	primary tumor	GSM34528	breast cancer	NA	NO	breast		Primary Tumor
EXP00009	22048815	GSE10893	GPL887	[primary tumor vs. primary normal] of breast cancer without metastasis	2	primary tumor	GSM34529	breast cancer	NA	NO	breast		Primary Tumor
EXP00009	22048815	GSE10893	GPL887	[primary tumor vs. primary normal] of breast cancer without metastasis	2	primary tumor	GSM34530	breast cancer	NA	NO	breast		Primary Tumor
EXP00009	22048815	GSE10893	GPL887	[primary tumor vs. primary normal] of breast cancer without metastasis	2	primary tumor	GSM34531	breast cancer	NA	NO	breast		Primary Tumor
EXP00009	22048815	GSE10893	GPL887	[primary tumor vs. primary normal] of breast cancer without metastasis	2	primary tumor	GSM34532	breast cancer	NA	NO	breast		Primary Tumor
EXP00009	22048815	GSE10893	GPL887	[primary tumor vs. primary normal] of breast cancer without metastasis	2	primary tumor	GSM34556	breast cancer	NA	NO	breast		Primary Tumor
EXP00009	22048815	GSE10893	GPL887	[primary tumor vs. primary normal] of breast cancer without metastasis	2	primary tumor	GSM34557	breast cancer	NA	NO	breast		Primary Tumor
EXP00009	22048815	GSE10893	GPL887	[primary tumor vs. primary normal] of breast cancer without metastasis	2	primary tumor	GSM50154	breast cancer	NA	NO	breast		Primary Tumor
EXP00009	22048815	GSE10893	GPL887	[primary tumor vs. primary normal] of breast cancer without metastasis	2	primary tumor	GSM52883	breast cancer	NA	NO	breast		Primary Tumor
EXP00009	22048815	GSE10893	GPL887	[primary tumor vs. primary normal] of breast cancer without metastasis	2	primary tumor	GSM52884	breast cancer	NA	NO	breast		Primary Tumor
EXP00009	22048815	GSE10893	GPL887	[primary tumor vs. primary normal] of breast cancer without metastasis	2	primary tumor	GSM53475	breast cancer	NA	NO	breast		Primary Tumor
EXP00009	22048815	GSE10893	GPL887	[primary tumor vs. primary normal] of breast cancer without metastasis	2	primary tumor	GSM53476	breast cancer	NA	YES	breast	lymph node	Primary Tumor
EXP00009	22048815	GSE10893	GPL887	[primary tumor vs. primary normal] of breast cancer without metastasis	2	primary tumor	GSM53477	breast cancer	NA	NO	breast		Primary Tumor
EXP00009	22048815	GSE10893	GPL887	[primary tumor vs. primary normal] of breast cancer without metastasis	2	primary tumor	GSM80231	breast cancer	NA	NO	breast		Primary Tumor
EXP00009	22048815	GSE10893	GPL887	[primary tumor vs. primary normal] of breast cancer without metastasis	2	primary tumor	GSM80233	breast cancer	NA	NO	breast		Primary Tumor
EXP00009	22048815	GSE10893	GPL887	[primary tumor vs. primary normal] of breast cancer without metastasis	2	primary tumor	GSM80235	breast cancer	NA	NO	breast		Primary Tumor
EXP00009	22048815	GSE10893	GPL887	[primary tumor vs. primary normal] of breast cancer without metastasis	2	primary tumor	GSM80238	breast cancer	NA	NO	breast		Primary Tumor
EXP00009	22048815	GSE10893	GPL887	[primary tumor vs. primary normal] of breast cancer without metastasis	2	primary tumor	GSM80245	breast cancer	NA	NO	breast		Primary Tumor
EXP00009	22048815	GSE10893	GPL887	[primary tumor vs. primary normal] of breast cancer without metastasis	2	primary tumor	GSM80246	breast cancer	NA	YES	breast	lymph node	Metastasis Tumor
EXP00009	22048815	GSE10893	GPL887	[primary tumor vs. primary normal] of breast cancer without metastasis	2	primary tumor	GSM81164	breast cancer	NA	NO	breast		Primary Tumor
EXP00009	22048815	GSE10893	GPL887	[primary tumor vs. primary normal] of breast cancer without metastasis	2	primary tumor	GSM81179	breast cancer	NA	NO	breast		Primary Tumor
EXP00009	22048815	GSE10893	GPL887	[primary tumor vs. primary normal] of breast cancer without metastasis	2	primary tumor	GSM81180	breast cancer	NA	NO	breast		Primary Tumor
EXP00009	22048815	GSE10893	GPL887	[primary tumor vs. primary normal] of breast cancer without metastasis	2	primary tumor	GSM81181	breast cancer	NA	NO	breast		Primary Tumor
EXP00009	22048815	GSE10893	GPL887	[primary tumor vs. primary normal] of breast cancer without metastasis	2	primary tumor	GSM81182	breast cancer	NA	NO	breast		Primary Tumor
EXP00009	22048815	GSE10893	GPL887	[primary tumor vs. primary normal] of breast cancer without metastasis	2	primary tumor	GSM81183	breast cancer	NA	NO	breast		Primary Tumor
EXP00009	22048815	GSE10893	GPL887	[primary tumor vs. primary normal] of breast cancer without metastasis	2	primary tumor	GSM81184	breast cancer	NA	NO	breast		Primary Tumor
EXP00009	22048815	GSE10893	GPL887	[primary tumor vs. primary normal] of breast cancer without metastasis	2	primary tumor	GSM81185	breast cancer	NA	NO	breast		Primary Tumor
EXP00009	22048815	GSE10893	GPL887	[primary tumor vs. primary normal] of breast cancer without metastasis	2	primary tumor	GSM81186	breast cancer	NA	NO	breast		Primary Tumor
EXP00009	22048815	GSE10893	GPL887	[primary tumor vs. primary normal] of breast cancer without metastasis	2	primary tumor	GSM81187	breast cancer	NA	NO	breast		Primary Tumor
EXP00009	22048815	GSE10893	GPL887	[primary tumor vs. primary normal] of breast cancer without metastasis	2	primary tumor	GSM81188	breast cancer	NA	NO	breast		Primary Tumor
EXP00010	18676831	GSE11078	GPL570	[metastasis tumors comparision] of breast cancer with different metastasis sites	1	metastasis tumor of breast cancer lung metastasis	GSM279964	breast cancer	NA	YES	breast	lung	Metastasis Tumor
EXP00010	18676831	GSE11078	GPL570	[metastasis tumors comparision] of breast cancer with different metastasis sites	1	metastasis tumor of breast cancer lung metastasis	GSM279974	breast cancer	NA	YES	breast	lung	Metastasis Tumor
EXP00010	18676831	GSE11078	GPL570	[metastasis tumors comparision] of breast cancer with different metastasis sites	1	metastasis tumor of breast cancer lung metastasis	GSM279975	breast cancer	NA	YES	breast	lung	Metastasis Tumor
EXP00010	18676831	GSE11078	GPL570	[metastasis tumors comparision] of breast cancer with different metastasis sites	1	metastasis tumor of breast cancer lung metastasis	GSM279977	breast cancer	NA	YES	breast	lung	Metastasis Tumor
EXP00010	18676831	GSE11078	GPL570	[metastasis tumors comparision] of breast cancer with different metastasis sites	1	metastasis tumor of breast cancer lung metastasis	GSM279978	breast cancer	NA	YES	breast	lung	Metastasis Tumor
EXP00010	18676831	GSE11078	GPL570	[metastasis tumors comparision] of breast cancer with different metastasis sites	2	metastasis tumor of breast cancer other metastasis	GSM279958	breast cancer	NA	YES	breast	other	Metastasis Tumor
EXP00010	18676831	GSE11078	GPL570	[metastasis tumors comparision] of breast cancer with different metastasis sites	2	metastasis tumor of breast cancer other metastasis	GSM279961	breast cancer	NA	YES	breast	other	Metastasis Tumor
EXP00010	18676831	GSE11078	GPL570	[metastasis tumors comparision] of breast cancer with different metastasis sites	2	metastasis tumor of breast cancer other metastasis	GSM279963	breast cancer	NA	YES	breast	other	Metastasis Tumor
EXP00010	18676831	GSE11078	GPL570	[metastasis tumors comparision] of breast cancer with different metastasis sites	2	metastasis tumor of breast cancer other metastasis	GSM279965	breast cancer	NA	YES	breast	other	Metastasis Tumor
EXP00010	18676831	GSE11078	GPL570	[metastasis tumors comparision] of breast cancer with different metastasis sites	2	metastasis tumor of breast cancer other metastasis	GSM279966	breast cancer	NA	YES	breast	other	Metastasis Tumor
EXP00010	18676831	GSE11078	GPL570	[metastasis tumors comparision] of breast cancer with different metastasis sites	2	metastasis tumor of breast cancer other metastasis	GSM279968	breast cancer	NA	YES	breast	other	Metastasis Tumor
EXP00010	18676831	GSE11078	GPL570	[metastasis tumors comparision] of breast cancer with different metastasis sites	2	metastasis tumor of breast cancer other metastasis	GSM279969	breast cancer	NA	YES	breast	other	Metastasis Tumor
EXP00010	18676831	GSE11078	GPL570	[metastasis tumors comparision] of breast cancer with different metastasis sites	2	metastasis tumor of breast cancer other metastasis	GSM279971	breast cancer	NA	YES	breast	other	Metastasis Tumor
EXP00010	18676831	GSE11078	GPL570	[metastasis tumors comparision] of breast cancer with different metastasis sites	2	metastasis tumor of breast cancer other metastasis	GSM279972	breast cancer	NA	YES	breast	other	Metastasis Tumor
EXP00010	18676831	GSE11078	GPL570	[metastasis tumors comparision] of breast cancer with different metastasis sites	2	metastasis tumor of breast cancer other metastasis	GSM279973	breast cancer	NA	YES	breast	other	Metastasis Tumor
EXP00010	18676831	GSE11078	GPL570	[metastasis tumors comparision] of breast cancer with different metastasis sites	2	metastasis tumor of breast cancer other metastasis	GSM279979	breast cancer	NA	YES	breast	other	Metastasis Tumor
EXP00010	18676831	GSE11078	GPL570	[metastasis tumors comparision] of breast cancer with different metastasis sites	2	metastasis tumor of breast cancer other metastasis	GSM279980	breast cancer	NA	YES	breast	other	Metastasis Tumor
EXP00010	18676831	GSE11078	GPL570	[metastasis tumors comparision] of breast cancer with different metastasis sites	2	metastasis tumor of breast cancer other metastasis	GSM279981	breast cancer	NA	YES	breast	other	Metastasis Tumor
EXP00010	18676831	GSE11078	GPL570	[metastasis tumors comparision] of breast cancer with different metastasis sites	2	metastasis tumor of breast cancer other metastasis	GSM279983	breast cancer	NA	YES	breast	other	Metastasis Tumor
EXP00010	18676831	GSE11078	GPL570	[metastasis tumors comparision] of breast cancer with different metastasis sites	2	metastasis tumor of breast cancer other metastasis	GSM279984	breast cancer	NA	YES	breast	other	Metastasis Tumor
EXP00010	18676831	GSE11078	GPL570	[metastasis tumors comparision] of breast cancer with different metastasis sites	2	metastasis tumor of breast cancer other metastasis	GSM279985	breast cancer	NA	YES	breast	other	Metastasis Tumor
EXP00010	18676831	GSE11078	GPL570	[metastasis tumors comparision] of breast cancer with different metastasis sites	2	metastasis tumor of breast cancer other metastasis	GSM279986	breast cancer	NA	YES	breast	other	Metastasis Tumor
EXP00010	18676831	GSE11078	GPL570	[metastasis tumors comparision] of breast cancer with different metastasis sites	2	metastasis tumor of breast cancer other metastasis	GSM279987	breast cancer	NA	YES	breast	other	Metastasis Tumor
EXP00011	19307502	GSE12102	GPL570	[primary tumor vs. metastasis tumor] of ewing's sarcoma unknown metastasis	1	metastasis tumor	GSM305365	ewing's sarcoma	NA	YES	bone	unknown	Metastasis Tumor
EXP00011	19307502	GSE12102	GPL570	[primary tumor vs. metastasis tumor] of ewing's sarcoma unknown metastasis	1	metastasis tumor	GSM305366	ewing's sarcoma	NA	YES	bone	unknown	Metastasis Tumor
EXP00011	19307502	GSE12102	GPL570	[primary tumor vs. metastasis tumor] of ewing's sarcoma unknown metastasis	1	metastasis tumor	GSM305367	ewing's sarcoma	NA	YES	bone	unknown	Metastasis Tumor
EXP00011	19307502	GSE12102	GPL570	[primary tumor vs. metastasis tumor] of ewing's sarcoma unknown metastasis	1	metastasis tumor	GSM305370	ewing's sarcoma	NA	YES	bone	unknown	Metastasis Tumor
EXP00011	19307502	GSE12102	GPL570	[primary tumor vs. metastasis tumor] of ewing's sarcoma unknown metastasis	1	metastasis tumor	GSM305386	ewing's sarcoma	NA	YES	bone	unknown	Metastasis Tumor
EXP00011	19307502	GSE12102	GPL570	[primary tumor vs. metastasis tumor] of ewing's sarcoma unknown metastasis	1	metastasis tumor	GSM305387	ewing's sarcoma	NA	YES	bone	unknown	Metastasis Tumor
EXP00011	19307502	GSE12102	GPL570	[primary tumor vs. metastasis tumor] of ewing's sarcoma unknown metastasis	1	metastasis tumor	GSM305388	ewing's sarcoma	NA	YES	bone	unknown	Metastasis Tumor
EXP00011	19307502	GSE12102	GPL570	[primary tumor vs. metastasis tumor] of ewing's sarcoma unknown metastasis	2	primary tumor	GSM305352	ewing's sarcoma	NA	YES	bone	unknown	Primary Tumor
EXP00011	19307502	GSE12102	GPL570	[primary tumor vs. metastasis tumor] of ewing's sarcoma unknown metastasis	2	primary tumor	GSM305353	ewing's sarcoma	NA	YES	bone	unknown	Primary Tumor
EXP00011	19307502	GSE12102	GPL570	[primary tumor vs. metastasis tumor] of ewing's sarcoma unknown metastasis	2	primary tumor	GSM305354	ewing's sarcoma	NA	YES	bone	unknown	Primary Tumor
EXP00011	19307502	GSE12102	GPL570	[primary tumor vs. metastasis tumor] of ewing's sarcoma unknown metastasis	2	primary tumor	GSM305355	ewing's sarcoma	NA	YES	bone	unknown	Primary Tumor
EXP00011	19307502	GSE12102	GPL570	[primary tumor vs. metastasis tumor] of ewing's sarcoma unknown metastasis	2	primary tumor	GSM305356	ewing's sarcoma	NA	YES	bone	unknown	Primary Tumor
EXP00011	19307502	GSE12102	GPL570	[primary tumor vs. metastasis tumor] of ewing's sarcoma unknown metastasis	2	primary tumor	GSM305357	ewing's sarcoma	NA	YES	bone	unknown	Primary Tumor
EXP00011	19307502	GSE12102	GPL570	[primary tumor vs. metastasis tumor] of ewing's sarcoma unknown metastasis	2	primary tumor	GSM305358	ewing's sarcoma	NA	YES	bone	unknown	Primary Tumor
EXP00011	19307502	GSE12102	GPL570	[primary tumor vs. metastasis tumor] of ewing's sarcoma unknown metastasis	2	primary tumor	GSM305359	ewing's sarcoma	NA	YES	bone	unknown	Primary Tumor
EXP00011	19307502	GSE12102	GPL570	[primary tumor vs. metastasis tumor] of ewing's sarcoma unknown metastasis	2	primary tumor	GSM305360	ewing's sarcoma	NA	YES	bone	unknown	Primary Tumor
EXP00011	19307502	GSE12102	GPL570	[primary tumor vs. metastasis tumor] of ewing's sarcoma unknown metastasis	2	primary tumor	GSM305361	ewing's sarcoma	NA	YES	bone	unknown	Primary Tumor
EXP00011	19307502	GSE12102	GPL570	[primary tumor vs. metastasis tumor] of ewing's sarcoma unknown metastasis	2	primary tumor	GSM305362	ewing's sarcoma	NA	YES	bone	unknown	Primary Tumor
EXP00011	19307502	GSE12102	GPL570	[primary tumor vs. metastasis tumor] of ewing's sarcoma unknown metastasis	2	primary tumor	GSM305363	ewing's sarcoma	NA	YES	bone	unknown	Primary Tumor
EXP00011	19307502	GSE12102	GPL570	[primary tumor vs. metastasis tumor] of ewing's sarcoma unknown metastasis	2	primary tumor	GSM305364	ewing's sarcoma	NA	YES	bone	unknown	Primary Tumor
EXP00011	19307502	GSE12102	GPL570	[primary tumor vs. metastasis tumor] of ewing's sarcoma unknown metastasis	2	primary tumor	GSM305368	ewing's sarcoma	NA	YES	bone	unknown	Primary Tumor
EXP00011	19307502	GSE12102	GPL570	[primary tumor vs. metastasis tumor] of ewing's sarcoma unknown metastasis	2	primary tumor	GSM305369	ewing's sarcoma	NA	YES	bone	unknown	Primary Tumor
EXP00011	19307502	GSE12102	GPL570	[primary tumor vs. metastasis tumor] of ewing's sarcoma unknown metastasis	2	primary tumor	GSM305371	ewing's sarcoma	NA	YES	bone	unknown	Primary Tumor
EXP00011	19307502	GSE12102	GPL570	[primary tumor vs. metastasis tumor] of ewing's sarcoma unknown metastasis	2	primary tumor	GSM305372	ewing's sarcoma	NA	YES	bone	unknown	Primary Tumor
EXP00011	19307502	GSE12102	GPL570	[primary tumor vs. metastasis tumor] of ewing's sarcoma unknown metastasis	2	primary tumor	GSM305373	ewing's sarcoma	NA	YES	bone	unknown	Primary Tumor
EXP00011	19307502	GSE12102	GPL570	[primary tumor vs. metastasis tumor] of ewing's sarcoma unknown metastasis	2	primary tumor	GSM305374	ewing's sarcoma	NA	YES	bone	unknown	Primary Tumor
EXP00011	19307502	GSE12102	GPL570	[primary tumor vs. metastasis tumor] of ewing's sarcoma unknown metastasis	2	primary tumor	GSM305375	ewing's sarcoma	NA	YES	bone	unknown	Primary Tumor
EXP00011	19307502	GSE12102	GPL570	[primary tumor vs. metastasis tumor] of ewing's sarcoma unknown metastasis	2	primary tumor	GSM305376	ewing's sarcoma	NA	YES	bone	unknown	Primary Tumor
EXP00011	19307502	GSE12102	GPL570	[primary tumor vs. metastasis tumor] of ewing's sarcoma unknown metastasis	2	primary tumor	GSM305377	ewing's sarcoma	NA	YES	bone	unknown	Primary Tumor
EXP00011	19307502	GSE12102	GPL570	[primary tumor vs. metastasis tumor] of ewing's sarcoma unknown metastasis	2	primary tumor	GSM305378	ewing's sarcoma	NA	YES	bone	unknown	Primary Tumor
EXP00011	19307502	GSE12102	GPL570	[primary tumor vs. metastasis tumor] of ewing's sarcoma unknown metastasis	2	primary tumor	GSM305379	ewing's sarcoma	NA	YES	bone	unknown	Primary Tumor
EXP00011	19307502	GSE12102	GPL570	[primary tumor vs. metastasis tumor] of ewing's sarcoma unknown metastasis	2	primary tumor	GSM305380	ewing's sarcoma	NA	YES	bone	unknown	Primary Tumor
EXP00011	19307502	GSE12102	GPL570	[primary tumor vs. metastasis tumor] of ewing's sarcoma unknown metastasis	2	primary tumor	GSM305381	ewing's sarcoma	NA	YES	bone	unknown	Primary Tumor
EXP00011	19307502	GSE12102	GPL570	[primary tumor vs. metastasis tumor] of ewing's sarcoma unknown metastasis	2	primary tumor	GSM305382	ewing's sarcoma	NA	YES	bone	unknown	Primary Tumor
EXP00011	19307502	GSE12102	GPL570	[primary tumor vs. metastasis tumor] of ewing's sarcoma unknown metastasis	2	primary tumor	GSM305383	ewing's sarcoma	NA	YES	bone	unknown	Primary Tumor
EXP00011	19307502	GSE12102	GPL570	[primary tumor vs. metastasis tumor] of ewing's sarcoma unknown metastasis	2	primary tumor	GSM305384	ewing's sarcoma	NA	YES	bone	unknown	Primary Tumor
EXP00011	19307502	GSE12102	GPL570	[primary tumor vs. metastasis tumor] of ewing's sarcoma unknown metastasis	2	primary tumor	GSM305385	ewing's sarcoma	NA	YES	bone	unknown	Primary Tumor
EXP00013	19421193	GSE12276	GPL570	[primary tumors comparision] of breast cancer with different metastasis sites	1	primary tumor of breast cancer brain metastasis	GSM308280	breast cancer	NA	YES	breast	brain	Primary Tumor
EXP00013	19421193	GSE12276	GPL570	[primary tumors comparision] of breast cancer with different metastasis sites	1	primary tumor of breast cancer brain metastasis	GSM308303	breast cancer	NA	YES	breast	brain	Primary Tumor
EXP00013	19421193	GSE12276	GPL570	[primary tumors comparision] of breast cancer with different metastasis sites	1	primary tumor of breast cancer brain metastasis	GSM308326	breast cancer	NA	YES	breast	brain	Primary Tumor
EXP00013	19421193	GSE12276	GPL570	[primary tumors comparision] of breast cancer with different metastasis sites	1	primary tumor of breast cancer brain metastasis	GSM308366	breast cancer	NA	YES	breast	brain	Primary Tumor
EXP00013	19421193	GSE12276	GPL570	[primary tumors comparision] of breast cancer with different metastasis sites	1	primary tumor of breast cancer brain metastasis	GSM308370	breast cancer	NA	YES	breast	brain	Primary Tumor
EXP00013	19421193	GSE12276	GPL570	[primary tumors comparision] of breast cancer with different metastasis sites	1	primary tumor of breast cancer brain metastasis	GSM308372	breast cancer	NA	YES	breast	brain	Primary Tumor
EXP00013	19421193	GSE12276	GPL570	[primary tumors comparision] of breast cancer with different metastasis sites	1	primary tumor of breast cancer brain metastasis	GSM308374	breast cancer	NA	YES	breast	brain	Primary Tumor
EXP00013	19421193	GSE12276	GPL570	[primary tumors comparision] of breast cancer with different metastasis sites	1	primary tumor of breast cancer brain metastasis	GSM308397	breast cancer	NA	YES	breast	brain	Primary Tumor
EXP00013	19421193	GSE12276	GPL570	[primary tumors comparision] of breast cancer with different metastasis sites	2	primary tumor of breast cancer brain,other metastasis	GSM308261	breast cancer	NA	YES	breast	brain,other	Primary Tumor
EXP00013	19421193	GSE12276	GPL570	[primary tumors comparision] of breast cancer with different metastasis sites	2	primary tumor of breast cancer brain,other metastasis	GSM308291	breast cancer	NA	YES	breast	brain,other	Primary Tumor
EXP00013	19421193	GSE12276	GPL570	[primary tumors comparision] of breast cancer with different metastasis sites	2	primary tumor of breast cancer brain,other metastasis	GSM308299	breast cancer	NA	YES	breast	brain,other	Primary Tumor
EXP00013	19421193	GSE12276	GPL570	[primary tumors comparision] of breast cancer with different metastasis sites	2	primary tumor of breast cancer brain,other metastasis	GSM308307	breast cancer	NA	YES	breast	brain,other	Primary Tumor
EXP00013	19421193	GSE12276	GPL570	[primary tumors comparision] of breast cancer with different metastasis sites	2	primary tumor of breast cancer brain,other metastasis	GSM308316	breast cancer	NA	YES	breast	brain,other	Primary Tumor
EXP00013	19421193	GSE12276	GPL570	[primary tumors comparision] of breast cancer with different metastasis sites	2	primary tumor of breast cancer brain,other metastasis	GSM308392	breast cancer	NA	YES	breast	brain,other	Primary Tumor
EXP00013	19421193	GSE12276	GPL570	[primary tumors comparision] of breast cancer with different metastasis sites	2	primary tumor of breast cancer brain,other metastasis	GSM308402	breast cancer	NA	YES	breast	brain,other	Primary Tumor
EXP00013	19421193	GSE12276	GPL570	[primary tumors comparision] of breast cancer with different metastasis sites	2	primary tumor of breast cancer brain,other metastasis	GSM308413	breast cancer	NA	YES	breast	brain,other	Primary Tumor
EXP00013	19421193	GSE12276	GPL570	[primary tumors comparision] of breast cancer with different metastasis sites	3	primary tumor of breast cancer breast metastasis	GSM308264	breast cancer	NA	YES	breast	breast	Primary Tumor
EXP00013	19421193	GSE12276	GPL570	[primary tumors comparision] of breast cancer with different metastasis sites	3	primary tumor of breast cancer breast metastasis	GSM308271	breast cancer	NA	YES	breast	breast	Primary Tumor
EXP00013	19421193	GSE12276	GPL570	[primary tumors comparision] of breast cancer with different metastasis sites	3	primary tumor of breast cancer breast metastasis	GSM308274	breast cancer	NA	YES	breast	breast	Primary Tumor
EXP00013	19421193	GSE12276	GPL570	[primary tumors comparision] of breast cancer with different metastasis sites	3	primary tumor of breast cancer breast metastasis	GSM308296	breast cancer	NA	YES	breast	breast	Primary Tumor
EXP00013	19421193	GSE12276	GPL570	[primary tumors comparision] of breast cancer with different metastasis sites	3	primary tumor of breast cancer breast metastasis	GSM308301	breast cancer	NA	YES	breast	breast	Primary Tumor
EXP00013	19421193	GSE12276	GPL570	[primary tumors comparision] of breast cancer with different metastasis sites	3	primary tumor of breast cancer breast metastasis	GSM308310	breast cancer	NA	YES	breast	breast	Primary Tumor
EXP00013	19421193	GSE12276	GPL570	[primary tumors comparision] of breast cancer with different metastasis sites	3	primary tumor of breast cancer breast metastasis	GSM308312	breast cancer	NA	YES	breast	breast	Primary Tumor
EXP00013	19421193	GSE12276	GPL570	[primary tumors comparision] of breast cancer with different metastasis sites	3	primary tumor of breast cancer breast metastasis	GSM308327	breast cancer	NA	YES	breast	breast	Primary Tumor
EXP00013	19421193	GSE12276	GPL570	[primary tumors comparision] of breast cancer with different metastasis sites	3	primary tumor of breast cancer breast metastasis	GSM308329	breast cancer	NA	YES	breast	breast	Primary Tumor
EXP00013	19421193	GSE12276	GPL570	[primary tumors comparision] of breast cancer with different metastasis sites	3	primary tumor of breast cancer breast metastasis	GSM308334	breast cancer	NA	YES	breast	breast	Primary Tumor
EXP00013	19421193	GSE12276	GPL570	[primary tumors comparision] of breast cancer with different metastasis sites	3	primary tumor of breast cancer breast metastasis	GSM308337	breast cancer	NA	YES	breast	breast	Primary Tumor
EXP00013	19421193	GSE12276	GPL570	[primary tumors comparision] of breast cancer with different metastasis sites	3	primary tumor of breast cancer breast metastasis	GSM308341	breast cancer	NA	YES	breast	breast	Primary Tumor
EXP00013	19421193	GSE12276	GPL570	[primary tumors comparision] of breast cancer with different metastasis sites	3	primary tumor of breast cancer breast metastasis	GSM308351	breast cancer	NA	YES	breast	breast	Primary Tumor
EXP00013	19421193	GSE12276	GPL570	[primary tumors comparision] of breast cancer with different metastasis sites	3	primary tumor of breast cancer breast metastasis	GSM308353	breast cancer	NA	YES	breast	breast	Primary Tumor
EXP00013	19421193	GSE12276	GPL570	[primary tumors comparision] of breast cancer with different metastasis sites	3	primary tumor of breast cancer breast metastasis	GSM308357	breast cancer	NA	YES	breast	breast	Primary Tumor
EXP00013	19421193	GSE12276	GPL570	[primary tumors comparision] of breast cancer with different metastasis sites	3	primary tumor of breast cancer breast metastasis	GSM308380	breast cancer	NA	YES	breast	breast	Primary Tumor
EXP00013	19421193	GSE12276	GPL570	[primary tumors comparision] of breast cancer with different metastasis sites	3	primary tumor of breast cancer breast metastasis	GSM308388	breast cancer	NA	YES	breast	breast	Primary Tumor
EXP00013	19421193	GSE12276	GPL570	[primary tumors comparision] of breast cancer with different metastasis sites	3	primary tumor of breast cancer breast metastasis	GSM308406	breast cancer	NA	YES	breast	breast	Primary Tumor
EXP00013	19421193	GSE12276	GPL570	[primary tumors comparision] of breast cancer with different metastasis sites	3	primary tumor of breast cancer breast metastasis	GSM308409	breast cancer	NA	YES	breast	breast	Primary Tumor
EXP00013	19421193	GSE12276	GPL570	[primary tumors comparision] of breast cancer with different metastasis sites	4	primary tumor of breast cancer other metastasis	GSM308256	breast cancer	NA	YES	breast	other	Primary Tumor
EXP00013	19421193	GSE12276	GPL570	[primary tumors comparision] of breast cancer with different metastasis sites	4	primary tumor of breast cancer other metastasis	GSM308257	breast cancer	NA	YES	breast	other	Primary Tumor
EXP00013	19421193	GSE12276	GPL570	[primary tumors comparision] of breast cancer with different metastasis sites	4	primary tumor of breast cancer other metastasis	GSM308258	breast cancer	NA	YES	breast	other	Primary Tumor
EXP00013	19421193	GSE12276	GPL570	[primary tumors comparision] of breast cancer with different metastasis sites	4	primary tumor of breast cancer other metastasis	GSM308259	breast cancer	NA	YES	breast	other	Primary Tumor
EXP00013	19421193	GSE12276	GPL570	[primary tumors comparision] of breast cancer with different metastasis sites	4	primary tumor of breast cancer other metastasis	GSM308260	breast cancer	NA	YES	breast	other	Primary Tumor
EXP00013	19421193	GSE12276	GPL570	[primary tumors comparision] of breast cancer with different metastasis sites	4	primary tumor of breast cancer other metastasis	GSM308262	breast cancer	NA	YES	breast	other	Primary Tumor
EXP00013	19421193	GSE12276	GPL570	[primary tumors comparision] of breast cancer with different metastasis sites	4	primary tumor of breast cancer other metastasis	GSM308263	breast cancer	NA	YES	breast	other	Primary Tumor
EXP00013	19421193	GSE12276	GPL570	[primary tumors comparision] of breast cancer with different metastasis sites	4	primary tumor of breast cancer other metastasis	GSM308265	breast cancer	NA	YES	breast	other	Primary Tumor
EXP00013	19421193	GSE12276	GPL570	[primary tumors comparision] of breast cancer with different metastasis sites	4	primary tumor of breast cancer other metastasis	GSM308266	breast cancer	NA	YES	breast	other	Primary Tumor
EXP00013	19421193	GSE12276	GPL570	[primary tumors comparision] of breast cancer with different metastasis sites	4	primary tumor of breast cancer other metastasis	GSM308267	breast cancer	NA	YES	breast	other	Primary Tumor
EXP00013	19421193	GSE12276	GPL570	[primary tumors comparision] of breast cancer with different metastasis sites	4	primary tumor of breast cancer other metastasis	GSM308268	breast cancer	NA	YES	breast	other	Primary Tumor
EXP00013	19421193	GSE12276	GPL570	[primary tumors comparision] of breast cancer with different metastasis sites	4	primary tumor of breast cancer other metastasis	GSM308269	breast cancer	NA	YES	breast	other	Primary Tumor
EXP00013	19421193	GSE12276	GPL570	[primary tumors comparision] of breast cancer with different metastasis sites	4	primary tumor of breast cancer other metastasis	GSM308270	breast cancer	NA	YES	breast	other	Primary Tumor
EXP00013	19421193	GSE12276	GPL570	[primary tumors comparision] of breast cancer with different metastasis sites	4	primary tumor of breast cancer other metastasis	GSM308272	breast cancer	NA	YES	breast	other	Primary Tumor
EXP00013	19421193	GSE12276	GPL570	[primary tumors comparision] of breast cancer with different metastasis sites	4	primary tumor of breast cancer other metastasis	GSM308273	breast cancer	NA	YES	breast	other	Primary Tumor
EXP00013	19421193	GSE12276	GPL570	[primary tumors comparision] of breast cancer with different metastasis sites	4	primary tumor of breast cancer other metastasis	GSM308275	breast cancer	NA	YES	breast	other	Primary Tumor
EXP00013	19421193	GSE12276	GPL570	[primary tumors comparision] of breast cancer with different metastasis sites	4	primary tumor of breast cancer other metastasis	GSM308276	breast cancer	NA	YES	breast	other	Primary Tumor
EXP00013	19421193	GSE12276	GPL570	[primary tumors comparision] of breast cancer with different metastasis sites	4	primary tumor of breast cancer other metastasis	GSM308277	breast cancer	NA	YES	breast	other	Primary Tumor
EXP00013	19421193	GSE12276	GPL570	[primary tumors comparision] of breast cancer with different metastasis sites	4	primary tumor of breast cancer other metastasis	GSM308278	breast cancer	NA	YES	breast	other	Primary Tumor
EXP00013	19421193	GSE12276	GPL570	[primary tumors comparision] of breast cancer with different metastasis sites	4	primary tumor of breast cancer other metastasis	GSM308279	breast cancer	NA	YES	breast	other	Primary Tumor
EXP00013	19421193	GSE12276	GPL570	[primary tumors comparision] of breast cancer with different metastasis sites	4	primary tumor of breast cancer other metastasis	GSM308281	breast cancer	NA	YES	breast	other	Primary Tumor
EXP00013	19421193	GSE12276	GPL570	[primary tumors comparision] of breast cancer with different metastasis sites	4	primary tumor of breast cancer other metastasis	GSM308282	breast cancer	NA	YES	breast	other	Primary Tumor
EXP00013	19421193	GSE12276	GPL570	[primary tumors comparision] of breast cancer with different metastasis sites	4	primary tumor of breast cancer other metastasis	GSM308283	breast cancer	NA	YES	breast	other	Primary Tumor
EXP00013	19421193	GSE12276	GPL570	[primary tumors comparision] of breast cancer with different metastasis sites	4	primary tumor of breast cancer other metastasis	GSM308284	breast cancer	NA	YES	breast	other	Primary Tumor
EXP00013	19421193	GSE12276	GPL570	[primary tumors comparision] of breast cancer with different metastasis sites	4	primary tumor of breast cancer other metastasis	GSM308285	breast cancer	NA	YES	breast	other	Primary Tumor
EXP00013	19421193	GSE12276	GPL570	[primary tumors comparision] of breast cancer with different metastasis sites	4	primary tumor of breast cancer other metastasis	GSM308286	breast cancer	NA	YES	breast	other	Primary Tumor
EXP00013	19421193	GSE12276	GPL570	[primary tumors comparision] of breast cancer with different metastasis sites	4	primary tumor of breast cancer other metastasis	GSM308287	breast cancer	NA	YES	breast	other	Primary Tumor
EXP00013	19421193	GSE12276	GPL570	[primary tumors comparision] of breast cancer with different metastasis sites	4	primary tumor of breast cancer other metastasis	GSM308288	breast cancer	NA	YES	breast	other	Primary Tumor
EXP00013	19421193	GSE12276	GPL570	[primary tumors comparision] of breast cancer with different metastasis sites	4	primary tumor of breast cancer other metastasis	GSM308289	breast cancer	NA	YES	breast	other	Primary Tumor
EXP00013	19421193	GSE12276	GPL570	[primary tumors comparision] of breast cancer with different metastasis sites	4	primary tumor of breast cancer other metastasis	GSM308290	breast cancer	NA	YES	breast	other	Primary Tumor
EXP00013	19421193	GSE12276	GPL570	[primary tumors comparision] of breast cancer with different metastasis sites	4	primary tumor of breast cancer other metastasis	GSM308292	breast cancer	NA	YES	breast	other	Primary Tumor
EXP00013	19421193	GSE12276	GPL570	[primary tumors comparision] of breast cancer with different metastasis sites	4	primary tumor of breast cancer other metastasis	GSM308293	breast cancer	NA	YES	breast	other	Primary Tumor
EXP00013	19421193	GSE12276	GPL570	[primary tumors comparision] of breast cancer with different metastasis sites	4	primary tumor of breast cancer other metastasis	GSM308294	breast cancer	NA	YES	breast	other	Primary Tumor
EXP00013	19421193	GSE12276	GPL570	[primary tumors comparision] of breast cancer with different metastasis sites	4	primary tumor of breast cancer other metastasis	GSM308295	breast cancer	NA	YES	breast	other	Primary Tumor
EXP00013	19421193	GSE12276	GPL570	[primary tumors comparision] of breast cancer with different metastasis sites	4	primary tumor of breast cancer other metastasis	GSM308297	breast cancer	NA	YES	breast	other	Primary Tumor
EXP00013	19421193	GSE12276	GPL570	[primary tumors comparision] of breast cancer with different metastasis sites	4	primary tumor of breast cancer other metastasis	GSM308298	breast cancer	NA	YES	breast	other	Primary Tumor
EXP00013	19421193	GSE12276	GPL570	[primary tumors comparision] of breast cancer with different metastasis sites	4	primary tumor of breast cancer other metastasis	GSM308300	breast cancer	NA	YES	breast	other	Primary Tumor
EXP00013	19421193	GSE12276	GPL570	[primary tumors comparision] of breast cancer with different metastasis sites	4	primary tumor of breast cancer other metastasis	GSM308302	breast cancer	NA	YES	breast	other	Primary Tumor
EXP00013	19421193	GSE12276	GPL570	[primary tumors comparision] of breast cancer with different metastasis sites	4	primary tumor of breast cancer other metastasis	GSM308304	breast cancer	NA	YES	breast	other	Primary Tumor
EXP00013	19421193	GSE12276	GPL570	[primary tumors comparision] of breast cancer with different metastasis sites	4	primary tumor of breast cancer other metastasis	GSM308305	breast cancer	NA	YES	breast	other	Primary Tumor
EXP00013	19421193	GSE12276	GPL570	[primary tumors comparision] of breast cancer with different metastasis sites	4	primary tumor of breast cancer other metastasis	GSM308306	breast cancer	NA	YES	breast	other	Primary Tumor
EXP00013	19421193	GSE12276	GPL570	[primary tumors comparision] of breast cancer with different metastasis sites	4	primary tumor of breast cancer other metastasis	GSM308308	breast cancer	NA	YES	breast	other	Primary Tumor
EXP00013	19421193	GSE12276	GPL570	[primary tumors comparision] of breast cancer with different metastasis sites	4	primary tumor of breast cancer other metastasis	GSM308309	breast cancer	NA	YES	breast	other	Primary Tumor
EXP00013	19421193	GSE12276	GPL570	[primary tumors comparision] of breast cancer with different metastasis sites	4	primary tumor of breast cancer other metastasis	GSM308311	breast cancer	NA	YES	breast	other	Primary Tumor
EXP00013	19421193	GSE12276	GPL570	[primary tumors comparision] of breast cancer with different metastasis sites	4	primary tumor of breast cancer other metastasis	GSM308313	breast cancer	NA	YES	breast	other	Primary Tumor
EXP00013	19421193	GSE12276	GPL570	[primary tumors comparision] of breast cancer with different metastasis sites	4	primary tumor of breast cancer other metastasis	GSM308314	breast cancer	NA	YES	breast	other	Primary Tumor
EXP00013	19421193	GSE12276	GPL570	[primary tumors comparision] of breast cancer with different metastasis sites	4	primary tumor of breast cancer other metastasis	GSM308315	breast cancer	NA	YES	breast	other	Primary Tumor
EXP00013	19421193	GSE12276	GPL570	[primary tumors comparision] of breast cancer with different metastasis sites	4	primary tumor of breast cancer other metastasis	GSM308318	breast cancer	NA	YES	breast	other	Primary Tumor
EXP00013	19421193	GSE12276	GPL570	[primary tumors comparision] of breast cancer with different metastasis sites	4	primary tumor of breast cancer other metastasis	GSM308319	breast cancer	NA	YES	breast	other	Primary Tumor
EXP00013	19421193	GSE12276	GPL570	[primary tumors comparision] of breast cancer with different metastasis sites	4	primary tumor of breast cancer other metastasis	GSM308320	breast cancer	NA	YES	breast	other	Primary Tumor
EXP00013	19421193	GSE12276	GPL570	[primary tumors comparision] of breast cancer with different metastasis sites	4	primary tumor of breast cancer other metastasis	GSM308321	breast cancer	NA	YES	breast	other	Primary Tumor
EXP00013	19421193	GSE12276	GPL570	[primary tumors comparision] of breast cancer with different metastasis sites	4	primary tumor of breast cancer other metastasis	GSM308322	breast cancer	NA	YES	breast	other	Primary Tumor
EXP00013	19421193	GSE12276	GPL570	[primary tumors comparision] of breast cancer with different metastasis sites	4	primary tumor of breast cancer other metastasis	GSM308323	breast cancer	NA	YES	breast	other	Primary Tumor
EXP00013	19421193	GSE12276	GPL570	[primary tumors comparision] of breast cancer with different metastasis sites	4	primary tumor of breast cancer other metastasis	GSM308324	breast cancer	NA	YES	breast	other	Primary Tumor
EXP00013	19421193	GSE12276	GPL570	[primary tumors comparision] of breast cancer with different metastasis sites	4	primary tumor of breast cancer other metastasis	GSM308325	breast cancer	NA	YES	breast	other	Primary Tumor
EXP00013	19421193	GSE12276	GPL570	[primary tumors comparision] of breast cancer with different metastasis sites	4	primary tumor of breast cancer other metastasis	GSM308328	breast cancer	NA	YES	breast	other	Primary Tumor
EXP00013	19421193	GSE12276	GPL570	[primary tumors comparision] of breast cancer with different metastasis sites	4	primary tumor of breast cancer other metastasis	GSM308330	breast cancer	NA	YES	breast	other	Primary Tumor
EXP00013	19421193	GSE12276	GPL570	[primary tumors comparision] of breast cancer with different metastasis sites	4	primary tumor of breast cancer other metastasis	GSM308331	breast cancer	NA	YES	breast	other	Primary Tumor
EXP00013	19421193	GSE12276	GPL570	[primary tumors comparision] of breast cancer with different metastasis sites	4	primary tumor of breast cancer other metastasis	GSM308332	breast cancer	NA	YES	breast	other	Primary Tumor
EXP00013	19421193	GSE12276	GPL570	[primary tumors comparision] of breast cancer with different metastasis sites	4	primary tumor of breast cancer other metastasis	GSM308333	breast cancer	NA	YES	breast	other	Primary Tumor
EXP00013	19421193	GSE12276	GPL570	[primary tumors comparision] of breast cancer with different metastasis sites	4	primary tumor of breast cancer other metastasis	GSM308335	breast cancer	NA	YES	breast	other	Primary Tumor
EXP00013	19421193	GSE12276	GPL570	[primary tumors comparision] of breast cancer with different metastasis sites	4	primary tumor of breast cancer other metastasis	GSM308336	breast cancer	NA	YES	breast	other	Primary Tumor
EXP00013	19421193	GSE12276	GPL570	[primary tumors comparision] of breast cancer with different metastasis sites	4	primary tumor of breast cancer other metastasis	GSM308338	breast cancer	NA	YES	breast	other	Primary Tumor
EXP00013	19421193	GSE12276	GPL570	[primary tumors comparision] of breast cancer with different metastasis sites	4	primary tumor of breast cancer other metastasis	GSM308339	breast cancer	NA	YES	breast	other	Primary Tumor
EXP00013	19421193	GSE12276	GPL570	[primary tumors comparision] of breast cancer with different metastasis sites	4	primary tumor of breast cancer other metastasis	GSM308340	breast cancer	NA	YES	breast	other	Primary Tumor
EXP00013	19421193	GSE12276	GPL570	[primary tumors comparision] of breast cancer with different metastasis sites	4	primary tumor of breast cancer other metastasis	GSM308342	breast cancer	NA	YES	breast	other	Primary Tumor
EXP00013	19421193	GSE12276	GPL570	[primary tumors comparision] of breast cancer with different metastasis sites	4	primary tumor of breast cancer other metastasis	GSM308343	breast cancer	NA	YES	breast	other	Primary Tumor
EXP00013	19421193	GSE12276	GPL570	[primary tumors comparision] of breast cancer with different metastasis sites	4	primary tumor of breast cancer other metastasis	GSM308344	breast cancer	NA	YES	breast	other	Primary Tumor
EXP00013	19421193	GSE12276	GPL570	[primary tumors comparision] of breast cancer with different metastasis sites	4	primary tumor of breast cancer other metastasis	GSM308345	breast cancer	NA	YES	breast	other	Primary Tumor
EXP00013	19421193	GSE12276	GPL570	[primary tumors comparision] of breast cancer with different metastasis sites	4	primary tumor of breast cancer other metastasis	GSM308346	breast cancer	NA	YES	breast	other	Primary Tumor
EXP00013	19421193	GSE12276	GPL570	[primary tumors comparision] of breast cancer with different metastasis sites	4	primary tumor of breast cancer other metastasis	GSM308347	breast cancer	NA	YES	breast	other	Primary Tumor
EXP00013	19421193	GSE12276	GPL570	[primary tumors comparision] of breast cancer with different metastasis sites	4	primary tumor of breast cancer other metastasis	GSM308348	breast cancer	NA	YES	breast	other	Primary Tumor
EXP00013	19421193	GSE12276	GPL570	[primary tumors comparision] of breast cancer with different metastasis sites	4	primary tumor of breast cancer other metastasis	GSM308349	breast cancer	NA	YES	breast	other	Primary Tumor
EXP00013	19421193	GSE12276	GPL570	[primary tumors comparision] of breast cancer with different metastasis sites	4	primary tumor of breast cancer other metastasis	GSM308350	breast cancer	NA	YES	breast	other	Primary Tumor
EXP00013	19421193	GSE12276	GPL570	[primary tumors comparision] of breast cancer with different metastasis sites	4	primary tumor of breast cancer other metastasis	GSM308352	breast cancer	NA	YES	breast	other	Primary Tumor
EXP00013	19421193	GSE12276	GPL570	[primary tumors comparision] of breast cancer with different metastasis sites	4	primary tumor of breast cancer other metastasis	GSM308354	breast cancer	NA	YES	breast	other	Primary Tumor
EXP00013	19421193	GSE12276	GPL570	[primary tumors comparision] of breast cancer with different metastasis sites	4	primary tumor of breast cancer other metastasis	GSM308355	breast cancer	NA	YES	breast	other	Primary Tumor
EXP00013	19421193	GSE12276	GPL570	[primary tumors comparision] of breast cancer with different metastasis sites	4	primary tumor of breast cancer other metastasis	GSM308356	breast cancer	NA	YES	breast	other	Primary Tumor
EXP00013	19421193	GSE12276	GPL570	[primary tumors comparision] of breast cancer with different metastasis sites	4	primary tumor of breast cancer other metastasis	GSM308358	breast cancer	NA	YES	breast	other	Primary Tumor
EXP00013	19421193	GSE12276	GPL570	[primary tumors comparision] of breast cancer with different metastasis sites	4	primary tumor of breast cancer other metastasis	GSM308359	breast cancer	NA	YES	breast	other	Primary Tumor
EXP00013	19421193	GSE12276	GPL570	[primary tumors comparision] of breast cancer with different metastasis sites	4	primary tumor of breast cancer other metastasis	GSM308360	breast cancer	NA	YES	breast	other	Primary Tumor
EXP00013	19421193	GSE12276	GPL570	[primary tumors comparision] of breast cancer with different metastasis sites	4	primary tumor of breast cancer other metastasis	GSM308361	breast cancer	NA	YES	breast	other	Primary Tumor
EXP00013	19421193	GSE12276	GPL570	[primary tumors comparision] of breast cancer with different metastasis sites	4	primary tumor of breast cancer other metastasis	GSM308362	breast cancer	NA	YES	breast	other	Primary Tumor
EXP00013	19421193	GSE12276	GPL570	[primary tumors comparision] of breast cancer with different metastasis sites	4	primary tumor of breast cancer other metastasis	GSM308363	breast cancer	NA	YES	breast	other	Primary Tumor
EXP00013	19421193	GSE12276	GPL570	[primary tumors comparision] of breast cancer with different metastasis sites	4	primary tumor of breast cancer other metastasis	GSM308364	breast cancer	NA	YES	breast	other	Primary Tumor
EXP00013	19421193	GSE12276	GPL570	[primary tumors comparision] of breast cancer with different metastasis sites	4	primary tumor of breast cancer other metastasis	GSM308365	breast cancer	NA	YES	breast	other	Primary Tumor
EXP00013	19421193	GSE12276	GPL570	[primary tumors comparision] of breast cancer with different metastasis sites	4	primary tumor of breast cancer other metastasis	GSM308367	breast cancer	NA	YES	breast	other	Primary Tumor
EXP00013	19421193	GSE12276	GPL570	[primary tumors comparision] of breast cancer with different metastasis sites	4	primary tumor of breast cancer other metastasis	GSM308368	breast cancer	NA	YES	breast	other	Primary Tumor
EXP00013	19421193	GSE12276	GPL570	[primary tumors comparision] of breast cancer with different metastasis sites	4	primary tumor of breast cancer other metastasis	GSM308369	breast cancer	NA	YES	breast	other	Primary Tumor
EXP00013	19421193	GSE12276	GPL570	[primary tumors comparision] of breast cancer with different metastasis sites	4	primary tumor of breast cancer other metastasis	GSM308371	breast cancer	NA	YES	breast	other	Primary Tumor
EXP00013	19421193	GSE12276	GPL570	[primary tumors comparision] of breast cancer with different metastasis sites	4	primary tumor of breast cancer other metastasis	GSM308373	breast cancer	NA	YES	breast	other	Primary Tumor
EXP00013	19421193	GSE12276	GPL570	[primary tumors comparision] of breast cancer with different metastasis sites	4	primary tumor of breast cancer other metastasis	GSM308375	breast cancer	NA	YES	breast	other	Primary Tumor
EXP00013	19421193	GSE12276	GPL570	[primary tumors comparision] of breast cancer with different metastasis sites	4	primary tumor of breast cancer other metastasis	GSM308376	breast cancer	NA	YES	breast	other	Primary Tumor
EXP00013	19421193	GSE12276	GPL570	[primary tumors comparision] of breast cancer with different metastasis sites	4	primary tumor of breast cancer other metastasis	GSM308377	breast cancer	NA	YES	breast	other	Primary Tumor
EXP00013	19421193	GSE12276	GPL570	[primary tumors comparision] of breast cancer with different metastasis sites	4	primary tumor of breast cancer other metastasis	GSM308378	breast cancer	NA	YES	breast	other	Primary Tumor
EXP00013	19421193	GSE12276	GPL570	[primary tumors comparision] of breast cancer with different metastasis sites	4	primary tumor of breast cancer other metastasis	GSM308379	breast cancer	NA	YES	breast	other	Primary Tumor
EXP00013	19421193	GSE12276	GPL570	[primary tumors comparision] of breast cancer with different metastasis sites	4	primary tumor of breast cancer other metastasis	GSM308381	breast cancer	NA	YES	breast	other	Primary Tumor
EXP00013	19421193	GSE12276	GPL570	[primary tumors comparision] of breast cancer with different metastasis sites	4	primary tumor of breast cancer other metastasis	GSM308382	breast cancer	NA	YES	breast	other	Primary Tumor
EXP00013	19421193	GSE12276	GPL570	[primary tumors comparision] of breast cancer with different metastasis sites	4	primary tumor of breast cancer other metastasis	GSM308383	breast cancer	NA	YES	breast	other	Primary Tumor
EXP00013	19421193	GSE12276	GPL570	[primary tumors comparision] of breast cancer with different metastasis sites	4	primary tumor of breast cancer other metastasis	GSM308384	breast cancer	NA	YES	breast	other	Primary Tumor
EXP00013	19421193	GSE12276	GPL570	[primary tumors comparision] of breast cancer with different metastasis sites	4	primary tumor of breast cancer other metastasis	GSM308385	breast cancer	NA	YES	breast	other	Primary Tumor
EXP00013	19421193	GSE12276	GPL570	[primary tumors comparision] of breast cancer with different metastasis sites	4	primary tumor of breast cancer other metastasis	GSM308386	breast cancer	NA	YES	breast	other	Primary Tumor
EXP00013	19421193	GSE12276	GPL570	[primary tumors comparision] of breast cancer with different metastasis sites	4	primary tumor of breast cancer other metastasis	GSM308387	breast cancer	NA	YES	breast	other	Primary Tumor
EXP00013	19421193	GSE12276	GPL570	[primary tumors comparision] of breast cancer with different metastasis sites	4	primary tumor of breast cancer other metastasis	GSM308389	breast cancer	NA	YES	breast	other	Primary Tumor
EXP00013	19421193	GSE12276	GPL570	[primary tumors comparision] of breast cancer with different metastasis sites	4	primary tumor of breast cancer other metastasis	GSM308390	breast cancer	NA	YES	breast	other	Primary Tumor
EXP00013	19421193	GSE12276	GPL570	[primary tumors comparision] of breast cancer with different metastasis sites	4	primary tumor of breast cancer other metastasis	GSM308391	breast cancer	NA	YES	breast	other	Primary Tumor
EXP00013	19421193	GSE12276	GPL570	[primary tumors comparision] of breast cancer with different metastasis sites	4	primary tumor of breast cancer other metastasis	GSM308393	breast cancer	NA	YES	breast	other	Primary Tumor
EXP00013	19421193	GSE12276	GPL570	[primary tumors comparision] of breast cancer with different metastasis sites	4	primary tumor of breast cancer other metastasis	GSM308394	breast cancer	NA	YES	breast	other	Primary Tumor
EXP00013	19421193	GSE12276	GPL570	[primary tumors comparision] of breast cancer with different metastasis sites	4	primary tumor of breast cancer other metastasis	GSM308395	breast cancer	NA	YES	breast	other	Primary Tumor
EXP00013	19421193	GSE12276	GPL570	[primary tumors comparision] of breast cancer with different metastasis sites	4	primary tumor of breast cancer other metastasis	GSM308396	breast cancer	NA	YES	breast	other	Primary Tumor
EXP00013	19421193	GSE12276	GPL570	[primary tumors comparision] of breast cancer with different metastasis sites	4	primary tumor of breast cancer other metastasis	GSM308398	breast cancer	NA	YES	breast	other	Primary Tumor
EXP00013	19421193	GSE12276	GPL570	[primary tumors comparision] of breast cancer with different metastasis sites	4	primary tumor of breast cancer other metastasis	GSM308399	breast cancer	NA	YES	breast	other	Primary Tumor
EXP00013	19421193	GSE12276	GPL570	[primary tumors comparision] of breast cancer with different metastasis sites	4	primary tumor of breast cancer other metastasis	GSM308400	breast cancer	NA	YES	breast	other	Primary Tumor
EXP00013	19421193	GSE12276	GPL570	[primary tumors comparision] of breast cancer with different metastasis sites	4	primary tumor of breast cancer other metastasis	GSM308401	breast cancer	NA	YES	breast	other	Primary Tumor
EXP00013	19421193	GSE12276	GPL570	[primary tumors comparision] of breast cancer with different metastasis sites	4	primary tumor of breast cancer other metastasis	GSM308403	breast cancer	NA	YES	breast	other	Primary Tumor
EXP00013	19421193	GSE12276	GPL570	[primary tumors comparision] of breast cancer with different metastasis sites	4	primary tumor of breast cancer other metastasis	GSM308404	breast cancer	NA	YES	breast	other	Primary Tumor
EXP00013	19421193	GSE12276	GPL570	[primary tumors comparision] of breast cancer with different metastasis sites	4	primary tumor of breast cancer other metastasis	GSM308405	breast cancer	NA	YES	breast	other	Primary Tumor
EXP00013	19421193	GSE12276	GPL570	[primary tumors comparision] of breast cancer with different metastasis sites	4	primary tumor of breast cancer other metastasis	GSM308407	breast cancer	NA	YES	breast	other	Primary Tumor
EXP00013	19421193	GSE12276	GPL570	[primary tumors comparision] of breast cancer with different metastasis sites	4	primary tumor of breast cancer other metastasis	GSM308408	breast cancer	NA	YES	breast	other	Primary Tumor
EXP00013	19421193	GSE12276	GPL570	[primary tumors comparision] of breast cancer with different metastasis sites	4	primary tumor of breast cancer other metastasis	GSM308410	breast cancer	NA	YES	breast	other	Primary Tumor
EXP00013	19421193	GSE12276	GPL570	[primary tumors comparision] of breast cancer with different metastasis sites	4	primary tumor of breast cancer other metastasis	GSM308411	breast cancer	NA	YES	breast	other	Primary Tumor
EXP00013	19421193	GSE12276	GPL570	[primary tumors comparision] of breast cancer with different metastasis sites	4	primary tumor of breast cancer other metastasis	GSM308412	breast cancer	NA	YES	breast	other	Primary Tumor
EXP00013	19421193	GSE12276	GPL570	[primary tumors comparision] of breast cancer with different metastasis sites	4	primary tumor of breast cancer other metastasis	GSM308414	breast cancer	NA	YES	breast	other	Primary Tumor
EXP00013	19421193	GSE12276	GPL570	[primary tumors comparision] of breast cancer with different metastasis sites	4	primary tumor of breast cancer other metastasis	GSM308415	breast cancer	NA	YES	breast	other	Primary Tumor
EXP00013	19421193	GSE12276	GPL570	[primary tumors comparision] of breast cancer with different metastasis sites	4	primary tumor of breast cancer other metastasis	GSM308416	breast cancer	NA	YES	breast	other	Primary Tumor
EXP00013	19421193	GSE12276	GPL570	[primary tumors comparision] of breast cancer with different metastasis sites	4	primary tumor of breast cancer other metastasis	GSM308417	breast cancer	NA	YES	breast	other	Primary Tumor
EXP00013	19421193	GSE12276	GPL570	[primary tumors comparision] of breast cancer with different metastasis sites	4	primary tumor of breast cancer other metastasis	GSM308418	breast cancer	NA	YES	breast	other	Primary Tumor
EXP00013	19421193	GSE12276	GPL570	[primary tumors comparision] of breast cancer with different metastasis sites	4	primary tumor of breast cancer other metastasis	GSM308419	breast cancer	NA	YES	breast	other	Primary Tumor
EXP00013	19421193	GSE12276	GPL570	[primary tumors comparision] of breast cancer with different metastasis sites	4	primary tumor of breast cancer other metastasis	GSM308420	breast cancer	NA	YES	breast	other	Primary Tumor
EXP00013	19421193	GSE12276	GPL570	[primary tumors comparision] of breast cancer with different metastasis sites	4	primary tumor of breast cancer other metastasis	GSM308421	breast cancer	NA	YES	breast	other	Primary Tumor
EXP00013	19421193	GSE12276	GPL570	[primary tumors comparision] of breast cancer with different metastasis sites	4	primary tumor of breast cancer other metastasis	GSM308422	breast cancer	NA	YES	breast	other	Primary Tumor
EXP00013	19421193	GSE12276	GPL570	[primary tumors comparision] of breast cancer with different metastasis sites	4	primary tumor of breast cancer other metastasis	GSM308423	breast cancer	NA	YES	breast	other	Primary Tumor
EXP00013	19421193	GSE12276	GPL570	[primary tumors comparision] of breast cancer with different metastasis sites	4	primary tumor of breast cancer other metastasis	GSM308424	breast cancer	NA	YES	breast	other	Primary Tumor
EXP00013	19421193	GSE12276	GPL570	[primary tumors comparision] of breast cancer with different metastasis sites	4	primary tumor of breast cancer other metastasis	GSM308425	breast cancer	NA	YES	breast	other	Primary Tumor
EXP00013	19421193	GSE12276	GPL570	[primary tumors comparision] of breast cancer with different metastasis sites	4	primary tumor of breast cancer other metastasis	GSM308426	breast cancer	NA	YES	breast	other	Primary Tumor
EXP00013	19421193	GSE12276	GPL570	[primary tumors comparision] of breast cancer with different metastasis sites	4	primary tumor of breast cancer other metastasis	GSM308427	breast cancer	NA	YES	breast	other	Primary Tumor
EXP00013	19421193	GSE12276	GPL570	[primary tumors comparision] of breast cancer with different metastasis sites	4	primary tumor of breast cancer other metastasis	GSM308428	breast cancer	NA	YES	breast	other	Primary Tumor
EXP00013	19421193	GSE12276	GPL570	[primary tumors comparision] of breast cancer with different metastasis sites	4	primary tumor of breast cancer other metastasis	GSM308429	breast cancer	NA	YES	breast	other	Primary Tumor
EXP00013	19421193	GSE12276	GPL570	[primary tumors comparision] of breast cancer with different metastasis sites	4	primary tumor of breast cancer other metastasis	GSM308430	breast cancer	NA	YES	breast	other	Primary Tumor
EXP00013	19421193	GSE12276	GPL570	[primary tumors comparision] of breast cancer with different metastasis sites	4	primary tumor of breast cancer other metastasis	GSM308431	breast cancer	NA	YES	breast	other	Primary Tumor
EXP00013	19421193	GSE12276	GPL570	[primary tumors comparision] of breast cancer with different metastasis sites	4	primary tumor of breast cancer other metastasis	GSM308432	breast cancer	NA	YES	breast	other	Primary Tumor
EXP00013	19421193	GSE12276	GPL570	[primary tumors comparision] of breast cancer with different metastasis sites	4	primary tumor of breast cancer other metastasis	GSM308433	breast cancer	NA	YES	breast	other	Primary Tumor
EXP00013	19421193	GSE12276	GPL570	[primary tumors comparision] of breast cancer with different metastasis sites	4	primary tumor of breast cancer other metastasis	GSM308434	breast cancer	NA	YES	breast	other	Primary Tumor
EXP00013	19421193	GSE12276	GPL570	[primary tumors comparision] of breast cancer with different metastasis sites	4	primary tumor of breast cancer other metastasis	GSM308435	breast cancer	NA	YES	breast	other	Primary Tumor
EXP00013	19421193	GSE12276	GPL570	[primary tumors comparision] of breast cancer with different metastasis sites	4	primary tumor of breast cancer other metastasis	GSM308436	breast cancer	NA	YES	breast	other	Primary Tumor
EXP00013	19421193	GSE12276	GPL570	[primary tumors comparision] of breast cancer with different metastasis sites	4	primary tumor of breast cancer other metastasis	GSM308437	breast cancer	NA	YES	breast	other	Primary Tumor
EXP00013	19421193	GSE12276	GPL570	[primary tumors comparision] of breast cancer with different metastasis sites	4	primary tumor of breast cancer other metastasis	GSM308438	breast cancer	NA	YES	breast	other	Primary Tumor
EXP00013	19421193	GSE12276	GPL570	[primary tumors comparision] of breast cancer with different metastasis sites	4	primary tumor of breast cancer other metastasis	GSM308439	breast cancer	NA	YES	breast	other	Primary Tumor
EXP00013	19421193	GSE12276	GPL570	[primary tumors comparision] of breast cancer with different metastasis sites	4	primary tumor of breast cancer other metastasis	GSM308440	breast cancer	NA	YES	breast	other	Primary Tumor
EXP00013	19421193	GSE12276	GPL570	[primary tumors comparision] of breast cancer with different metastasis sites	4	primary tumor of breast cancer other metastasis	GSM308441	breast cancer	NA	YES	breast	other	Primary Tumor
EXP00013	19421193	GSE12276	GPL570	[primary tumors comparision] of breast cancer with different metastasis sites	4	primary tumor of breast cancer other metastasis	GSM308442	breast cancer	NA	YES	breast	other	Primary Tumor
EXP00013	19421193	GSE12276	GPL570	[primary tumors comparision] of breast cancer with different metastasis sites	4	primary tumor of breast cancer other metastasis	GSM308443	breast cancer	NA	YES	breast	other	Primary Tumor
EXP00013	19421193	GSE12276	GPL570	[primary tumors comparision] of breast cancer with different metastasis sites	4	primary tumor of breast cancer other metastasis	GSM308444	breast cancer	NA	YES	breast	other	Primary Tumor
EXP00013	19421193	GSE12276	GPL570	[primary tumors comparision] of breast cancer with different metastasis sites	4	primary tumor of breast cancer other metastasis	GSM308445	breast cancer	NA	YES	breast	other	Primary Tumor
EXP00013	19421193	GSE12276	GPL570	[primary tumors comparision] of breast cancer with different metastasis sites	4	primary tumor of breast cancer other metastasis	GSM308446	breast cancer	NA	YES	breast	other	Primary Tumor
EXP00013	19421193	GSE12276	GPL570	[primary tumors comparision] of breast cancer with different metastasis sites	4	primary tumor of breast cancer other metastasis	GSM308447	breast cancer	NA	YES	breast	other	Primary Tumor
EXP00013	19421193	GSE12276	GPL570	[primary tumors comparision] of breast cancer with different metastasis sites	4	primary tumor of breast cancer other metastasis	GSM308448	breast cancer	NA	YES	breast	other	Primary Tumor
EXP00013	19421193	GSE12276	GPL570	[primary tumors comparision] of breast cancer with different metastasis sites	4	primary tumor of breast cancer other metastasis	GSM308449	breast cancer	NA	YES	breast	other	Primary Tumor
EXP00013	19421193	GSE12276	GPL570	[primary tumors comparision] of breast cancer with different metastasis sites	4	primary tumor of breast cancer other metastasis	GSM308450	breast cancer	NA	YES	breast	other	Primary Tumor
EXP00013	19421193	GSE12276	GPL570	[primary tumors comparision] of breast cancer with different metastasis sites	4	primary tumor of breast cancer other metastasis	GSM308451	breast cancer	NA	YES	breast	other	Primary Tumor
EXP00013	19421193	GSE12276	GPL570	[primary tumors comparision] of breast cancer with different metastasis sites	4	primary tumor of breast cancer other metastasis	GSM308452	breast cancer	NA	YES	breast	other	Primary Tumor
EXP00013	19421193	GSE12276	GPL570	[primary tumors comparision] of breast cancer with different metastasis sites	4	primary tumor of breast cancer other metastasis	GSM308453	breast cancer	NA	YES	breast	other	Primary Tumor
EXP00013	19421193	GSE12276	GPL570	[primary tumors comparision] of breast cancer with different metastasis sites	4	primary tumor of breast cancer other metastasis	GSM308454	breast cancer	NA	YES	breast	other	Primary Tumor
EXP00013	19421193	GSE12276	GPL570	[primary tumors comparision] of breast cancer with different metastasis sites	4	primary tumor of breast cancer other metastasis	GSM308455	breast cancer	NA	YES	breast	other	Primary Tumor
EXP00013	19421193	GSE12276	GPL570	[primary tumors comparision] of breast cancer with different metastasis sites	4	primary tumor of breast cancer other metastasis	GSM308456	breast cancer	NA	YES	breast	other	Primary Tumor
EXP00013	19421193	GSE12276	GPL570	[primary tumors comparision] of breast cancer with different metastasis sites	4	primary tumor of breast cancer other metastasis	GSM308457	breast cancer	NA	YES	breast	other	Primary Tumor
EXP00013	19421193	GSE12276	GPL570	[primary tumors comparision] of breast cancer with different metastasis sites	4	primary tumor of breast cancer other metastasis	GSM308458	breast cancer	NA	YES	breast	other	Primary Tumor
EXP00013	19421193	GSE12276	GPL570	[primary tumors comparision] of breast cancer with different metastasis sites	4	primary tumor of breast cancer other metastasis	GSM308459	breast cancer	NA	YES	breast	other	Primary Tumor
EXP00013	19421193	GSE12276	GPL570	[primary tumors comparision] of breast cancer with different metastasis sites	4	primary tumor of breast cancer other metastasis	GSM308460	breast cancer	NA	YES	breast	other	Primary Tumor
EXP00012	19184600	GSE12606	GPL570	[primary tumor vs. primary normal] of kindey cancer(clear cell renal cell carcinoma) without metastasis	1	primary normal	GSM315856	kindey cancer	clear cell renal cell carcinoma	NO	kindey		Primary Normal
EXP00012	19184600	GSE12606	GPL570	[primary tumor vs. primary normal] of kindey cancer(clear cell renal cell carcinoma) without metastasis	1	primary normal	GSM315859	kindey cancer	clear cell renal cell carcinoma	NO	kindey		Primary Normal
EXP00012	19184600	GSE12606	GPL570	[primary tumor vs. primary normal] of kindey cancer(clear cell renal cell carcinoma) without metastasis	1	primary normal	GSM315862	kindey cancer	clear cell renal cell carcinoma	NO	kindey		Primary Normal
EXP00012	19184600	GSE12606	GPL570	[primary tumor vs. primary normal] of kindey cancer(clear cell renal cell carcinoma) without metastasis	2	primary tumor	GSM315857	kindey cancer	clear cell renal cell carcinoma	NO	kindey		Primary Tumor
EXP00012	19184600	GSE12606	GPL570	[primary tumor vs. primary normal] of kindey cancer(clear cell renal cell carcinoma) without metastasis	2	primary tumor	GSM315860	kindey cancer	clear cell renal cell carcinoma	NO	kindey		Primary Tumor
EXP00012	19184600	GSE12606	GPL570	[primary tumor vs. primary normal] of kindey cancer(clear cell renal cell carcinoma) without metastasis	2	primary tumor	GSM315863	kindey cancer	clear cell renal cell carcinoma	NO	kindey		Primary Tumor
EXP00014	19332734	GSE12630	GPL96	[metastasis tumors comparision] of breast cancer with different metastasis sites	1	metastasis tumor of breast cancer liver metastasis	GSM319678	breast cancer	NA	YES	breast	liver	Metastasis Tumor
EXP00014	19332734	GSE12630	GPL96	[metastasis tumors comparision] of breast cancer with different metastasis sites	1	metastasis tumor of breast cancer liver metastasis	GSM319687	breast cancer	NA	YES	breast	liver	Metastasis Tumor
EXP00014	19332734	GSE12630	GPL96	[metastasis tumors comparision] of breast cancer with different metastasis sites	2	metastasis tumor of breast cancer lymph node metastasis	GSM319691	breast cancer	NA	YES	breast	lymph node	Metastasis Tumor
EXP00014	19332734	GSE12630	GPL96	[metastasis tumors comparision] of breast cancer with different metastasis sites	2	metastasis tumor of breast cancer lymph node metastasis	GSM319703	breast cancer	NA	YES	breast	lymph node	Metastasis Tumor
EXP00014	19332734	GSE12630	GPL96	[metastasis tumors comparision] of breast cancer with different metastasis sites	3	metastasis tumor of breast cancer ovary metastasis	GSM319670	breast cancer	NA	YES	breast	ovary	Metastasis Tumor
EXP00014	19332734	GSE12630	GPL96	[metastasis tumors comparision] of breast cancer with different metastasis sites	3	metastasis tumor of breast cancer ovary metastasis	GSM319702	breast cancer	NA	YES	breast	ovary	Metastasis Tumor
EXP00015	None	GSE14017	GPL570	[metastasis tumors comparision] of breast cancer with different metastasis sites	1	metastasis tumor of breast cancer bone metastasis	GSM352100	breast cancer	NA	YES	breast	bone	Metastasis Tumor
EXP00015	None	GSE14017	GPL570	[metastasis tumors comparision] of breast cancer with different metastasis sites	1	metastasis tumor of breast cancer bone metastasis	GSM352103	breast cancer	NA	YES	breast	bone	Metastasis Tumor
EXP00015	None	GSE14017	GPL570	[metastasis tumors comparision] of breast cancer with different metastasis sites	1	metastasis tumor of breast cancer bone metastasis	GSM352105	breast cancer	NA	YES	breast	bone	Metastasis Tumor
EXP00015	None	GSE14017	GPL570	[metastasis tumors comparision] of breast cancer with different metastasis sites	1	metastasis tumor of breast cancer bone metastasis	GSM352109	breast cancer	NA	YES	breast	bone	Metastasis Tumor
EXP00015	None	GSE14017	GPL570	[metastasis tumors comparision] of breast cancer with different metastasis sites	1	metastasis tumor of breast cancer bone metastasis	GSM352117	breast cancer	NA	YES	breast	bone	Metastasis Tumor
EXP00015	None	GSE14017	GPL570	[metastasis tumors comparision] of breast cancer with different metastasis sites	1	metastasis tumor of breast cancer bone metastasis	GSM352119	breast cancer	NA	YES	breast	bone	Metastasis Tumor
EXP00015	None	GSE14017	GPL570	[metastasis tumors comparision] of breast cancer with different metastasis sites	1	metastasis tumor of breast cancer bone metastasis	GSM352123	breast cancer	NA	YES	breast	bone	Metastasis Tumor
EXP00015	None	GSE14017	GPL570	[metastasis tumors comparision] of breast cancer with different metastasis sites	1	metastasis tumor of breast cancer bone metastasis	GSM352124	breast cancer	NA	YES	breast	bone	Metastasis Tumor
EXP00015	None	GSE14017	GPL570	[metastasis tumors comparision] of breast cancer with different metastasis sites	1	metastasis tumor of breast cancer bone metastasis	GSM352126	breast cancer	NA	YES	breast	bone	Metastasis Tumor
EXP00015	None	GSE14017	GPL570	[metastasis tumors comparision] of breast cancer with different metastasis sites	1	metastasis tumor of breast cancer bone metastasis	GSM352131	breast cancer	NA	YES	breast	bone	Metastasis Tumor
EXP00015	None	GSE14017	GPL570	[metastasis tumors comparision] of breast cancer with different metastasis sites	2	metastasis tumor of breast cancer brain metastasis	GSM352097	breast cancer	NA	YES	breast	brain	Metastasis Tumor
EXP00015	None	GSE14017	GPL570	[metastasis tumors comparision] of breast cancer with different metastasis sites	2	metastasis tumor of breast cancer brain metastasis	GSM352098	breast cancer	NA	YES	breast	brain	Metastasis Tumor
EXP00015	None	GSE14017	GPL570	[metastasis tumors comparision] of breast cancer with different metastasis sites	2	metastasis tumor of breast cancer brain metastasis	GSM352101	breast cancer	NA	YES	breast	brain	Metastasis Tumor
EXP00015	None	GSE14017	GPL570	[metastasis tumors comparision] of breast cancer with different metastasis sites	2	metastasis tumor of breast cancer brain metastasis	GSM352107	breast cancer	NA	YES	breast	brain	Metastasis Tumor
EXP00015	None	GSE14017	GPL570	[metastasis tumors comparision] of breast cancer with different metastasis sites	2	metastasis tumor of breast cancer brain metastasis	GSM352110	breast cancer	NA	YES	breast	brain	Metastasis Tumor
EXP00015	None	GSE14017	GPL570	[metastasis tumors comparision] of breast cancer with different metastasis sites	2	metastasis tumor of breast cancer brain metastasis	GSM352111	breast cancer	NA	YES	breast	brain	Metastasis Tumor
EXP00015	None	GSE14017	GPL570	[metastasis tumors comparision] of breast cancer with different metastasis sites	2	metastasis tumor of breast cancer brain metastasis	GSM352113	breast cancer	NA	YES	breast	brain	Metastasis Tumor
EXP00015	None	GSE14017	GPL570	[metastasis tumors comparision] of breast cancer with different metastasis sites	2	metastasis tumor of breast cancer brain metastasis	GSM352115	breast cancer	NA	YES	breast	brain	Metastasis Tumor
EXP00015	None	GSE14017	GPL570	[metastasis tumors comparision] of breast cancer with different metastasis sites	2	metastasis tumor of breast cancer brain metastasis	GSM352120	breast cancer	NA	YES	breast	brain	Metastasis Tumor
EXP00015	None	GSE14017	GPL570	[metastasis tumors comparision] of breast cancer with different metastasis sites	2	metastasis tumor of breast cancer brain metastasis	GSM352121	breast cancer	NA	YES	breast	brain	Metastasis Tumor
EXP00015	None	GSE14017	GPL570	[metastasis tumors comparision] of breast cancer with different metastasis sites	2	metastasis tumor of breast cancer brain metastasis	GSM352122	breast cancer	NA	YES	breast	brain	Metastasis Tumor
EXP00015	None	GSE14017	GPL570	[metastasis tumors comparision] of breast cancer with different metastasis sites	2	metastasis tumor of breast cancer brain metastasis	GSM352125	breast cancer	NA	YES	breast	brain	Metastasis Tumor
EXP00015	None	GSE14017	GPL570	[metastasis tumors comparision] of breast cancer with different metastasis sites	2	metastasis tumor of breast cancer brain metastasis	GSM352128	breast cancer	NA	YES	breast	brain	Metastasis Tumor
EXP00015	None	GSE14017	GPL570	[metastasis tumors comparision] of breast cancer with different metastasis sites	2	metastasis tumor of breast cancer brain metastasis	GSM352129	breast cancer	NA	YES	breast	brain	Metastasis Tumor
EXP00015	None	GSE14017	GPL570	[metastasis tumors comparision] of breast cancer with different metastasis sites	2	metastasis tumor of breast cancer brain metastasis	GSM352130	breast cancer	NA	YES	breast	brain	Metastasis Tumor
EXP00015	None	GSE14017	GPL570	[metastasis tumors comparision] of breast cancer with different metastasis sites	3	metastasis tumor of breast cancer lung metastasis	GSM352095	breast cancer	NA	YES	breast	lung	Metastasis Tumor
EXP00015	None	GSE14017	GPL570	[metastasis tumors comparision] of breast cancer with different metastasis sites	3	metastasis tumor of breast cancer lung metastasis	GSM352114	breast cancer	NA	YES	breast	lung	Metastasis Tumor
EXP00015	None	GSE14017	GPL570	[metastasis tumors comparision] of breast cancer with different metastasis sites	3	metastasis tumor of breast cancer lung metastasis	GSM352127	breast cancer	NA	YES	breast	lung	Metastasis Tumor
EXP00015	None	GSE14017	GPL570	[metastasis tumors comparision] of breast cancer with different metastasis sites	3	metastasis tumor of breast cancer lung metastasis	GSM352132	breast cancer	NA	YES	breast	lung	Metastasis Tumor
EXP00016	None	GSE14018	GPL96	[metastasis tumors comparision] of breast cancer with different metastasis sites	1	metastasis tumor of breast cancer bone metastasis	GSM352144	breast cancer	NA	YES	breast	bone	Metastasis Tumor
EXP00016	None	GSE14018	GPL96	[metastasis tumors comparision] of breast cancer with different metastasis sites	1	metastasis tumor of breast cancer bone metastasis	GSM352149	breast cancer	NA	YES	breast	bone	Metastasis Tumor
EXP00016	None	GSE14018	GPL96	[metastasis tumors comparision] of breast cancer with different metastasis sites	1	metastasis tumor of breast cancer bone metastasis	GSM352151	breast cancer	NA	YES	breast	bone	Metastasis Tumor
EXP00016	None	GSE14018	GPL96	[metastasis tumors comparision] of breast cancer with different metastasis sites	1	metastasis tumor of breast cancer bone metastasis	GSM352154	breast cancer	NA	YES	breast	bone	Metastasis Tumor
EXP00016	None	GSE14018	GPL96	[metastasis tumors comparision] of breast cancer with different metastasis sites	1	metastasis tumor of breast cancer bone metastasis	GSM352155	breast cancer	NA	YES	breast	bone	Metastasis Tumor
EXP00016	None	GSE14018	GPL96	[metastasis tumors comparision] of breast cancer with different metastasis sites	1	metastasis tumor of breast cancer bone metastasis	GSM352159	breast cancer	NA	YES	breast	bone	Metastasis Tumor
EXP00016	None	GSE14018	GPL96	[metastasis tumors comparision] of breast cancer with different metastasis sites	1	metastasis tumor of breast cancer bone metastasis	GSM352163	breast cancer	NA	YES	breast	bone	Metastasis Tumor
EXP00016	None	GSE14018	GPL96	[metastasis tumors comparision] of breast cancer with different metastasis sites	1	metastasis tumor of breast cancer bone metastasis	GSM352167	breast cancer	NA	YES	breast	bone	Metastasis Tumor
EXP00016	None	GSE14018	GPL96	[metastasis tumors comparision] of breast cancer with different metastasis sites	2	metastasis tumor of breast cancer brain metastasis	GSM352137	breast cancer	NA	YES	breast	brain	Metastasis Tumor
EXP00016	None	GSE14018	GPL96	[metastasis tumors comparision] of breast cancer with different metastasis sites	2	metastasis tumor of breast cancer brain metastasis	GSM352140	breast cancer	NA	YES	breast	brain	Metastasis Tumor
EXP00016	None	GSE14018	GPL96	[metastasis tumors comparision] of breast cancer with different metastasis sites	2	metastasis tumor of breast cancer brain metastasis	GSM352142	breast cancer	NA	YES	breast	brain	Metastasis Tumor
EXP00016	None	GSE14018	GPL96	[metastasis tumors comparision] of breast cancer with different metastasis sites	2	metastasis tumor of breast cancer brain metastasis	GSM352148	breast cancer	NA	YES	breast	brain	Metastasis Tumor
EXP00016	None	GSE14018	GPL96	[metastasis tumors comparision] of breast cancer with different metastasis sites	2	metastasis tumor of breast cancer brain metastasis	GSM352150	breast cancer	NA	YES	breast	brain	Metastasis Tumor
EXP00016	None	GSE14018	GPL96	[metastasis tumors comparision] of breast cancer with different metastasis sites	2	metastasis tumor of breast cancer brain metastasis	GSM352152	breast cancer	NA	YES	breast	brain	Metastasis Tumor
EXP00016	None	GSE14018	GPL96	[metastasis tumors comparision] of breast cancer with different metastasis sites	2	metastasis tumor of breast cancer brain metastasis	GSM352153	breast cancer	NA	YES	breast	brain	Metastasis Tumor
EXP00016	None	GSE14018	GPL96	[metastasis tumors comparision] of breast cancer with different metastasis sites	3	metastasis tumor of breast cancer liver metastasis	GSM352136	breast cancer	NA	YES	breast	liver	Metastasis Tumor
EXP00016	None	GSE14018	GPL96	[metastasis tumors comparision] of breast cancer with different metastasis sites	3	metastasis tumor of breast cancer liver metastasis	GSM352139	breast cancer	NA	YES	breast	liver	Metastasis Tumor
EXP00016	None	GSE14018	GPL96	[metastasis tumors comparision] of breast cancer with different metastasis sites	3	metastasis tumor of breast cancer liver metastasis	GSM352146	breast cancer	NA	YES	breast	liver	Metastasis Tumor
EXP00016	None	GSE14018	GPL96	[metastasis tumors comparision] of breast cancer with different metastasis sites	3	metastasis tumor of breast cancer liver metastasis	GSM352157	breast cancer	NA	YES	breast	liver	Metastasis Tumor
EXP00016	None	GSE14018	GPL96	[metastasis tumors comparision] of breast cancer with different metastasis sites	3	metastasis tumor of breast cancer liver metastasis	GSM352162	breast cancer	NA	YES	breast	liver	Metastasis Tumor
EXP00016	None	GSE14018	GPL96	[metastasis tumors comparision] of breast cancer with different metastasis sites	4	metastasis tumor of breast cancer lung metastasis	GSM352133	breast cancer	NA	YES	breast	lung	Metastasis Tumor
EXP00016	None	GSE14018	GPL96	[metastasis tumors comparision] of breast cancer with different metastasis sites	4	metastasis tumor of breast cancer lung metastasis	GSM352134	breast cancer	NA	YES	breast	lung	Metastasis Tumor
EXP00016	None	GSE14018	GPL96	[metastasis tumors comparision] of breast cancer with different metastasis sites	4	metastasis tumor of breast cancer lung metastasis	GSM352135	breast cancer	NA	YES	breast	lung	Metastasis Tumor
EXP00016	None	GSE14018	GPL96	[metastasis tumors comparision] of breast cancer with different metastasis sites	4	metastasis tumor of breast cancer lung metastasis	GSM352138	breast cancer	NA	YES	breast	lung	Metastasis Tumor
EXP00016	None	GSE14018	GPL96	[metastasis tumors comparision] of breast cancer with different metastasis sites	4	metastasis tumor of breast cancer lung metastasis	GSM352141	breast cancer	NA	YES	breast	lung	Metastasis Tumor
EXP00016	None	GSE14018	GPL96	[metastasis tumors comparision] of breast cancer with different metastasis sites	4	metastasis tumor of breast cancer lung metastasis	GSM352143	breast cancer	NA	YES	breast	lung	Metastasis Tumor
EXP00016	None	GSE14018	GPL96	[metastasis tumors comparision] of breast cancer with different metastasis sites	4	metastasis tumor of breast cancer lung metastasis	GSM352145	breast cancer	NA	YES	breast	lung	Metastasis Tumor
EXP00016	None	GSE14018	GPL96	[metastasis tumors comparision] of breast cancer with different metastasis sites	4	metastasis tumor of breast cancer lung metastasis	GSM352147	breast cancer	NA	YES	breast	lung	Metastasis Tumor
EXP00016	None	GSE14018	GPL96	[metastasis tumors comparision] of breast cancer with different metastasis sites	4	metastasis tumor of breast cancer lung metastasis	GSM352156	breast cancer	NA	YES	breast	lung	Metastasis Tumor
EXP00016	None	GSE14018	GPL96	[metastasis tumors comparision] of breast cancer with different metastasis sites	4	metastasis tumor of breast cancer lung metastasis	GSM352158	breast cancer	NA	YES	breast	lung	Metastasis Tumor
EXP00016	None	GSE14018	GPL96	[metastasis tumors comparision] of breast cancer with different metastasis sites	4	metastasis tumor of breast cancer lung metastasis	GSM352160	breast cancer	NA	YES	breast	lung	Metastasis Tumor
EXP00016	None	GSE14018	GPL96	[metastasis tumors comparision] of breast cancer with different metastasis sites	4	metastasis tumor of breast cancer lung metastasis	GSM352161	breast cancer	NA	YES	breast	lung	Metastasis Tumor
EXP00016	None	GSE14018	GPL96	[metastasis tumors comparision] of breast cancer with different metastasis sites	4	metastasis tumor of breast cancer lung metastasis	GSM352164	breast cancer	NA	YES	breast	lung	Metastasis Tumor
EXP00016	None	GSE14018	GPL96	[metastasis tumors comparision] of breast cancer with different metastasis sites	4	metastasis tumor of breast cancer lung metastasis	GSM352165	breast cancer	NA	YES	breast	lung	Metastasis Tumor
EXP00016	None	GSE14018	GPL96	[metastasis tumors comparision] of breast cancer with different metastasis sites	4	metastasis tumor of breast cancer lung metastasis	GSM352166	breast cancer	NA	YES	breast	lung	Metastasis Tumor
EXP00016	None	GSE14018	GPL96	[metastasis tumors comparision] of breast cancer with different metastasis sites	4	metastasis tumor of breast cancer lung metastasis	GSM352168	breast cancer	NA	YES	breast	lung	Metastasis Tumor
EXP00017	None	GSE14020	GPL570	[metastasis tumors comparision] of breast cancer with different metastasis sites	1	metastasis tumor of breast cancer bone metastasis	GSM352100	breast cancer	NA	YES	breast	bone	Metastasis Tumor
EXP00017	None	GSE14020	GPL570	[metastasis tumors comparision] of breast cancer with different metastasis sites	1	metastasis tumor of breast cancer bone metastasis	GSM352103	breast cancer	NA	YES	breast	bone	Metastasis Tumor
EXP00017	None	GSE14020	GPL570	[metastasis tumors comparision] of breast cancer with different metastasis sites	1	metastasis tumor of breast cancer bone metastasis	GSM352105	breast cancer	NA	YES	breast	bone	Metastasis Tumor
EXP00017	None	GSE14020	GPL570	[metastasis tumors comparision] of breast cancer with different metastasis sites	1	metastasis tumor of breast cancer bone metastasis	GSM352109	breast cancer	NA	YES	breast	bone	Metastasis Tumor
EXP00017	None	GSE14020	GPL570	[metastasis tumors comparision] of breast cancer with different metastasis sites	1	metastasis tumor of breast cancer bone metastasis	GSM352117	breast cancer	NA	YES	breast	bone	Metastasis Tumor
EXP00017	None	GSE14020	GPL570	[metastasis tumors comparision] of breast cancer with different metastasis sites	1	metastasis tumor of breast cancer bone metastasis	GSM352119	breast cancer	NA	YES	breast	bone	Metastasis Tumor
EXP00017	None	GSE14020	GPL570	[metastasis tumors comparision] of breast cancer with different metastasis sites	1	metastasis tumor of breast cancer bone metastasis	GSM352123	breast cancer	NA	YES	breast	bone	Metastasis Tumor
EXP00017	None	GSE14020	GPL570	[metastasis tumors comparision] of breast cancer with different metastasis sites	1	metastasis tumor of breast cancer bone metastasis	GSM352124	breast cancer	NA	YES	breast	bone	Metastasis Tumor
EXP00017	None	GSE14020	GPL570	[metastasis tumors comparision] of breast cancer with different metastasis sites	1	metastasis tumor of breast cancer bone metastasis	GSM352126	breast cancer	NA	YES	breast	bone	Metastasis Tumor
EXP00017	None	GSE14020	GPL570	[metastasis tumors comparision] of breast cancer with different metastasis sites	1	metastasis tumor of breast cancer bone metastasis	GSM352131	breast cancer	NA	YES	breast	bone	Metastasis Tumor
EXP00017	None	GSE14020	GPL570	[metastasis tumors comparision] of breast cancer with different metastasis sites	2	metastasis tumor of breast cancer brain metastasis	GSM352097	breast cancer	NA	YES	breast	brain	Metastasis Tumor
EXP00017	None	GSE14020	GPL570	[metastasis tumors comparision] of breast cancer with different metastasis sites	2	metastasis tumor of breast cancer brain metastasis	GSM352098	breast cancer	NA	YES	breast	brain	Metastasis Tumor
EXP00017	None	GSE14020	GPL570	[metastasis tumors comparision] of breast cancer with different metastasis sites	2	metastasis tumor of breast cancer brain metastasis	GSM352101	breast cancer	NA	YES	breast	brain	Metastasis Tumor
EXP00017	None	GSE14020	GPL570	[metastasis tumors comparision] of breast cancer with different metastasis sites	2	metastasis tumor of breast cancer brain metastasis	GSM352107	breast cancer	NA	YES	breast	brain	Metastasis Tumor
EXP00017	None	GSE14020	GPL570	[metastasis tumors comparision] of breast cancer with different metastasis sites	2	metastasis tumor of breast cancer brain metastasis	GSM352110	breast cancer	NA	YES	breast	brain	Metastasis Tumor
EXP00017	None	GSE14020	GPL570	[metastasis tumors comparision] of breast cancer with different metastasis sites	2	metastasis tumor of breast cancer brain metastasis	GSM352111	breast cancer	NA	YES	breast	brain	Metastasis Tumor
EXP00017	None	GSE14020	GPL570	[metastasis tumors comparision] of breast cancer with different metastasis sites	2	metastasis tumor of breast cancer brain metastasis	GSM352113	breast cancer	NA	YES	breast	brain	Metastasis Tumor
EXP00017	None	GSE14020	GPL570	[metastasis tumors comparision] of breast cancer with different metastasis sites	2	metastasis tumor of breast cancer brain metastasis	GSM352115	breast cancer	NA	YES	breast	brain	Metastasis Tumor
EXP00017	None	GSE14020	GPL570	[metastasis tumors comparision] of breast cancer with different metastasis sites	2	metastasis tumor of breast cancer brain metastasis	GSM352120	breast cancer	NA	YES	breast	brain	Metastasis Tumor
EXP00017	None	GSE14020	GPL570	[metastasis tumors comparision] of breast cancer with different metastasis sites	2	metastasis tumor of breast cancer brain metastasis	GSM352121	breast cancer	NA	YES	breast	brain	Metastasis Tumor
EXP00017	None	GSE14020	GPL570	[metastasis tumors comparision] of breast cancer with different metastasis sites	2	metastasis tumor of breast cancer brain metastasis	GSM352122	breast cancer	NA	YES	breast	brain	Metastasis Tumor
EXP00017	None	GSE14020	GPL570	[metastasis tumors comparision] of breast cancer with different metastasis sites	2	metastasis tumor of breast cancer brain metastasis	GSM352125	breast cancer	NA	YES	breast	brain	Metastasis Tumor
EXP00017	None	GSE14020	GPL570	[metastasis tumors comparision] of breast cancer with different metastasis sites	2	metastasis tumor of breast cancer brain metastasis	GSM352128	breast cancer	NA	YES	breast	brain	Metastasis Tumor
EXP00017	None	GSE14020	GPL570	[metastasis tumors comparision] of breast cancer with different metastasis sites	2	metastasis tumor of breast cancer brain metastasis	GSM352129	breast cancer	NA	YES	breast	brain	Metastasis Tumor
EXP00017	None	GSE14020	GPL570	[metastasis tumors comparision] of breast cancer with different metastasis sites	2	metastasis tumor of breast cancer brain metastasis	GSM352130	breast cancer	NA	YES	breast	brain	Metastasis Tumor
EXP00017	None	GSE14020	GPL570	[metastasis tumors comparision] of breast cancer with different metastasis sites	3	metastasis tumor of breast cancer lung metastasis	GSM352114	breast cancer	NA	YES	breast	lung	Metastasis Tumor
EXP00017	None	GSE14020	GPL570	[metastasis tumors comparision] of breast cancer with different metastasis sites	3	metastasis tumor of breast cancer lung metastasis	GSM352127	breast cancer	NA	YES	breast	lung	Metastasis Tumor
EXP00017	None	GSE14020	GPL570	[metastasis tumors comparision] of breast cancer with different metastasis sites	3	metastasis tumor of breast cancer lung metastasis	GSM352132	breast cancer	NA	YES	breast	lung	Metastasis Tumor
EXP00018	None	GSE14020	GPL96	[metastasis tumors comparision] of breast cancer with different metastasis sites	1	metastasis tumor of breast cancer bone metastasis	GSM352144	breast cancer	NA	YES	breast	bone	Metastasis Tumor
EXP00018	None	GSE14020	GPL96	[metastasis tumors comparision] of breast cancer with different metastasis sites	1	metastasis tumor of breast cancer bone metastasis	GSM352149	breast cancer	NA	YES	breast	bone	Metastasis Tumor
EXP00018	None	GSE14020	GPL96	[metastasis tumors comparision] of breast cancer with different metastasis sites	1	metastasis tumor of breast cancer bone metastasis	GSM352151	breast cancer	NA	YES	breast	bone	Metastasis Tumor
EXP00018	None	GSE14020	GPL96	[metastasis tumors comparision] of breast cancer with different metastasis sites	1	metastasis tumor of breast cancer bone metastasis	GSM352154	breast cancer	NA	YES	breast	bone	Metastasis Tumor
EXP00018	None	GSE14020	GPL96	[metastasis tumors comparision] of breast cancer with different metastasis sites	1	metastasis tumor of breast cancer bone metastasis	GSM352155	breast cancer	NA	YES	breast	bone	Metastasis Tumor
EXP00018	None	GSE14020	GPL96	[metastasis tumors comparision] of breast cancer with different metastasis sites	1	metastasis tumor of breast cancer bone metastasis	GSM352159	breast cancer	NA	YES	breast	bone	Metastasis Tumor
EXP00018	None	GSE14020	GPL96	[metastasis tumors comparision] of breast cancer with different metastasis sites	1	metastasis tumor of breast cancer bone metastasis	GSM352163	breast cancer	NA	YES	breast	bone	Metastasis Tumor
EXP00018	None	GSE14020	GPL96	[metastasis tumors comparision] of breast cancer with different metastasis sites	1	metastasis tumor of breast cancer bone metastasis	GSM352167	breast cancer	NA	YES	breast	bone	Metastasis Tumor
EXP00018	None	GSE14020	GPL96	[metastasis tumors comparision] of breast cancer with different metastasis sites	2	metastasis tumor of breast cancer brain metastasis	GSM352137	breast cancer	NA	YES	breast	brain	Metastasis Tumor
EXP00018	None	GSE14020	GPL96	[metastasis tumors comparision] of breast cancer with different metastasis sites	2	metastasis tumor of breast cancer brain metastasis	GSM352140	breast cancer	NA	YES	breast	brain	Metastasis Tumor
EXP00018	None	GSE14020	GPL96	[metastasis tumors comparision] of breast cancer with different metastasis sites	2	metastasis tumor of breast cancer brain metastasis	GSM352142	breast cancer	NA	YES	breast	brain	Metastasis Tumor
EXP00018	None	GSE14020	GPL96	[metastasis tumors comparision] of breast cancer with different metastasis sites	2	metastasis tumor of breast cancer brain metastasis	GSM352148	breast cancer	NA	YES	breast	brain	Metastasis Tumor
EXP00018	None	GSE14020	GPL96	[metastasis tumors comparision] of breast cancer with different metastasis sites	2	metastasis tumor of breast cancer brain metastasis	GSM352150	breast cancer	NA	YES	breast	brain	Metastasis Tumor
EXP00018	None	GSE14020	GPL96	[metastasis tumors comparision] of breast cancer with different metastasis sites	2	metastasis tumor of breast cancer brain metastasis	GSM352152	breast cancer	NA	YES	breast	brain	Metastasis Tumor
EXP00018	None	GSE14020	GPL96	[metastasis tumors comparision] of breast cancer with different metastasis sites	2	metastasis tumor of breast cancer brain metastasis	GSM352153	breast cancer	NA	YES	breast	brain	Metastasis Tumor
EXP00018	None	GSE14020	GPL96	[metastasis tumors comparision] of breast cancer with different metastasis sites	3	metastasis tumor of breast cancer liver metastasis	GSM352136	breast cancer	NA	YES	breast	liver	Metastasis Tumor
EXP00018	None	GSE14020	GPL96	[metastasis tumors comparision] of breast cancer with different metastasis sites	3	metastasis tumor of breast cancer liver metastasis	GSM352139	breast cancer	NA	YES	breast	liver	Metastasis Tumor
EXP00018	None	GSE14020	GPL96	[metastasis tumors comparision] of breast cancer with different metastasis sites	3	metastasis tumor of breast cancer liver metastasis	GSM352146	breast cancer	NA	YES	breast	liver	Metastasis Tumor
EXP00018	None	GSE14020	GPL96	[metastasis tumors comparision] of breast cancer with different metastasis sites	3	metastasis tumor of breast cancer liver metastasis	GSM352157	breast cancer	NA	YES	breast	liver	Metastasis Tumor
EXP00018	None	GSE14020	GPL96	[metastasis tumors comparision] of breast cancer with different metastasis sites	3	metastasis tumor of breast cancer liver metastasis	GSM352162	breast cancer	NA	YES	breast	liver	Metastasis Tumor
EXP00018	None	GSE14020	GPL96	[metastasis tumors comparision] of breast cancer with different metastasis sites	4	metastasis tumor of breast cancer lung metastasis	GSM352133	breast cancer	NA	YES	breast	lung	Metastasis Tumor
EXP00018	None	GSE14020	GPL96	[metastasis tumors comparision] of breast cancer with different metastasis sites	4	metastasis tumor of breast cancer lung metastasis	GSM352134	breast cancer	NA	YES	breast	lung	Metastasis Tumor
EXP00018	None	GSE14020	GPL96	[metastasis tumors comparision] of breast cancer with different metastasis sites	4	metastasis tumor of breast cancer lung metastasis	GSM352135	breast cancer	NA	YES	breast	lung	Metastasis Tumor
EXP00018	None	GSE14020	GPL96	[metastasis tumors comparision] of breast cancer with different metastasis sites	4	metastasis tumor of breast cancer lung metastasis	GSM352138	breast cancer	NA	YES	breast	lung	Metastasis Tumor
EXP00018	None	GSE14020	GPL96	[metastasis tumors comparision] of breast cancer with different metastasis sites	4	metastasis tumor of breast cancer lung metastasis	GSM352141	breast cancer	NA	YES	breast	lung	Metastasis Tumor
EXP00018	None	GSE14020	GPL96	[metastasis tumors comparision] of breast cancer with different metastasis sites	4	metastasis tumor of breast cancer lung metastasis	GSM352143	breast cancer	NA	YES	breast	lung	Metastasis Tumor
EXP00018	None	GSE14020	GPL96	[metastasis tumors comparision] of breast cancer with different metastasis sites	4	metastasis tumor of breast cancer lung metastasis	GSM352145	breast cancer	NA	YES	breast	lung	Metastasis Tumor
EXP00018	None	GSE14020	GPL96	[metastasis tumors comparision] of breast cancer with different metastasis sites	4	metastasis tumor of breast cancer lung metastasis	GSM352147	breast cancer	NA	YES	breast	lung	Metastasis Tumor
EXP00018	None	GSE14020	GPL96	[metastasis tumors comparision] of breast cancer with different metastasis sites	4	metastasis tumor of breast cancer lung metastasis	GSM352156	breast cancer	NA	YES	breast	lung	Metastasis Tumor
EXP00018	None	GSE14020	GPL96	[metastasis tumors comparision] of breast cancer with different metastasis sites	4	metastasis tumor of breast cancer lung metastasis	GSM352158	breast cancer	NA	YES	breast	lung	Metastasis Tumor
EXP00018	None	GSE14020	GPL96	[metastasis tumors comparision] of breast cancer with different metastasis sites	4	metastasis tumor of breast cancer lung metastasis	GSM352160	breast cancer	NA	YES	breast	lung	Metastasis Tumor
EXP00018	None	GSE14020	GPL96	[metastasis tumors comparision] of breast cancer with different metastasis sites	4	metastasis tumor of breast cancer lung metastasis	GSM352161	breast cancer	NA	YES	breast	lung	Metastasis Tumor
EXP00018	None	GSE14020	GPL96	[metastasis tumors comparision] of breast cancer with different metastasis sites	4	metastasis tumor of breast cancer lung metastasis	GSM352164	breast cancer	NA	YES	breast	lung	Metastasis Tumor
EXP00018	None	GSE14020	GPL96	[metastasis tumors comparision] of breast cancer with different metastasis sites	4	metastasis tumor of breast cancer lung metastasis	GSM352165	breast cancer	NA	YES	breast	lung	Metastasis Tumor
EXP00018	None	GSE14020	GPL96	[metastasis tumors comparision] of breast cancer with different metastasis sites	4	metastasis tumor of breast cancer lung metastasis	GSM352166	breast cancer	NA	YES	breast	lung	Metastasis Tumor
EXP00018	None	GSE14020	GPL96	[metastasis tumors comparision] of breast cancer with different metastasis sites	4	metastasis tumor of breast cancer lung metastasis	GSM352168	breast cancer	NA	YES	breast	lung	Metastasis Tumor
EXP00021	21680303	GSE14095	GPL570	[primary tumors with metastasis vs. primary tumor without metastasis] of colorectal cancer	1	primary tumor with metastasis	GSM353663	colorectal cancer	NA	YES	colorectum	liver	Primary Tumor
EXP00021	21680303	GSE14095	GPL570	[primary tumors with metastasis vs. primary tumor without metastasis] of colorectal cancer	1	primary tumor with metastasis	GSM353664	colorectal cancer	NA	YES	colorectum	liver	Primary Tumor
EXP00021	21680303	GSE14095	GPL570	[primary tumors with metastasis vs. primary tumor without metastasis] of colorectal cancer	1	primary tumor with metastasis	GSM353665	colorectal cancer	NA	YES	colorectum	liver	Primary Tumor
EXP00021	21680303	GSE14095	GPL570	[primary tumors with metastasis vs. primary tumor without metastasis] of colorectal cancer	1	primary tumor with metastasis	GSM353675	colorectal cancer	NA	YES	colorectum	liver	Primary Tumor
EXP00021	21680303	GSE14095	GPL570	[primary tumors with metastasis vs. primary tumor without metastasis] of colorectal cancer	1	primary tumor with metastasis	GSM353676	colorectal cancer	NA	YES	colorectum	liver	Primary Tumor
EXP00021	21680303	GSE14095	GPL570	[primary tumors with metastasis vs. primary tumor without metastasis] of colorectal cancer	1	primary tumor with metastasis	GSM353677	colorectal cancer	NA	YES	colorectum	liver	Primary Tumor
EXP00021	21680303	GSE14095	GPL570	[primary tumors with metastasis vs. primary tumor without metastasis] of colorectal cancer	1	primary tumor with metastasis	GSM353681	colorectal cancer	NA	YES	colorectum	liver	Primary Tumor
EXP00021	21680303	GSE14095	GPL570	[primary tumors with metastasis vs. primary tumor without metastasis] of colorectal cancer	1	primary tumor with metastasis	GSM353682	colorectal cancer	NA	YES	colorectum	liver	Primary Tumor
EXP00021	21680303	GSE14095	GPL570	[primary tumors with metastasis vs. primary tumor without metastasis] of colorectal cancer	1	primary tumor with metastasis	GSM353685	colorectal cancer	NA	YES	colorectum	liver	Primary Tumor
EXP00021	21680303	GSE14095	GPL570	[primary tumors with metastasis vs. primary tumor without metastasis] of colorectal cancer	1	primary tumor with metastasis	GSM353688	colorectal cancer	NA	YES	colorectum	liver	Primary Tumor
EXP00021	21680303	GSE14095	GPL570	[primary tumors with metastasis vs. primary tumor without metastasis] of colorectal cancer	1	primary tumor with metastasis	GSM353689	colorectal cancer	NA	YES	colorectum	liver	Primary Tumor
EXP00021	21680303	GSE14095	GPL570	[primary tumors with metastasis vs. primary tumor without metastasis] of colorectal cancer	1	primary tumor with metastasis	GSM353690	colorectal cancer	NA	YES	colorectum	liver	Primary Tumor
EXP00021	21680303	GSE14095	GPL570	[primary tumors with metastasis vs. primary tumor without metastasis] of colorectal cancer	1	primary tumor with metastasis	GSM353715	colorectal cancer	NA	YES	colorectum	liver	Primary Tumor
EXP00021	21680303	GSE14095	GPL570	[primary tumors with metastasis vs. primary tumor without metastasis] of colorectal cancer	1	primary tumor with metastasis	GSM353716	colorectal cancer	NA	YES	colorectum	liver	Primary Tumor
EXP00021	21680303	GSE14095	GPL570	[primary tumors with metastasis vs. primary tumor without metastasis] of colorectal cancer	1	primary tumor with metastasis	GSM353717	colorectal cancer	NA	YES	colorectum	liver	Primary Tumor
EXP00021	21680303	GSE14095	GPL570	[primary tumors with metastasis vs. primary tumor without metastasis] of colorectal cancer	1	primary tumor with metastasis	GSM353718	colorectal cancer	NA	YES	colorectum	liver	Primary Tumor
EXP00021	21680303	GSE14095	GPL570	[primary tumors with metastasis vs. primary tumor without metastasis] of colorectal cancer	1	primary tumor with metastasis	GSM353719	colorectal cancer	NA	YES	colorectum	liver	Primary Tumor
EXP00021	21680303	GSE14095	GPL570	[primary tumors with metastasis vs. primary tumor without metastasis] of colorectal cancer	1	primary tumor with metastasis	GSM353720	colorectal cancer	NA	YES	colorectum	liver	Primary Tumor
EXP00021	21680303	GSE14095	GPL570	[primary tumors with metastasis vs. primary tumor without metastasis] of colorectal cancer	1	primary tumor with metastasis	GSM353721	colorectal cancer	NA	YES	colorectum	liver	Primary Tumor
EXP00021	21680303	GSE14095	GPL570	[primary tumors with metastasis vs. primary tumor without metastasis] of colorectal cancer	1	primary tumor with metastasis	GSM353722	colorectal cancer	NA	YES	colorectum	liver	Primary Tumor
EXP00021	21680303	GSE14095	GPL570	[primary tumors with metastasis vs. primary tumor without metastasis] of colorectal cancer	1	primary tumor with metastasis	GSM353723	colorectal cancer	NA	YES	colorectum	liver	Primary Tumor
EXP00021	21680303	GSE14095	GPL570	[primary tumors with metastasis vs. primary tumor without metastasis] of colorectal cancer	1	primary tumor with metastasis	GSM353724	colorectal cancer	NA	YES	colorectum	liver	Primary Tumor
EXP00021	21680303	GSE14095	GPL570	[primary tumors with metastasis vs. primary tumor without metastasis] of colorectal cancer	1	primary tumor with metastasis	GSM353725	colorectal cancer	NA	YES	colorectum	liver	Primary Tumor
EXP00021	21680303	GSE14095	GPL570	[primary tumors with metastasis vs. primary tumor without metastasis] of colorectal cancer	1	primary tumor with metastasis	GSM353726	colorectal cancer	NA	YES	colorectum	liver	Primary Tumor
EXP00021	21680303	GSE14095	GPL570	[primary tumors with metastasis vs. primary tumor without metastasis] of colorectal cancer	1	primary tumor with metastasis	GSM353727	colorectal cancer	NA	YES	colorectum	liver	Primary Tumor
EXP00021	21680303	GSE14095	GPL570	[primary tumors with metastasis vs. primary tumor without metastasis] of colorectal cancer	1	primary tumor with metastasis	GSM353728	colorectal cancer	NA	YES	colorectum	liver	Primary Tumor
EXP00021	21680303	GSE14095	GPL570	[primary tumors with metastasis vs. primary tumor without metastasis] of colorectal cancer	1	primary tumor with metastasis	GSM353729	colorectal cancer	NA	YES	colorectum	liver	Primary Tumor
EXP00021	21680303	GSE14095	GPL570	[primary tumors with metastasis vs. primary tumor without metastasis] of colorectal cancer	1	primary tumor with metastasis	GSM353730	colorectal cancer	NA	YES	colorectum	liver	Primary Tumor
EXP00021	21680303	GSE14095	GPL570	[primary tumors with metastasis vs. primary tumor without metastasis] of colorectal cancer	1	primary tumor with metastasis	GSM353731	colorectal cancer	NA	YES	colorectum	liver	Primary Tumor
EXP00021	21680303	GSE14095	GPL570	[primary tumors with metastasis vs. primary tumor without metastasis] of colorectal cancer	1	primary tumor with metastasis	GSM353732	colorectal cancer	NA	YES	colorectum	liver	Primary Tumor
EXP00021	21680303	GSE14095	GPL570	[primary tumors with metastasis vs. primary tumor without metastasis] of colorectal cancer	1	primary tumor with metastasis	GSM353733	colorectal cancer	NA	YES	colorectum	liver	Primary Tumor
EXP00021	21680303	GSE14095	GPL570	[primary tumors with metastasis vs. primary tumor without metastasis] of colorectal cancer	1	primary tumor with metastasis	GSM353734	colorectal cancer	NA	YES	colorectum	liver	Primary Tumor
EXP00021	21680303	GSE14095	GPL570	[primary tumors with metastasis vs. primary tumor without metastasis] of colorectal cancer	1	primary tumor with metastasis	GSM353735	colorectal cancer	NA	YES	colorectum	liver	Primary Tumor
EXP00021	21680303	GSE14095	GPL570	[primary tumors with metastasis vs. primary tumor without metastasis] of colorectal cancer	1	primary tumor with metastasis	GSM353737	colorectal cancer	NA	YES	colorectum	liver	Primary Tumor
EXP00021	21680303	GSE14095	GPL570	[primary tumors with metastasis vs. primary tumor without metastasis] of colorectal cancer	1	primary tumor with metastasis	GSM353738	colorectal cancer	NA	YES	colorectum	liver	Primary Tumor
EXP00021	21680303	GSE14095	GPL570	[primary tumors with metastasis vs. primary tumor without metastasis] of colorectal cancer	1	primary tumor with metastasis	GSM353739	colorectal cancer	NA	YES	colorectum	liver	Primary Tumor
EXP00021	21680303	GSE14095	GPL570	[primary tumors with metastasis vs. primary tumor without metastasis] of colorectal cancer	1	primary tumor with metastasis	GSM353740	colorectal cancer	NA	YES	colorectum	liver	Primary Tumor
EXP00021	21680303	GSE14095	GPL570	[primary tumors with metastasis vs. primary tumor without metastasis] of colorectal cancer	1	primary tumor with metastasis	GSM353741	colorectal cancer	NA	YES	colorectum	liver	Primary Tumor
EXP00021	21680303	GSE14095	GPL570	[primary tumors with metastasis vs. primary tumor without metastasis] of colorectal cancer	1	primary tumor with metastasis	GSM353742	colorectal cancer	NA	YES	colorectum	liver	Primary Tumor
EXP00021	21680303	GSE14095	GPL570	[primary tumors with metastasis vs. primary tumor without metastasis] of colorectal cancer	1	primary tumor with metastasis	GSM353743	colorectal cancer	NA	YES	colorectum	liver	Primary Tumor
EXP00021	21680303	GSE14095	GPL570	[primary tumors with metastasis vs. primary tumor without metastasis] of colorectal cancer	1	primary tumor with metastasis	GSM353744	colorectal cancer	NA	YES	colorectum	liver	Primary Tumor
EXP00021	21680303	GSE14095	GPL570	[primary tumors with metastasis vs. primary tumor without metastasis] of colorectal cancer	1	primary tumor with metastasis	GSM353745	colorectal cancer	NA	YES	colorectum	liver	Primary Tumor
EXP00021	21680303	GSE14095	GPL570	[primary tumors with metastasis vs. primary tumor without metastasis] of colorectal cancer	1	primary tumor with metastasis	GSM353748	colorectal cancer	NA	YES	colorectum	liver	Primary Tumor
EXP00021	21680303	GSE14095	GPL570	[primary tumors with metastasis vs. primary tumor without metastasis] of colorectal cancer	1	primary tumor with metastasis	GSM353797	colorectal cancer	NA	YES	colorectum	liver	Primary Tumor
EXP00021	21680303	GSE14095	GPL570	[primary tumors with metastasis vs. primary tumor without metastasis] of colorectal cancer	1	primary tumor with metastasis	GSM353799	colorectal cancer	NA	YES	colorectum	liver	Primary Tumor
EXP00021	21680303	GSE14095	GPL570	[primary tumors with metastasis vs. primary tumor without metastasis] of colorectal cancer	1	primary tumor with metastasis	GSM353800	colorectal cancer	NA	YES	colorectum	liver	Primary Tumor
EXP00021	21680303	GSE14095	GPL570	[primary tumors with metastasis vs. primary tumor without metastasis] of colorectal cancer	1	primary tumor with metastasis	GSM353802	colorectal cancer	NA	YES	colorectum	liver	Primary Tumor
EXP00021	21680303	GSE14095	GPL570	[primary tumors with metastasis vs. primary tumor without metastasis] of colorectal cancer	1	primary tumor with metastasis	GSM353810	colorectal cancer	NA	YES	colorectum	liver	Primary Tumor
EXP00021	21680303	GSE14095	GPL570	[primary tumors with metastasis vs. primary tumor without metastasis] of colorectal cancer	1	primary tumor with metastasis	GSM353813	colorectal cancer	NA	YES	colorectum	liver	Primary Tumor
EXP00021	21680303	GSE14095	GPL570	[primary tumors with metastasis vs. primary tumor without metastasis] of colorectal cancer	1	primary tumor with metastasis	GSM353824	colorectal cancer	NA	YES	colorectum	liver	Primary Tumor
EXP00021	21680303	GSE14095	GPL570	[primary tumors with metastasis vs. primary tumor without metastasis] of colorectal cancer	1	primary tumor with metastasis	GSM353826	colorectal cancer	NA	YES	colorectum	liver	Primary Tumor
EXP00021	21680303	GSE14095	GPL570	[primary tumors with metastasis vs. primary tumor without metastasis] of colorectal cancer	1	primary tumor with metastasis	GSM353860	colorectal cancer	NA	YES	colorectum	liver	Primary Tumor
EXP00021	21680303	GSE14095	GPL570	[primary tumors with metastasis vs. primary tumor without metastasis] of colorectal cancer	1	primary tumor with metastasis	GSM353861	colorectal cancer	NA	YES	colorectum	liver	Primary Tumor
EXP00021	21680303	GSE14095	GPL570	[primary tumors with metastasis vs. primary tumor without metastasis] of colorectal cancer	2	primary tumor without metastasis	GSM353666	colorectal cancer	NA	NO	colorectum		Primary Tumor
EXP00021	21680303	GSE14095	GPL570	[primary tumors with metastasis vs. primary tumor without metastasis] of colorectal cancer	2	primary tumor without metastasis	GSM353667	colorectal cancer	NA	NO	colorectum		Primary Tumor
EXP00021	21680303	GSE14095	GPL570	[primary tumors with metastasis vs. primary tumor without metastasis] of colorectal cancer	2	primary tumor without metastasis	GSM353668	colorectal cancer	NA	NO	colorectum		Primary Tumor
EXP00021	21680303	GSE14095	GPL570	[primary tumors with metastasis vs. primary tumor without metastasis] of colorectal cancer	2	primary tumor without metastasis	GSM353669	colorectal cancer	NA	NO	colorectum		Primary Tumor
EXP00021	21680303	GSE14095	GPL570	[primary tumors with metastasis vs. primary tumor without metastasis] of colorectal cancer	2	primary tumor without metastasis	GSM353670	colorectal cancer	NA	NO	colorectum		Primary Tumor
EXP00021	21680303	GSE14095	GPL570	[primary tumors with metastasis vs. primary tumor without metastasis] of colorectal cancer	2	primary tumor without metastasis	GSM353671	colorectal cancer	NA	NO	colorectum		Primary Tumor
EXP00021	21680303	GSE14095	GPL570	[primary tumors with metastasis vs. primary tumor without metastasis] of colorectal cancer	2	primary tumor without metastasis	GSM353672	colorectal cancer	NA	NO	colorectum		Primary Tumor
EXP00021	21680303	GSE14095	GPL570	[primary tumors with metastasis vs. primary tumor without metastasis] of colorectal cancer	2	primary tumor without metastasis	GSM353673	colorectal cancer	NA	NO	colorectum		Primary Tumor
EXP00021	21680303	GSE14095	GPL570	[primary tumors with metastasis vs. primary tumor without metastasis] of colorectal cancer	2	primary tumor without metastasis	GSM353674	colorectal cancer	NA	NO	colorectum		Primary Tumor
EXP00021	21680303	GSE14095	GPL570	[primary tumors with metastasis vs. primary tumor without metastasis] of colorectal cancer	2	primary tumor without metastasis	GSM353678	colorectal cancer	NA	NO	colorectum		Primary Tumor
EXP00021	21680303	GSE14095	GPL570	[primary tumors with metastasis vs. primary tumor without metastasis] of colorectal cancer	2	primary tumor without metastasis	GSM353679	colorectal cancer	NA	NO	colorectum		Primary Tumor
EXP00021	21680303	GSE14095	GPL570	[primary tumors with metastasis vs. primary tumor without metastasis] of colorectal cancer	2	primary tumor without metastasis	GSM353680	colorectal cancer	NA	NO	colorectum		Primary Tumor
EXP00021	21680303	GSE14095	GPL570	[primary tumors with metastasis vs. primary tumor without metastasis] of colorectal cancer	2	primary tumor without metastasis	GSM353683	colorectal cancer	NA	NO	colorectum		Primary Tumor
EXP00021	21680303	GSE14095	GPL570	[primary tumors with metastasis vs. primary tumor without metastasis] of colorectal cancer	2	primary tumor without metastasis	GSM353684	colorectal cancer	NA	NO	colorectum		Primary Tumor
EXP00021	21680303	GSE14095	GPL570	[primary tumors with metastasis vs. primary tumor without metastasis] of colorectal cancer	2	primary tumor without metastasis	GSM353686	colorectal cancer	NA	NO	colorectum		Primary Tumor
EXP00021	21680303	GSE14095	GPL570	[primary tumors with metastasis vs. primary tumor without metastasis] of colorectal cancer	2	primary tumor without metastasis	GSM353687	colorectal cancer	NA	NO	colorectum		Primary Tumor
EXP00021	21680303	GSE14095	GPL570	[primary tumors with metastasis vs. primary tumor without metastasis] of colorectal cancer	2	primary tumor without metastasis	GSM353691	colorectal cancer	NA	NO	colorectum		Primary Tumor
EXP00021	21680303	GSE14095	GPL570	[primary tumors with metastasis vs. primary tumor without metastasis] of colorectal cancer	2	primary tumor without metastasis	GSM353692	colorectal cancer	NA	NO	colorectum		Primary Tumor
EXP00021	21680303	GSE14095	GPL570	[primary tumors with metastasis vs. primary tumor without metastasis] of colorectal cancer	2	primary tumor without metastasis	GSM353693	colorectal cancer	NA	NO	colorectum		Primary Tumor
EXP00021	21680303	GSE14095	GPL570	[primary tumors with metastasis vs. primary tumor without metastasis] of colorectal cancer	2	primary tumor without metastasis	GSM353694	colorectal cancer	NA	NO	colorectum		Primary Tumor
EXP00021	21680303	GSE14095	GPL570	[primary tumors with metastasis vs. primary tumor without metastasis] of colorectal cancer	2	primary tumor without metastasis	GSM353695	colorectal cancer	NA	NO	colorectum		Primary Tumor
EXP00021	21680303	GSE14095	GPL570	[primary tumors with metastasis vs. primary tumor without metastasis] of colorectal cancer	2	primary tumor without metastasis	GSM353696	colorectal cancer	NA	NO	colorectum		Primary Tumor
EXP00021	21680303	GSE14095	GPL570	[primary tumors with metastasis vs. primary tumor without metastasis] of colorectal cancer	2	primary tumor without metastasis	GSM353697	colorectal cancer	NA	NO	colorectum		Primary Tumor
EXP00021	21680303	GSE14095	GPL570	[primary tumors with metastasis vs. primary tumor without metastasis] of colorectal cancer	2	primary tumor without metastasis	GSM353698	colorectal cancer	NA	NO	colorectum		Primary Tumor
EXP00021	21680303	GSE14095	GPL570	[primary tumors with metastasis vs. primary tumor without metastasis] of colorectal cancer	2	primary tumor without metastasis	GSM353699	colorectal cancer	NA	NO	colorectum		Primary Tumor
EXP00021	21680303	GSE14095	GPL570	[primary tumors with metastasis vs. primary tumor without metastasis] of colorectal cancer	2	primary tumor without metastasis	GSM353700	colorectal cancer	NA	NO	colorectum		Primary Tumor
EXP00021	21680303	GSE14095	GPL570	[primary tumors with metastasis vs. primary tumor without metastasis] of colorectal cancer	2	primary tumor without metastasis	GSM353701	colorectal cancer	NA	NO	colorectum		Primary Tumor
EXP00021	21680303	GSE14095	GPL570	[primary tumors with metastasis vs. primary tumor without metastasis] of colorectal cancer	2	primary tumor without metastasis	GSM353702	colorectal cancer	NA	NO	colorectum		Primary Tumor
EXP00021	21680303	GSE14095	GPL570	[primary tumors with metastasis vs. primary tumor without metastasis] of colorectal cancer	2	primary tumor without metastasis	GSM353703	colorectal cancer	NA	NO	colorectum		Primary Tumor
EXP00021	21680303	GSE14095	GPL570	[primary tumors with metastasis vs. primary tumor without metastasis] of colorectal cancer	2	primary tumor without metastasis	GSM353704	colorectal cancer	NA	NO	colorectum		Primary Tumor
EXP00021	21680303	GSE14095	GPL570	[primary tumors with metastasis vs. primary tumor without metastasis] of colorectal cancer	2	primary tumor without metastasis	GSM353705	colorectal cancer	NA	NO	colorectum		Primary Tumor
EXP00021	21680303	GSE14095	GPL570	[primary tumors with metastasis vs. primary tumor without metastasis] of colorectal cancer	2	primary tumor without metastasis	GSM353706	colorectal cancer	NA	NO	colorectum		Primary Tumor
EXP00021	21680303	GSE14095	GPL570	[primary tumors with metastasis vs. primary tumor without metastasis] of colorectal cancer	2	primary tumor without metastasis	GSM353707	colorectal cancer	NA	NO	colorectum		Primary Tumor
EXP00021	21680303	GSE14095	GPL570	[primary tumors with metastasis vs. primary tumor without metastasis] of colorectal cancer	2	primary tumor without metastasis	GSM353708	colorectal cancer	NA	NO	colorectum		Primary Tumor
EXP00021	21680303	GSE14095	GPL570	[primary tumors with metastasis vs. primary tumor without metastasis] of colorectal cancer	2	primary tumor without metastasis	GSM353709	colorectal cancer	NA	NO	colorectum		Primary Tumor
EXP00021	21680303	GSE14095	GPL570	[primary tumors with metastasis vs. primary tumor without metastasis] of colorectal cancer	2	primary tumor without metastasis	GSM353710	colorectal cancer	NA	NO	colorectum		Primary Tumor
EXP00021	21680303	GSE14095	GPL570	[primary tumors with metastasis vs. primary tumor without metastasis] of colorectal cancer	2	primary tumor without metastasis	GSM353711	colorectal cancer	NA	NO	colorectum		Primary Tumor
EXP00021	21680303	GSE14095	GPL570	[primary tumors with metastasis vs. primary tumor without metastasis] of colorectal cancer	2	primary tumor without metastasis	GSM353712	colorectal cancer	NA	NO	colorectum		Primary Tumor
EXP00021	21680303	GSE14095	GPL570	[primary tumors with metastasis vs. primary tumor without metastasis] of colorectal cancer	2	primary tumor without metastasis	GSM353713	colorectal cancer	NA	NO	colorectum		Primary Tumor
EXP00021	21680303	GSE14095	GPL570	[primary tumors with metastasis vs. primary tumor without metastasis] of colorectal cancer	2	primary tumor without metastasis	GSM353714	colorectal cancer	NA	NO	colorectum		Primary Tumor
EXP00021	21680303	GSE14095	GPL570	[primary tumors with metastasis vs. primary tumor without metastasis] of colorectal cancer	2	primary tumor without metastasis	GSM353736	colorectal cancer	NA	NO	colorectum		Primary Tumor
EXP00021	21680303	GSE14095	GPL570	[primary tumors with metastasis vs. primary tumor without metastasis] of colorectal cancer	2	primary tumor without metastasis	GSM353746	colorectal cancer	NA	NO	colorectum		Primary Tumor
EXP00021	21680303	GSE14095	GPL570	[primary tumors with metastasis vs. primary tumor without metastasis] of colorectal cancer	2	primary tumor without metastasis	GSM353747	colorectal cancer	NA	NO	colorectum		Primary Tumor
EXP00021	21680303	GSE14095	GPL570	[primary tumors with metastasis vs. primary tumor without metastasis] of colorectal cancer	2	primary tumor without metastasis	GSM353749	colorectal cancer	NA	NO	colorectum		Primary Tumor
EXP00021	21680303	GSE14095	GPL570	[primary tumors with metastasis vs. primary tumor without metastasis] of colorectal cancer	2	primary tumor without metastasis	GSM353750	colorectal cancer	NA	NO	colorectum		Primary Tumor
EXP00021	21680303	GSE14095	GPL570	[primary tumors with metastasis vs. primary tumor without metastasis] of colorectal cancer	2	primary tumor without metastasis	GSM353751	colorectal cancer	NA	NO	colorectum		Primary Tumor
EXP00021	21680303	GSE14095	GPL570	[primary tumors with metastasis vs. primary tumor without metastasis] of colorectal cancer	2	primary tumor without metastasis	GSM353752	colorectal cancer	NA	NO	colorectum		Primary Tumor
EXP00021	21680303	GSE14095	GPL570	[primary tumors with metastasis vs. primary tumor without metastasis] of colorectal cancer	2	primary tumor without metastasis	GSM353753	colorectal cancer	NA	NO	colorectum		Primary Tumor
EXP00021	21680303	GSE14095	GPL570	[primary tumors with metastasis vs. primary tumor without metastasis] of colorectal cancer	2	primary tumor without metastasis	GSM353754	colorectal cancer	NA	NO	colorectum		Primary Tumor
EXP00021	21680303	GSE14095	GPL570	[primary tumors with metastasis vs. primary tumor without metastasis] of colorectal cancer	2	primary tumor without metastasis	GSM353755	colorectal cancer	NA	NO	colorectum		Primary Tumor
EXP00021	21680303	GSE14095	GPL570	[primary tumors with metastasis vs. primary tumor without metastasis] of colorectal cancer	2	primary tumor without metastasis	GSM353756	colorectal cancer	NA	NO	colorectum		Primary Tumor
EXP00021	21680303	GSE14095	GPL570	[primary tumors with metastasis vs. primary tumor without metastasis] of colorectal cancer	2	primary tumor without metastasis	GSM353757	colorectal cancer	NA	NO	colorectum		Primary Tumor
EXP00021	21680303	GSE14095	GPL570	[primary tumors with metastasis vs. primary tumor without metastasis] of colorectal cancer	2	primary tumor without metastasis	GSM353758	colorectal cancer	NA	NO	colorectum		Primary Tumor
EXP00021	21680303	GSE14095	GPL570	[primary tumors with metastasis vs. primary tumor without metastasis] of colorectal cancer	2	primary tumor without metastasis	GSM353759	colorectal cancer	NA	NO	colorectum		Primary Tumor
EXP00021	21680303	GSE14095	GPL570	[primary tumors with metastasis vs. primary tumor without metastasis] of colorectal cancer	2	primary tumor without metastasis	GSM353760	colorectal cancer	NA	NO	colorectum		Primary Tumor
EXP00021	21680303	GSE14095	GPL570	[primary tumors with metastasis vs. primary tumor without metastasis] of colorectal cancer	2	primary tumor without metastasis	GSM353761	colorectal cancer	NA	NO	colorectum		Primary Tumor
EXP00021	21680303	GSE14095	GPL570	[primary tumors with metastasis vs. primary tumor without metastasis] of colorectal cancer	2	primary tumor without metastasis	GSM353762	colorectal cancer	NA	NO	colorectum		Primary Tumor
EXP00021	21680303	GSE14095	GPL570	[primary tumors with metastasis vs. primary tumor without metastasis] of colorectal cancer	2	primary tumor without metastasis	GSM353772	colorectal cancer	NA	NO	colorectum		Primary Tumor
EXP00021	21680303	GSE14095	GPL570	[primary tumors with metastasis vs. primary tumor without metastasis] of colorectal cancer	2	primary tumor without metastasis	GSM353773	colorectal cancer	NA	NO	colorectum		Primary Tumor
EXP00021	21680303	GSE14095	GPL570	[primary tumors with metastasis vs. primary tumor without metastasis] of colorectal cancer	2	primary tumor without metastasis	GSM353774	colorectal cancer	NA	NO	colorectum		Primary Tumor
EXP00021	21680303	GSE14095	GPL570	[primary tumors with metastasis vs. primary tumor without metastasis] of colorectal cancer	2	primary tumor without metastasis	GSM353775	colorectal cancer	NA	NO	colorectum		Primary Tumor
EXP00021	21680303	GSE14095	GPL570	[primary tumors with metastasis vs. primary tumor without metastasis] of colorectal cancer	2	primary tumor without metastasis	GSM353776	colorectal cancer	NA	NO	colorectum		Primary Tumor
EXP00021	21680303	GSE14095	GPL570	[primary tumors with metastasis vs. primary tumor without metastasis] of colorectal cancer	2	primary tumor without metastasis	GSM353777	colorectal cancer	NA	NO	colorectum		Primary Tumor
EXP00021	21680303	GSE14095	GPL570	[primary tumors with metastasis vs. primary tumor without metastasis] of colorectal cancer	2	primary tumor without metastasis	GSM353778	colorectal cancer	NA	NO	colorectum		Primary Tumor
EXP00021	21680303	GSE14095	GPL570	[primary tumors with metastasis vs. primary tumor without metastasis] of colorectal cancer	2	primary tumor without metastasis	GSM353779	colorectal cancer	NA	NO	colorectum		Primary Tumor
EXP00021	21680303	GSE14095	GPL570	[primary tumors with metastasis vs. primary tumor without metastasis] of colorectal cancer	2	primary tumor without metastasis	GSM353780	colorectal cancer	NA	NO	colorectum		Primary Tumor
EXP00021	21680303	GSE14095	GPL570	[primary tumors with metastasis vs. primary tumor without metastasis] of colorectal cancer	2	primary tumor without metastasis	GSM353781	colorectal cancer	NA	NO	colorectum		Primary Tumor
EXP00021	21680303	GSE14095	GPL570	[primary tumors with metastasis vs. primary tumor without metastasis] of colorectal cancer	2	primary tumor without metastasis	GSM353782	colorectal cancer	NA	NO	colorectum		Primary Tumor
EXP00021	21680303	GSE14095	GPL570	[primary tumors with metastasis vs. primary tumor without metastasis] of colorectal cancer	2	primary tumor without metastasis	GSM353783	colorectal cancer	NA	NO	colorectum		Primary Tumor
EXP00021	21680303	GSE14095	GPL570	[primary tumors with metastasis vs. primary tumor without metastasis] of colorectal cancer	2	primary tumor without metastasis	GSM353784	colorectal cancer	NA	NO	colorectum		Primary Tumor
EXP00021	21680303	GSE14095	GPL570	[primary tumors with metastasis vs. primary tumor without metastasis] of colorectal cancer	2	primary tumor without metastasis	GSM353786	colorectal cancer	NA	NO	colorectum		Primary Tumor
EXP00021	21680303	GSE14095	GPL570	[primary tumors with metastasis vs. primary tumor without metastasis] of colorectal cancer	2	primary tumor without metastasis	GSM353787	colorectal cancer	NA	NO	colorectum		Primary Tumor
EXP00021	21680303	GSE14095	GPL570	[primary tumors with metastasis vs. primary tumor without metastasis] of colorectal cancer	2	primary tumor without metastasis	GSM353788	colorectal cancer	NA	NO	colorectum		Primary Tumor
EXP00021	21680303	GSE14095	GPL570	[primary tumors with metastasis vs. primary tumor without metastasis] of colorectal cancer	2	primary tumor without metastasis	GSM353789	colorectal cancer	NA	NO	colorectum		Primary Tumor
EXP00021	21680303	GSE14095	GPL570	[primary tumors with metastasis vs. primary tumor without metastasis] of colorectal cancer	2	primary tumor without metastasis	GSM353790	colorectal cancer	NA	NO	colorectum		Primary Tumor
EXP00021	21680303	GSE14095	GPL570	[primary tumors with metastasis vs. primary tumor without metastasis] of colorectal cancer	2	primary tumor without metastasis	GSM353791	colorectal cancer	NA	NO	colorectum		Primary Tumor
EXP00021	21680303	GSE14095	GPL570	[primary tumors with metastasis vs. primary tumor without metastasis] of colorectal cancer	2	primary tumor without metastasis	GSM353792	colorectal cancer	NA	NO	colorectum		Primary Tumor
EXP00021	21680303	GSE14095	GPL570	[primary tumors with metastasis vs. primary tumor without metastasis] of colorectal cancer	2	primary tumor without metastasis	GSM353793	colorectal cancer	NA	NO	colorectum		Primary Tumor
EXP00021	21680303	GSE14095	GPL570	[primary tumors with metastasis vs. primary tumor without metastasis] of colorectal cancer	2	primary tumor without metastasis	GSM353794	colorectal cancer	NA	NO	colorectum		Primary Tumor
EXP00021	21680303	GSE14095	GPL570	[primary tumors with metastasis vs. primary tumor without metastasis] of colorectal cancer	2	primary tumor without metastasis	GSM353795	colorectal cancer	NA	NO	colorectum		Primary Tumor
EXP00021	21680303	GSE14095	GPL570	[primary tumors with metastasis vs. primary tumor without metastasis] of colorectal cancer	2	primary tumor without metastasis	GSM353796	colorectal cancer	NA	NO	colorectum		Primary Tumor
EXP00021	21680303	GSE14095	GPL570	[primary tumors with metastasis vs. primary tumor without metastasis] of colorectal cancer	2	primary tumor without metastasis	GSM353798	colorectal cancer	NA	NO	colorectum		Primary Tumor
EXP00021	21680303	GSE14095	GPL570	[primary tumors with metastasis vs. primary tumor without metastasis] of colorectal cancer	2	primary tumor without metastasis	GSM353801	colorectal cancer	NA	NO	colorectum		Primary Tumor
EXP00021	21680303	GSE14095	GPL570	[primary tumors with metastasis vs. primary tumor without metastasis] of colorectal cancer	2	primary tumor without metastasis	GSM353803	colorectal cancer	NA	NO	colorectum		Primary Tumor
EXP00021	21680303	GSE14095	GPL570	[primary tumors with metastasis vs. primary tumor without metastasis] of colorectal cancer	2	primary tumor without metastasis	GSM353804	colorectal cancer	NA	NO	colorectum		Primary Tumor
EXP00021	21680303	GSE14095	GPL570	[primary tumors with metastasis vs. primary tumor without metastasis] of colorectal cancer	2	primary tumor without metastasis	GSM353805	colorectal cancer	NA	NO	colorectum		Primary Tumor
EXP00021	21680303	GSE14095	GPL570	[primary tumors with metastasis vs. primary tumor without metastasis] of colorectal cancer	2	primary tumor without metastasis	GSM353806	colorectal cancer	NA	NO	colorectum		Primary Tumor
EXP00021	21680303	GSE14095	GPL570	[primary tumors with metastasis vs. primary tumor without metastasis] of colorectal cancer	2	primary tumor without metastasis	GSM353807	colorectal cancer	NA	NO	colorectum		Primary Tumor
EXP00021	21680303	GSE14095	GPL570	[primary tumors with metastasis vs. primary tumor without metastasis] of colorectal cancer	2	primary tumor without metastasis	GSM353808	colorectal cancer	NA	NO	colorectum		Primary Tumor
EXP00021	21680303	GSE14095	GPL570	[primary tumors with metastasis vs. primary tumor without metastasis] of colorectal cancer	2	primary tumor without metastasis	GSM353809	colorectal cancer	NA	NO	colorectum		Primary Tumor
EXP00021	21680303	GSE14095	GPL570	[primary tumors with metastasis vs. primary tumor without metastasis] of colorectal cancer	2	primary tumor without metastasis	GSM353811	colorectal cancer	NA	NO	colorectum		Primary Tumor
EXP00021	21680303	GSE14095	GPL570	[primary tumors with metastasis vs. primary tumor without metastasis] of colorectal cancer	2	primary tumor without metastasis	GSM353812	colorectal cancer	NA	NO	colorectum		Primary Tumor
EXP00021	21680303	GSE14095	GPL570	[primary tumors with metastasis vs. primary tumor without metastasis] of colorectal cancer	2	primary tumor without metastasis	GSM353814	colorectal cancer	NA	NO	colorectum		Primary Tumor
EXP00021	21680303	GSE14095	GPL570	[primary tumors with metastasis vs. primary tumor without metastasis] of colorectal cancer	2	primary tumor without metastasis	GSM353815	colorectal cancer	NA	NO	colorectum		Primary Tumor
EXP00021	21680303	GSE14095	GPL570	[primary tumors with metastasis vs. primary tumor without metastasis] of colorectal cancer	2	primary tumor without metastasis	GSM353816	colorectal cancer	NA	NO	colorectum		Primary Tumor
EXP00021	21680303	GSE14095	GPL570	[primary tumors with metastasis vs. primary tumor without metastasis] of colorectal cancer	2	primary tumor without metastasis	GSM353817	colorectal cancer	NA	NO	colorectum		Primary Tumor
EXP00021	21680303	GSE14095	GPL570	[primary tumors with metastasis vs. primary tumor without metastasis] of colorectal cancer	2	primary tumor without metastasis	GSM353818	colorectal cancer	NA	NO	colorectum		Primary Tumor
EXP00021	21680303	GSE14095	GPL570	[primary tumors with metastasis vs. primary tumor without metastasis] of colorectal cancer	2	primary tumor without metastasis	GSM353819	colorectal cancer	NA	NO	colorectum		Primary Tumor
EXP00021	21680303	GSE14095	GPL570	[primary tumors with metastasis vs. primary tumor without metastasis] of colorectal cancer	2	primary tumor without metastasis	GSM353820	colorectal cancer	NA	NO	colorectum		Primary Tumor
EXP00021	21680303	GSE14095	GPL570	[primary tumors with metastasis vs. primary tumor without metastasis] of colorectal cancer	2	primary tumor without metastasis	GSM353821	colorectal cancer	NA	NO	colorectum		Primary Tumor
EXP00021	21680303	GSE14095	GPL570	[primary tumors with metastasis vs. primary tumor without metastasis] of colorectal cancer	2	primary tumor without metastasis	GSM353822	colorectal cancer	NA	NO	colorectum		Primary Tumor
EXP00021	21680303	GSE14095	GPL570	[primary tumors with metastasis vs. primary tumor without metastasis] of colorectal cancer	2	primary tumor without metastasis	GSM353823	colorectal cancer	NA	NO	colorectum		Primary Tumor
EXP00021	21680303	GSE14095	GPL570	[primary tumors with metastasis vs. primary tumor without metastasis] of colorectal cancer	2	primary tumor without metastasis	GSM353825	colorectal cancer	NA	NO	colorectum		Primary Tumor
EXP00021	21680303	GSE14095	GPL570	[primary tumors with metastasis vs. primary tumor without metastasis] of colorectal cancer	2	primary tumor without metastasis	GSM353827	colorectal cancer	NA	NO	colorectum		Primary Tumor
EXP00021	21680303	GSE14095	GPL570	[primary tumors with metastasis vs. primary tumor without metastasis] of colorectal cancer	2	primary tumor without metastasis	GSM353828	colorectal cancer	NA	NO	colorectum		Primary Tumor
EXP00021	21680303	GSE14095	GPL570	[primary tumors with metastasis vs. primary tumor without metastasis] of colorectal cancer	2	primary tumor without metastasis	GSM353829	colorectal cancer	NA	NO	colorectum		Primary Tumor
EXP00021	21680303	GSE14095	GPL570	[primary tumors with metastasis vs. primary tumor without metastasis] of colorectal cancer	2	primary tumor without metastasis	GSM353830	colorectal cancer	NA	NO	colorectum		Primary Tumor
EXP00021	21680303	GSE14095	GPL570	[primary tumors with metastasis vs. primary tumor without metastasis] of colorectal cancer	2	primary tumor without metastasis	GSM353831	colorectal cancer	NA	NO	colorectum		Primary Tumor
EXP00021	21680303	GSE14095	GPL570	[primary tumors with metastasis vs. primary tumor without metastasis] of colorectal cancer	2	primary tumor without metastasis	GSM353832	colorectal cancer	NA	NO	colorectum		Primary Tumor
EXP00021	21680303	GSE14095	GPL570	[primary tumors with metastasis vs. primary tumor without metastasis] of colorectal cancer	2	primary tumor without metastasis	GSM353833	colorectal cancer	NA	NO	colorectum		Primary Tumor
EXP00021	21680303	GSE14095	GPL570	[primary tumors with metastasis vs. primary tumor without metastasis] of colorectal cancer	2	primary tumor without metastasis	GSM353834	colorectal cancer	NA	NO	colorectum		Primary Tumor
EXP00021	21680303	GSE14095	GPL570	[primary tumors with metastasis vs. primary tumor without metastasis] of colorectal cancer	2	primary tumor without metastasis	GSM353835	colorectal cancer	NA	NO	colorectum		Primary Tumor
EXP00021	21680303	GSE14095	GPL570	[primary tumors with metastasis vs. primary tumor without metastasis] of colorectal cancer	2	primary tumor without metastasis	GSM353836	colorectal cancer	NA	NO	colorectum		Primary Tumor
EXP00021	21680303	GSE14095	GPL570	[primary tumors with metastasis vs. primary tumor without metastasis] of colorectal cancer	2	primary tumor without metastasis	GSM353837	colorectal cancer	NA	NO	colorectum		Primary Tumor
EXP00021	21680303	GSE14095	GPL570	[primary tumors with metastasis vs. primary tumor without metastasis] of colorectal cancer	2	primary tumor without metastasis	GSM353838	colorectal cancer	NA	NO	colorectum		Primary Tumor
EXP00021	21680303	GSE14095	GPL570	[primary tumors with metastasis vs. primary tumor without metastasis] of colorectal cancer	2	primary tumor without metastasis	GSM353839	colorectal cancer	NA	NO	colorectum		Primary Tumor
EXP00021	21680303	GSE14095	GPL570	[primary tumors with metastasis vs. primary tumor without metastasis] of colorectal cancer	2	primary tumor without metastasis	GSM353840	colorectal cancer	NA	NO	colorectum		Primary Tumor
EXP00021	21680303	GSE14095	GPL570	[primary tumors with metastasis vs. primary tumor without metastasis] of colorectal cancer	2	primary tumor without metastasis	GSM353841	colorectal cancer	NA	NO	colorectum		Primary Tumor
EXP00021	21680303	GSE14095	GPL570	[primary tumors with metastasis vs. primary tumor without metastasis] of colorectal cancer	2	primary tumor without metastasis	GSM353842	colorectal cancer	NA	NO	colorectum		Primary Tumor
EXP00021	21680303	GSE14095	GPL570	[primary tumors with metastasis vs. primary tumor without metastasis] of colorectal cancer	2	primary tumor without metastasis	GSM353843	colorectal cancer	NA	NO	colorectum		Primary Tumor
EXP00021	21680303	GSE14095	GPL570	[primary tumors with metastasis vs. primary tumor without metastasis] of colorectal cancer	2	primary tumor without metastasis	GSM353844	colorectal cancer	NA	NO	colorectum		Primary Tumor
EXP00021	21680303	GSE14095	GPL570	[primary tumors with metastasis vs. primary tumor without metastasis] of colorectal cancer	2	primary tumor without metastasis	GSM353845	colorectal cancer	NA	NO	colorectum		Primary Tumor
EXP00021	21680303	GSE14095	GPL570	[primary tumors with metastasis vs. primary tumor without metastasis] of colorectal cancer	2	primary tumor without metastasis	GSM353846	colorectal cancer	NA	NO	colorectum		Primary Tumor
EXP00021	21680303	GSE14095	GPL570	[primary tumors with metastasis vs. primary tumor without metastasis] of colorectal cancer	2	primary tumor without metastasis	GSM353847	colorectal cancer	NA	NO	colorectum		Primary Tumor
EXP00021	21680303	GSE14095	GPL570	[primary tumors with metastasis vs. primary tumor without metastasis] of colorectal cancer	2	primary tumor without metastasis	GSM353848	colorectal cancer	NA	NO	colorectum		Primary Tumor
EXP00021	21680303	GSE14095	GPL570	[primary tumors with metastasis vs. primary tumor without metastasis] of colorectal cancer	2	primary tumor without metastasis	GSM353849	colorectal cancer	NA	NO	colorectum		Primary Tumor
EXP00021	21680303	GSE14095	GPL570	[primary tumors with metastasis vs. primary tumor without metastasis] of colorectal cancer	2	primary tumor without metastasis	GSM353850	colorectal cancer	NA	NO	colorectum		Primary Tumor
EXP00021	21680303	GSE14095	GPL570	[primary tumors with metastasis vs. primary tumor without metastasis] of colorectal cancer	2	primary tumor without metastasis	GSM353851	colorectal cancer	NA	NO	colorectum		Primary Tumor
EXP00021	21680303	GSE14095	GPL570	[primary tumors with metastasis vs. primary tumor without metastasis] of colorectal cancer	2	primary tumor without metastasis	GSM353852	colorectal cancer	NA	NO	colorectum		Primary Tumor
EXP00021	21680303	GSE14095	GPL570	[primary tumors with metastasis vs. primary tumor without metastasis] of colorectal cancer	2	primary tumor without metastasis	GSM353853	colorectal cancer	NA	NO	colorectum		Primary Tumor
EXP00021	21680303	GSE14095	GPL570	[primary tumors with metastasis vs. primary tumor without metastasis] of colorectal cancer	2	primary tumor without metastasis	GSM353854	colorectal cancer	NA	NO	colorectum		Primary Tumor
EXP00021	21680303	GSE14095	GPL570	[primary tumors with metastasis vs. primary tumor without metastasis] of colorectal cancer	2	primary tumor without metastasis	GSM353855	colorectal cancer	NA	NO	colorectum		Primary Tumor
EXP00021	21680303	GSE14095	GPL570	[primary tumors with metastasis vs. primary tumor without metastasis] of colorectal cancer	2	primary tumor without metastasis	GSM353856	colorectal cancer	NA	NO	colorectum		Primary Tumor
EXP00021	21680303	GSE14095	GPL570	[primary tumors with metastasis vs. primary tumor without metastasis] of colorectal cancer	2	primary tumor without metastasis	GSM353857	colorectal cancer	NA	NO	colorectum		Primary Tumor
EXP00021	21680303	GSE14095	GPL570	[primary tumors with metastasis vs. primary tumor without metastasis] of colorectal cancer	2	primary tumor without metastasis	GSM353858	colorectal cancer	NA	NO	colorectum		Primary Tumor
EXP00021	21680303	GSE14095	GPL570	[primary tumors with metastasis vs. primary tumor without metastasis] of colorectal cancer	2	primary tumor without metastasis	GSM353859	colorectal cancer	NA	NO	colorectum		Primary Tumor
EXP00020	20479215	GSE14297	GPL6370	[primary tumor vs. metastasis tumor] of colorectal cancer liver metastasis	1	metastasis tumor	GSM357551	colorectal cancer	NA	YES	colorectum	liver	Metastasis Tumor
EXP00020	20479215	GSE14297	GPL6370	[primary tumor vs. metastasis tumor] of colorectal cancer liver metastasis	1	metastasis tumor	GSM357553	colorectal cancer	NA	YES	colorectum	liver	Metastasis Tumor
EXP00020	20479215	GSE14297	GPL6370	[primary tumor vs. metastasis tumor] of colorectal cancer liver metastasis	1	metastasis tumor	GSM357555	colorectal cancer	NA	YES	colorectum	liver	Metastasis Tumor
EXP00020	20479215	GSE14297	GPL6370	[primary tumor vs. metastasis tumor] of colorectal cancer liver metastasis	1	metastasis tumor	GSM357557	colorectal cancer	NA	YES	colorectum	liver	Metastasis Tumor
EXP00020	20479215	GSE14297	GPL6370	[primary tumor vs. metastasis tumor] of colorectal cancer liver metastasis	1	metastasis tumor	GSM357559	colorectal cancer	NA	YES	colorectum	liver	Metastasis Tumor
EXP00020	20479215	GSE14297	GPL6370	[primary tumor vs. metastasis tumor] of colorectal cancer liver metastasis	1	metastasis tumor	GSM357561	colorectal cancer	NA	YES	colorectum	liver	Metastasis Tumor
EXP00020	20479215	GSE14297	GPL6370	[primary tumor vs. metastasis tumor] of colorectal cancer liver metastasis	1	metastasis tumor	GSM357570	colorectal cancer	NA	YES	colorectum	liver	Metastasis Tumor
EXP00020	20479215	GSE14297	GPL6370	[primary tumor vs. metastasis tumor] of colorectal cancer liver metastasis	1	metastasis tumor	GSM357572	colorectal cancer	NA	YES	colorectum	liver	Metastasis Tumor
EXP00020	20479215	GSE14297	GPL6370	[primary tumor vs. metastasis tumor] of colorectal cancer liver metastasis	1	metastasis tumor	GSM357574	colorectal cancer	NA	YES	colorectum	liver	Metastasis Tumor
EXP00020	20479215	GSE14297	GPL6370	[primary tumor vs. metastasis tumor] of colorectal cancer liver metastasis	1	metastasis tumor	GSM357576	colorectal cancer	NA	YES	colorectum	liver	Metastasis Tumor
EXP00020	20479215	GSE14297	GPL6370	[primary tumor vs. metastasis tumor] of colorectal cancer liver metastasis	1	metastasis tumor	GSM357578	colorectal cancer	NA	YES	colorectum	liver	Metastasis Tumor
EXP00020	20479215	GSE14297	GPL6370	[primary tumor vs. metastasis tumor] of colorectal cancer liver metastasis	1	metastasis tumor	GSM357580	colorectal cancer	NA	YES	colorectum	liver	Metastasis Tumor
EXP00020	20479215	GSE14297	GPL6370	[primary tumor vs. metastasis tumor] of colorectal cancer liver metastasis	1	metastasis tumor	GSM357582	colorectal cancer	NA	YES	colorectum	liver	Metastasis Tumor
EXP00020	20479215	GSE14297	GPL6370	[primary tumor vs. metastasis tumor] of colorectal cancer liver metastasis	1	metastasis tumor	GSM357584	colorectal cancer	NA	YES	colorectum	liver	Metastasis Tumor
EXP00020	20479215	GSE14297	GPL6370	[primary tumor vs. metastasis tumor] of colorectal cancer liver metastasis	1	metastasis tumor	GSM357586	colorectal cancer	NA	YES	colorectum	liver	Metastasis Tumor
EXP00020	20479215	GSE14297	GPL6370	[primary tumor vs. metastasis tumor] of colorectal cancer liver metastasis	1	metastasis tumor	GSM357588	colorectal cancer	NA	YES	colorectum	liver	Metastasis Tumor
EXP00020	20479215	GSE14297	GPL6370	[primary tumor vs. metastasis tumor] of colorectal cancer liver metastasis	1	metastasis tumor	GSM357590	colorectal cancer	NA	YES	colorectum	liver	Metastasis Tumor
EXP00020	20479215	GSE14297	GPL6370	[primary tumor vs. metastasis tumor] of colorectal cancer liver metastasis	1	metastasis tumor	GSM357592	colorectal cancer	NA	YES	colorectum	liver	Metastasis Tumor
EXP00020	20479215	GSE14297	GPL6370	[primary tumor vs. metastasis tumor] of colorectal cancer liver metastasis	2	primary tumor	GSM357552	colorectal cancer	NA	YES	colorectum	liver	Primary Tumor
EXP00020	20479215	GSE14297	GPL6370	[primary tumor vs. metastasis tumor] of colorectal cancer liver metastasis	2	primary tumor	GSM357554	colorectal cancer	NA	YES	colorectum	liver	Primary Tumor
EXP00020	20479215	GSE14297	GPL6370	[primary tumor vs. metastasis tumor] of colorectal cancer liver metastasis	2	primary tumor	GSM357556	colorectal cancer	NA	YES	colorectum	liver	Primary Tumor
EXP00020	20479215	GSE14297	GPL6370	[primary tumor vs. metastasis tumor] of colorectal cancer liver metastasis	2	primary tumor	GSM357558	colorectal cancer	NA	YES	colorectum	liver	Primary Tumor
EXP00020	20479215	GSE14297	GPL6370	[primary tumor vs. metastasis tumor] of colorectal cancer liver metastasis	2	primary tumor	GSM357560	colorectal cancer	NA	YES	colorectum	liver	Primary Tumor
EXP00020	20479215	GSE14297	GPL6370	[primary tumor vs. metastasis tumor] of colorectal cancer liver metastasis	2	primary tumor	GSM357562	colorectal cancer	NA	YES	colorectum	liver	Primary Tumor
EXP00020	20479215	GSE14297	GPL6370	[primary tumor vs. metastasis tumor] of colorectal cancer liver metastasis	2	primary tumor	GSM357571	colorectal cancer	NA	YES	colorectum	liver	Primary Tumor
EXP00020	20479215	GSE14297	GPL6370	[primary tumor vs. metastasis tumor] of colorectal cancer liver metastasis	2	primary tumor	GSM357573	colorectal cancer	NA	YES	colorectum	liver	Primary Tumor
EXP00020	20479215	GSE14297	GPL6370	[primary tumor vs. metastasis tumor] of colorectal cancer liver metastasis	2	primary tumor	GSM357575	colorectal cancer	NA	YES	colorectum	liver	Primary Tumor
EXP00020	20479215	GSE14297	GPL6370	[primary tumor vs. metastasis tumor] of colorectal cancer liver metastasis	2	primary tumor	GSM357577	colorectal cancer	NA	YES	colorectum	liver	Primary Tumor
EXP00020	20479215	GSE14297	GPL6370	[primary tumor vs. metastasis tumor] of colorectal cancer liver metastasis	2	primary tumor	GSM357579	colorectal cancer	NA	YES	colorectum	liver	Primary Tumor
EXP00020	20479215	GSE14297	GPL6370	[primary tumor vs. metastasis tumor] of colorectal cancer liver metastasis	2	primary tumor	GSM357581	colorectal cancer	NA	YES	colorectum	liver	Primary Tumor
EXP00020	20479215	GSE14297	GPL6370	[primary tumor vs. metastasis tumor] of colorectal cancer liver metastasis	2	primary tumor	GSM357583	colorectal cancer	NA	YES	colorectum	liver	Primary Tumor
EXP00020	20479215	GSE14297	GPL6370	[primary tumor vs. metastasis tumor] of colorectal cancer liver metastasis	2	primary tumor	GSM357585	colorectal cancer	NA	YES	colorectum	liver	Primary Tumor
EXP00020	20479215	GSE14297	GPL6370	[primary tumor vs. metastasis tumor] of colorectal cancer liver metastasis	2	primary tumor	GSM357587	colorectal cancer	NA	YES	colorectum	liver	Primary Tumor
EXP00020	20479215	GSE14297	GPL6370	[primary tumor vs. metastasis tumor] of colorectal cancer liver metastasis	2	primary tumor	GSM357589	colorectal cancer	NA	YES	colorectum	liver	Primary Tumor
EXP00020	20479215	GSE14297	GPL6370	[primary tumor vs. metastasis tumor] of colorectal cancer liver metastasis	2	primary tumor	GSM357591	colorectal cancer	NA	YES	colorectum	liver	Primary Tumor
EXP00020	20479215	GSE14297	GPL6370	[primary tumor vs. metastasis tumor] of colorectal cancer liver metastasis	2	primary tumor	GSM357593	colorectal cancer	NA	YES	colorectum	liver	Primary Tumor
EXP00019	20479215	GSE14297	GPL6370	[primary tumor vs. primary normal] of colorectal cancer liver metastasis	1	primary normal	GSM357563	colorectal cancer	NA	YES	colorectum	liver	Primary Normal
EXP00019	20479215	GSE14297	GPL6370	[primary tumor vs. primary normal] of colorectal cancer liver metastasis	1	primary normal	GSM357564	colorectal cancer	NA	YES	colorectum	liver	Primary Normal
EXP00019	20479215	GSE14297	GPL6370	[primary tumor vs. primary normal] of colorectal cancer liver metastasis	1	primary normal	GSM357565	colorectal cancer	NA	YES	colorectum	liver	Primary Normal
EXP00019	20479215	GSE14297	GPL6370	[primary tumor vs. primary normal] of colorectal cancer liver metastasis	1	primary normal	GSM357566	colorectal cancer	NA	YES	colorectum	liver	Primary Normal
EXP00019	20479215	GSE14297	GPL6370	[primary tumor vs. primary normal] of colorectal cancer liver metastasis	1	primary normal	GSM357567	colorectal cancer	NA	YES	colorectum	liver	Primary Normal
EXP00019	20479215	GSE14297	GPL6370	[primary tumor vs. primary normal] of colorectal cancer liver metastasis	1	primary normal	GSM357568	colorectal cancer	NA	YES	colorectum	liver	Primary Normal
EXP00019	20479215	GSE14297	GPL6370	[primary tumor vs. primary normal] of colorectal cancer liver metastasis	1	primary normal	GSM357569	colorectal cancer	NA	YES	colorectum	liver	Primary Normal
EXP00019	20479215	GSE14297	GPL6370	[primary tumor vs. primary normal] of colorectal cancer liver metastasis	2	primary tumor	GSM357552	colorectal cancer	NA	YES	colorectum	liver	Primary Tumor
EXP00019	20479215	GSE14297	GPL6370	[primary tumor vs. primary normal] of colorectal cancer liver metastasis	2	primary tumor	GSM357554	colorectal cancer	NA	YES	colorectum	liver	Primary Tumor
EXP00019	20479215	GSE14297	GPL6370	[primary tumor vs. primary normal] of colorectal cancer liver metastasis	2	primary tumor	GSM357556	colorectal cancer	NA	YES	colorectum	liver	Primary Tumor
EXP00019	20479215	GSE14297	GPL6370	[primary tumor vs. primary normal] of colorectal cancer liver metastasis	2	primary tumor	GSM357558	colorectal cancer	NA	YES	colorectum	liver	Primary Tumor
EXP00019	20479215	GSE14297	GPL6370	[primary tumor vs. primary normal] of colorectal cancer liver metastasis	2	primary tumor	GSM357560	colorectal cancer	NA	YES	colorectum	liver	Primary Tumor
EXP00019	20479215	GSE14297	GPL6370	[primary tumor vs. primary normal] of colorectal cancer liver metastasis	2	primary tumor	GSM357562	colorectal cancer	NA	YES	colorectum	liver	Primary Tumor
EXP00019	20479215	GSE14297	GPL6370	[primary tumor vs. primary normal] of colorectal cancer liver metastasis	2	primary tumor	GSM357571	colorectal cancer	NA	YES	colorectum	liver	Primary Tumor
EXP00019	20479215	GSE14297	GPL6370	[primary tumor vs. primary normal] of colorectal cancer liver metastasis	2	primary tumor	GSM357573	colorectal cancer	NA	YES	colorectum	liver	Primary Tumor
EXP00019	20479215	GSE14297	GPL6370	[primary tumor vs. primary normal] of colorectal cancer liver metastasis	2	primary tumor	GSM357575	colorectal cancer	NA	YES	colorectum	liver	Primary Tumor
EXP00019	20479215	GSE14297	GPL6370	[primary tumor vs. primary normal] of colorectal cancer liver metastasis	2	primary tumor	GSM357577	colorectal cancer	NA	YES	colorectum	liver	Primary Tumor
EXP00019	20479215	GSE14297	GPL6370	[primary tumor vs. primary normal] of colorectal cancer liver metastasis	2	primary tumor	GSM357579	colorectal cancer	NA	YES	colorectum	liver	Primary Tumor
EXP00019	20479215	GSE14297	GPL6370	[primary tumor vs. primary normal] of colorectal cancer liver metastasis	2	primary tumor	GSM357581	colorectal cancer	NA	YES	colorectum	liver	Primary Tumor
EXP00019	20479215	GSE14297	GPL6370	[primary tumor vs. primary normal] of colorectal cancer liver metastasis	2	primary tumor	GSM357583	colorectal cancer	NA	YES	colorectum	liver	Primary Tumor
EXP00019	20479215	GSE14297	GPL6370	[primary tumor vs. primary normal] of colorectal cancer liver metastasis	2	primary tumor	GSM357585	colorectal cancer	NA	YES	colorectum	liver	Primary Tumor
EXP00019	20479215	GSE14297	GPL6370	[primary tumor vs. primary normal] of colorectal cancer liver metastasis	2	primary tumor	GSM357587	colorectal cancer	NA	YES	colorectum	liver	Primary Tumor
EXP00019	20479215	GSE14297	GPL6370	[primary tumor vs. primary normal] of colorectal cancer liver metastasis	2	primary tumor	GSM357589	colorectal cancer	NA	YES	colorectum	liver	Primary Tumor
EXP00019	20479215	GSE14297	GPL6370	[primary tumor vs. primary normal] of colorectal cancer liver metastasis	2	primary tumor	GSM357591	colorectal cancer	NA	YES	colorectum	liver	Primary Tumor
EXP00019	20479215	GSE14297	GPL6370	[primary tumor vs. primary normal] of colorectal cancer liver metastasis	2	primary tumor	GSM357593	colorectal cancer	NA	YES	colorectum	liver	Primary Tumor
EXP00022	20479215	GSE14297	GPL6370	[metastasis tumor vs. metastasis normal] of colorectal cancer liver metastasis	1	metastasis normal	GSM357594	colorectal cancer	NA	YES	colorectum	liver	Metastasis Normal
EXP00022	20479215	GSE14297	GPL6370	[metastasis tumor vs. metastasis normal] of colorectal cancer liver metastasis	1	metastasis normal	GSM357595	colorectal cancer	NA	YES	colorectum	liver	Metastasis Normal
EXP00022	20479215	GSE14297	GPL6370	[metastasis tumor vs. metastasis normal] of colorectal cancer liver metastasis	1	metastasis normal	GSM357596	colorectal cancer	NA	YES	colorectum	liver	Metastasis Normal
EXP00022	20479215	GSE14297	GPL6370	[metastasis tumor vs. metastasis normal] of colorectal cancer liver metastasis	1	metastasis normal	GSM357597	colorectal cancer	NA	YES	colorectum	liver	Metastasis Normal
EXP00022	20479215	GSE14297	GPL6370	[metastasis tumor vs. metastasis normal] of colorectal cancer liver metastasis	1	metastasis normal	GSM357598	colorectal cancer	NA	YES	colorectum	liver	Metastasis Normal
EXP00022	20479215	GSE14297	GPL6370	[metastasis tumor vs. metastasis normal] of colorectal cancer liver metastasis	2	metastasis tumor	GSM357551	colorectal cancer	NA	YES	colorectum	liver	Metastasis Tumor
EXP00022	20479215	GSE14297	GPL6370	[metastasis tumor vs. metastasis normal] of colorectal cancer liver metastasis	2	metastasis tumor	GSM357553	colorectal cancer	NA	YES	colorectum	liver	Metastasis Tumor
EXP00022	20479215	GSE14297	GPL6370	[metastasis tumor vs. metastasis normal] of colorectal cancer liver metastasis	2	metastasis tumor	GSM357555	colorectal cancer	NA	YES	colorectum	liver	Metastasis Tumor
EXP00022	20479215	GSE14297	GPL6370	[metastasis tumor vs. metastasis normal] of colorectal cancer liver metastasis	2	metastasis tumor	GSM357557	colorectal cancer	NA	YES	colorectum	liver	Metastasis Tumor
EXP00022	20479215	GSE14297	GPL6370	[metastasis tumor vs. metastasis normal] of colorectal cancer liver metastasis	2	metastasis tumor	GSM357559	colorectal cancer	NA	YES	colorectum	liver	Metastasis Tumor
EXP00022	20479215	GSE14297	GPL6370	[metastasis tumor vs. metastasis normal] of colorectal cancer liver metastasis	2	metastasis tumor	GSM357561	colorectal cancer	NA	YES	colorectum	liver	Metastasis Tumor
EXP00022	20479215	GSE14297	GPL6370	[metastasis tumor vs. metastasis normal] of colorectal cancer liver metastasis	2	metastasis tumor	GSM357570	colorectal cancer	NA	YES	colorectum	liver	Metastasis Tumor
EXP00022	20479215	GSE14297	GPL6370	[metastasis tumor vs. metastasis normal] of colorectal cancer liver metastasis	2	metastasis tumor	GSM357572	colorectal cancer	NA	YES	colorectum	liver	Metastasis Tumor
EXP00022	20479215	GSE14297	GPL6370	[metastasis tumor vs. metastasis normal] of colorectal cancer liver metastasis	2	metastasis tumor	GSM357574	colorectal cancer	NA	YES	colorectum	liver	Metastasis Tumor
EXP00022	20479215	GSE14297	GPL6370	[metastasis tumor vs. metastasis normal] of colorectal cancer liver metastasis	2	metastasis tumor	GSM357576	colorectal cancer	NA	YES	colorectum	liver	Metastasis Tumor
EXP00022	20479215	GSE14297	GPL6370	[metastasis tumor vs. metastasis normal] of colorectal cancer liver metastasis	2	metastasis tumor	GSM357578	colorectal cancer	NA	YES	colorectum	liver	Metastasis Tumor
EXP00022	20479215	GSE14297	GPL6370	[metastasis tumor vs. metastasis normal] of colorectal cancer liver metastasis	2	metastasis tumor	GSM357580	colorectal cancer	NA	YES	colorectum	liver	Metastasis Tumor
EXP00022	20479215	GSE14297	GPL6370	[metastasis tumor vs. metastasis normal] of colorectal cancer liver metastasis	2	metastasis tumor	GSM357582	colorectal cancer	NA	YES	colorectum	liver	Metastasis Tumor
EXP00022	20479215	GSE14297	GPL6370	[metastasis tumor vs. metastasis normal] of colorectal cancer liver metastasis	2	metastasis tumor	GSM357584	colorectal cancer	NA	YES	colorectum	liver	Metastasis Tumor
EXP00022	20479215	GSE14297	GPL6370	[metastasis tumor vs. metastasis normal] of colorectal cancer liver metastasis	2	metastasis tumor	GSM357586	colorectal cancer	NA	YES	colorectum	liver	Metastasis Tumor
EXP00022	20479215	GSE14297	GPL6370	[metastasis tumor vs. metastasis normal] of colorectal cancer liver metastasis	2	metastasis tumor	GSM357588	colorectal cancer	NA	YES	colorectum	liver	Metastasis Tumor
EXP00022	20479215	GSE14297	GPL6370	[metastasis tumor vs. metastasis normal] of colorectal cancer liver metastasis	2	metastasis tumor	GSM357590	colorectal cancer	NA	YES	colorectum	liver	Metastasis Tumor
EXP00022	20479215	GSE14297	GPL6370	[metastasis tumor vs. metastasis normal] of colorectal cancer liver metastasis	2	metastasis tumor	GSM357592	colorectal cancer	NA	YES	colorectum	liver	Metastasis Tumor
EXP00023	None	GSE14359	GPL96	[primary tumor vs. primary normal] of osteosarcoma without metastasis	1	primary normal	GSM359137	osteosarcoma	NA	NO	bone		Primary Normal
EXP00023	None	GSE14359	GPL96	[primary tumor vs. primary normal] of osteosarcoma without metastasis	1	primary normal	GSM359138	osteosarcoma	NA	NO	bone		Primary Normal
EXP00023	None	GSE14359	GPL96	[primary tumor vs. primary normal] of osteosarcoma without metastasis	2	primary tumor	GSM359139	osteosarcoma	NA	NO	bone		Primary Tumor
EXP00023	None	GSE14359	GPL96	[primary tumor vs. primary normal] of osteosarcoma without metastasis	2	primary tumor	GSM359140	osteosarcoma	NA	NO	bone		Primary Tumor
EXP00023	None	GSE14359	GPL96	[primary tumor vs. primary normal] of osteosarcoma without metastasis	2	primary tumor	GSM359143	osteosarcoma	NA	NO	bone		Primary Tumor
EXP00023	None	GSE14359	GPL96	[primary tumor vs. primary normal] of osteosarcoma without metastasis	2	primary tumor	GSM359144	osteosarcoma	NA	NO	bone		Primary Tumor
EXP00023	None	GSE14359	GPL96	[primary tumor vs. primary normal] of osteosarcoma without metastasis	2	primary tumor	GSM359147	osteosarcoma	NA	NO	bone		Primary Tumor
EXP00023	None	GSE14359	GPL96	[primary tumor vs. primary normal] of osteosarcoma without metastasis	2	primary tumor	GSM359148	osteosarcoma	NA	NO	bone		Primary Tumor
EXP00023	None	GSE14359	GPL96	[primary tumor vs. primary normal] of osteosarcoma without metastasis	2	primary tumor	GSM359149	osteosarcoma	NA	NO	bone		Primary Tumor
EXP00023	None	GSE14359	GPL96	[primary tumor vs. primary normal] of osteosarcoma without metastasis	2	primary tumor	GSM359150	osteosarcoma	NA	NO	bone		Primary Tumor
EXP00023	None	GSE14359	GPL96	[primary tumor vs. primary normal] of osteosarcoma without metastasis	2	primary tumor	GSM359155	osteosarcoma	NA	NO	bone		Primary Tumor
EXP00023	None	GSE14359	GPL96	[primary tumor vs. primary normal] of osteosarcoma without metastasis	2	primary tumor	GSM359156	osteosarcoma	NA	NO	bone		Primary Tumor
EXP00024	20604919	GSE14682	GPL8128	[primary tumor vs. metastasis tumor] of breast cancer brain metastasis	1	metastasis tumor	GSM366638	breast cancer	NA	YES	breast	brain	Metastasis Tumor
EXP00024	20604919	GSE14682	GPL8128	[primary tumor vs. metastasis tumor] of breast cancer brain metastasis	1	metastasis tumor	GSM366640	breast cancer	NA	YES	breast	brain	Metastasis Tumor
EXP00024	20604919	GSE14682	GPL8128	[primary tumor vs. metastasis tumor] of breast cancer brain metastasis	1	metastasis tumor	GSM366642	breast cancer	NA	YES	breast	brain	Metastasis Tumor
EXP00024	20604919	GSE14682	GPL8128	[primary tumor vs. metastasis tumor] of breast cancer brain metastasis	1	metastasis tumor	GSM366643	breast cancer	NA	YES	breast	brain	Metastasis Tumor
EXP00024	20604919	GSE14682	GPL8128	[primary tumor vs. metastasis tumor] of breast cancer brain metastasis	1	metastasis tumor	GSM366644	breast cancer	NA	YES	breast	brain	Metastasis Tumor
EXP00024	20604919	GSE14682	GPL8128	[primary tumor vs. metastasis tumor] of breast cancer brain metastasis	1	metastasis tumor	GSM366645	breast cancer	NA	YES	breast	brain	Metastasis Tumor
EXP00024	20604919	GSE14682	GPL8128	[primary tumor vs. metastasis tumor] of breast cancer brain metastasis	1	metastasis tumor	GSM366646	breast cancer	NA	YES	breast	brain	Metastasis Tumor
EXP00024	20604919	GSE14682	GPL8128	[primary tumor vs. metastasis tumor] of breast cancer brain metastasis	1	metastasis tumor	GSM366647	breast cancer	NA	YES	breast	brain	Metastasis Tumor
EXP00024	20604919	GSE14682	GPL8128	[primary tumor vs. metastasis tumor] of breast cancer brain metastasis	1	metastasis tumor	GSM366648	breast cancer	NA	YES	breast	brain	Metastasis Tumor
EXP00024	20604919	GSE14682	GPL8128	[primary tumor vs. metastasis tumor] of breast cancer brain metastasis	1	metastasis tumor	GSM366649	breast cancer	NA	YES	breast	brain	Metastasis Tumor
EXP00024	20604919	GSE14682	GPL8128	[primary tumor vs. metastasis tumor] of breast cancer brain metastasis	1	metastasis tumor	GSM366650	breast cancer	NA	YES	breast	brain	Metastasis Tumor
EXP00024	20604919	GSE14682	GPL8128	[primary tumor vs. metastasis tumor] of breast cancer brain metastasis	1	metastasis tumor	GSM366651	breast cancer	NA	YES	breast	brain	Metastasis Tumor
EXP00024	20604919	GSE14682	GPL8128	[primary tumor vs. metastasis tumor] of breast cancer brain metastasis	1	metastasis tumor	GSM366652	breast cancer	NA	YES	breast	brain	Metastasis Tumor
EXP00024	20604919	GSE14682	GPL8128	[primary tumor vs. metastasis tumor] of breast cancer brain metastasis	1	metastasis tumor	GSM366653	breast cancer	NA	YES	breast	brain	Metastasis Tumor
EXP00024	20604919	GSE14682	GPL8128	[primary tumor vs. metastasis tumor] of breast cancer brain metastasis	1	metastasis tumor	GSM366654	breast cancer	NA	YES	breast	brain	Metastasis Tumor
EXP00024	20604919	GSE14682	GPL8128	[primary tumor vs. metastasis tumor] of breast cancer brain metastasis	1	metastasis tumor	GSM366655	breast cancer	NA	YES	breast	brain	Metastasis Tumor
EXP00024	20604919	GSE14682	GPL8128	[primary tumor vs. metastasis tumor] of breast cancer brain metastasis	1	metastasis tumor	GSM366657	breast cancer	NA	YES	breast	brain	Metastasis Tumor
EXP00024	20604919	GSE14682	GPL8128	[primary tumor vs. metastasis tumor] of breast cancer brain metastasis	1	metastasis tumor	GSM366658	breast cancer	NA	YES	breast	brain	Metastasis Tumor
EXP00024	20604919	GSE14682	GPL8128	[primary tumor vs. metastasis tumor] of breast cancer brain metastasis	1	metastasis tumor	GSM366659	breast cancer	NA	YES	breast	brain	Metastasis Tumor
EXP00024	20604919	GSE14682	GPL8128	[primary tumor vs. metastasis tumor] of breast cancer brain metastasis	1	metastasis tumor	GSM366661	breast cancer	NA	YES	breast	brain	Metastasis Tumor
EXP00024	20604919	GSE14682	GPL8128	[primary tumor vs. metastasis tumor] of breast cancer brain metastasis	1	metastasis tumor	GSM366663	breast cancer	NA	YES	breast	brain	Metastasis Tumor
EXP00024	20604919	GSE14682	GPL8128	[primary tumor vs. metastasis tumor] of breast cancer brain metastasis	1	metastasis tumor	GSM366664	breast cancer	NA	YES	breast	brain	Metastasis Tumor
EXP00024	20604919	GSE14682	GPL8128	[primary tumor vs. metastasis tumor] of breast cancer brain metastasis	1	metastasis tumor	GSM366665	breast cancer	NA	YES	breast	brain	Metastasis Tumor
EXP00024	20604919	GSE14682	GPL8128	[primary tumor vs. metastasis tumor] of breast cancer brain metastasis	1	metastasis tumor	GSM366667	breast cancer	NA	YES	breast	brain	Metastasis Tumor
EXP00024	20604919	GSE14682	GPL8128	[primary tumor vs. metastasis tumor] of breast cancer brain metastasis	1	metastasis tumor	GSM366668	breast cancer	NA	YES	breast	brain	Metastasis Tumor
EXP00024	20604919	GSE14682	GPL8128	[primary tumor vs. metastasis tumor] of breast cancer brain metastasis	1	metastasis tumor	GSM366669	breast cancer	NA	YES	breast	brain	Metastasis Tumor
EXP00024	20604919	GSE14682	GPL8128	[primary tumor vs. metastasis tumor] of breast cancer brain metastasis	1	metastasis tumor	GSM366670	breast cancer	NA	YES	breast	brain	Metastasis Tumor
EXP00024	20604919	GSE14682	GPL8128	[primary tumor vs. metastasis tumor] of breast cancer brain metastasis	1	metastasis tumor	GSM366671	breast cancer	NA	YES	breast	brain	Metastasis Tumor
EXP00024	20604919	GSE14682	GPL8128	[primary tumor vs. metastasis tumor] of breast cancer brain metastasis	1	metastasis tumor	GSM366672	breast cancer	NA	YES	breast	brain	Metastasis Tumor
EXP00024	20604919	GSE14682	GPL8128	[primary tumor vs. metastasis tumor] of breast cancer brain metastasis	1	metastasis tumor	GSM366674	breast cancer	NA	YES	breast	brain	Metastasis Tumor
EXP00024	20604919	GSE14682	GPL8128	[primary tumor vs. metastasis tumor] of breast cancer brain metastasis	1	metastasis tumor	GSM366675	breast cancer	NA	YES	breast	brain	Metastasis Tumor
EXP00024	20604919	GSE14682	GPL8128	[primary tumor vs. metastasis tumor] of breast cancer brain metastasis	1	metastasis tumor	GSM366677	breast cancer	NA	YES	breast	brain	Metastasis Tumor
EXP00024	20604919	GSE14682	GPL8128	[primary tumor vs. metastasis tumor] of breast cancer brain metastasis	1	metastasis tumor	GSM366679	breast cancer	NA	YES	breast	brain	Metastasis Tumor
EXP00024	20604919	GSE14682	GPL8128	[primary tumor vs. metastasis tumor] of breast cancer brain metastasis	1	metastasis tumor	GSM366680	breast cancer	NA	YES	breast	brain	Metastasis Tumor
EXP00024	20604919	GSE14682	GPL8128	[primary tumor vs. metastasis tumor] of breast cancer brain metastasis	1	metastasis tumor	GSM366681	breast cancer	NA	YES	breast	brain	Metastasis Tumor
EXP00024	20604919	GSE14682	GPL8128	[primary tumor vs. metastasis tumor] of breast cancer brain metastasis	1	metastasis tumor	GSM366682	breast cancer	NA	YES	breast	brain	Metastasis Tumor
EXP00024	20604919	GSE14682	GPL8128	[primary tumor vs. metastasis tumor] of breast cancer brain metastasis	1	metastasis tumor	GSM366685	breast cancer	NA	YES	breast	brain	Metastasis Tumor
EXP00024	20604919	GSE14682	GPL8128	[primary tumor vs. metastasis tumor] of breast cancer brain metastasis	1	metastasis tumor	GSM366686	breast cancer	NA	YES	breast	brain	Metastasis Tumor
EXP00024	20604919	GSE14682	GPL8128	[primary tumor vs. metastasis tumor] of breast cancer brain metastasis	1	metastasis tumor	GSM366688	breast cancer	NA	YES	breast	brain	Metastasis Tumor
EXP00024	20604919	GSE14682	GPL8128	[primary tumor vs. metastasis tumor] of breast cancer brain metastasis	1	metastasis tumor	GSM366689	breast cancer	NA	YES	breast	brain	Metastasis Tumor
EXP00024	20604919	GSE14682	GPL8128	[primary tumor vs. metastasis tumor] of breast cancer brain metastasis	1	metastasis tumor	GSM366690	breast cancer	NA	YES	breast	brain	Metastasis Tumor
EXP00024	20604919	GSE14682	GPL8128	[primary tumor vs. metastasis tumor] of breast cancer brain metastasis	1	metastasis tumor	GSM366691	breast cancer	NA	YES	breast	brain	Metastasis Tumor
EXP00024	20604919	GSE14682	GPL8128	[primary tumor vs. metastasis tumor] of breast cancer brain metastasis	1	metastasis tumor	GSM366694	breast cancer	NA	YES	breast	brain	Metastasis Tumor
EXP00024	20604919	GSE14682	GPL8128	[primary tumor vs. metastasis tumor] of breast cancer brain metastasis	1	metastasis tumor	GSM366695	breast cancer	NA	YES	breast	brain	Metastasis Tumor
EXP00024	20604919	GSE14682	GPL8128	[primary tumor vs. metastasis tumor] of breast cancer brain metastasis	1	metastasis tumor	GSM366696	breast cancer	NA	YES	breast	brain	Metastasis Tumor
EXP00024	20604919	GSE14682	GPL8128	[primary tumor vs. metastasis tumor] of breast cancer brain metastasis	1	metastasis tumor	GSM366697	breast cancer	NA	YES	breast	brain	Metastasis Tumor
EXP00024	20604919	GSE14682	GPL8128	[primary tumor vs. metastasis tumor] of breast cancer brain metastasis	2	primary tumor	GSM366639	breast cancer	NA	YES	breast	brain	Primary Tumor
EXP00024	20604919	GSE14682	GPL8128	[primary tumor vs. metastasis tumor] of breast cancer brain metastasis	2	primary tumor	GSM366641	breast cancer	NA	YES	breast	brain	Primary Tumor
EXP00024	20604919	GSE14682	GPL8128	[primary tumor vs. metastasis tumor] of breast cancer brain metastasis	2	primary tumor	GSM366656	breast cancer	NA	YES	breast	brain	Primary Tumor
EXP00024	20604919	GSE14682	GPL8128	[primary tumor vs. metastasis tumor] of breast cancer brain metastasis	2	primary tumor	GSM366660	breast cancer	NA	YES	breast	brain	Primary Tumor
EXP00024	20604919	GSE14682	GPL8128	[primary tumor vs. metastasis tumor] of breast cancer brain metastasis	2	primary tumor	GSM366662	breast cancer	NA	YES	breast	brain	Primary Tumor
EXP00024	20604919	GSE14682	GPL8128	[primary tumor vs. metastasis tumor] of breast cancer brain metastasis	2	primary tumor	GSM366666	breast cancer	NA	YES	breast	brain	Primary Tumor
EXP00024	20604919	GSE14682	GPL8128	[primary tumor vs. metastasis tumor] of breast cancer brain metastasis	2	primary tumor	GSM366673	breast cancer	NA	YES	breast	brain	Primary Tumor
EXP00024	20604919	GSE14682	GPL8128	[primary tumor vs. metastasis tumor] of breast cancer brain metastasis	2	primary tumor	GSM366676	breast cancer	NA	YES	breast	brain	Primary Tumor
EXP00024	20604919	GSE14682	GPL8128	[primary tumor vs. metastasis tumor] of breast cancer brain metastasis	2	primary tumor	GSM366678	breast cancer	NA	YES	breast	brain	Primary Tumor
EXP00024	20604919	GSE14682	GPL8128	[primary tumor vs. metastasis tumor] of breast cancer brain metastasis	2	primary tumor	GSM366683	breast cancer	NA	YES	breast	brain	Primary Tumor
EXP00024	20604919	GSE14682	GPL8128	[primary tumor vs. metastasis tumor] of breast cancer brain metastasis	2	primary tumor	GSM366684	breast cancer	NA	YES	breast	brain	Primary Tumor
EXP00024	20604919	GSE14682	GPL8128	[primary tumor vs. metastasis tumor] of breast cancer brain metastasis	2	primary tumor	GSM366687	breast cancer	NA	YES	breast	brain	Primary Tumor
EXP00024	20604919	GSE14682	GPL8128	[primary tumor vs. metastasis tumor] of breast cancer brain metastasis	2	primary tumor	GSM366692	breast cancer	NA	YES	breast	brain	Primary Tumor
EXP00024	20604919	GSE14682	GPL8128	[primary tumor vs. metastasis tumor] of breast cancer brain metastasis	2	primary tumor	GSM366693	breast cancer	NA	YES	breast	brain	Primary Tumor
EXP00025	20604919	GSE14683	GPL8128	[primary tumor vs. metastasis tumor] of breast cancer brain metastasis	1	metastasis tumor	GSM366699	breast cancer	NA	YES	breast	brain	Metastasis Tumor
EXP00025	20604919	GSE14683	GPL8128	[primary tumor vs. metastasis tumor] of breast cancer brain metastasis	1	metastasis tumor	GSM366703	breast cancer	NA	YES	breast	brain	Metastasis Tumor
EXP00025	20604919	GSE14683	GPL8128	[primary tumor vs. metastasis tumor] of breast cancer brain metastasis	1	metastasis tumor	GSM366704	breast cancer	NA	YES	breast	brain	Metastasis Tumor
EXP00025	20604919	GSE14683	GPL8128	[primary tumor vs. metastasis tumor] of breast cancer brain metastasis	1	metastasis tumor	GSM366706	breast cancer	NA	YES	breast	brain	Metastasis Tumor
EXP00025	20604919	GSE14683	GPL8128	[primary tumor vs. metastasis tumor] of breast cancer brain metastasis	1	metastasis tumor	GSM366725	breast cancer	NA	YES	breast	brain	Metastasis Tumor
EXP00025	20604919	GSE14683	GPL8128	[primary tumor vs. metastasis tumor] of breast cancer brain metastasis	1	metastasis tumor	GSM366726	breast cancer	NA	YES	breast	brain	Metastasis Tumor
EXP00025	20604919	GSE14683	GPL8128	[primary tumor vs. metastasis tumor] of breast cancer brain metastasis	1	metastasis tumor	GSM366729	breast cancer	NA	YES	breast	brain	Metastasis Tumor
EXP00025	20604919	GSE14683	GPL8128	[primary tumor vs. metastasis tumor] of breast cancer brain metastasis	1	metastasis tumor	GSM366732	breast cancer	NA	YES	breast	brain	Metastasis Tumor
EXP00025	20604919	GSE14683	GPL8128	[primary tumor vs. metastasis tumor] of breast cancer brain metastasis	1	metastasis tumor	GSM366736	breast cancer	NA	YES	breast	brain	Metastasis Tumor
EXP00025	20604919	GSE14683	GPL8128	[primary tumor vs. metastasis tumor] of breast cancer brain metastasis	1	metastasis tumor	GSM366737	breast cancer	NA	YES	breast	brain	Metastasis Tumor
EXP00025	20604919	GSE14683	GPL8128	[primary tumor vs. metastasis tumor] of breast cancer brain metastasis	2	primary tumor	GSM366705	breast cancer	NA	YES	breast	brain	Primary Tumor
EXP00025	20604919	GSE14683	GPL8128	[primary tumor vs. metastasis tumor] of breast cancer brain metastasis	2	primary tumor	GSM366707	breast cancer	NA	YES	breast	brain	Primary Tumor
EXP00025	20604919	GSE14683	GPL8128	[primary tumor vs. metastasis tumor] of breast cancer brain metastasis	2	primary tumor	GSM366709	breast cancer	NA	YES	breast	brain	Primary Tumor
EXP00025	20604919	GSE14683	GPL8128	[primary tumor vs. metastasis tumor] of breast cancer brain metastasis	2	primary tumor	GSM366710	breast cancer	NA	YES	breast	brain	Primary Tumor
EXP00025	20604919	GSE14683	GPL8128	[primary tumor vs. metastasis tumor] of breast cancer brain metastasis	2	primary tumor	GSM366713	breast cancer	NA	YES	breast	brain	Primary Tumor
EXP00025	20604919	GSE14683	GPL8128	[primary tumor vs. metastasis tumor] of breast cancer brain metastasis	2	primary tumor	GSM366714	breast cancer	NA	YES	breast	brain	Primary Tumor
EXP00025	20604919	GSE14683	GPL8128	[primary tumor vs. metastasis tumor] of breast cancer brain metastasis	2	primary tumor	GSM366728	breast cancer	NA	YES	breast	brain	Primary Tumor
EXP00025	20604919	GSE14683	GPL8128	[primary tumor vs. metastasis tumor] of breast cancer brain metastasis	2	primary tumor	GSM366731	breast cancer	NA	YES	breast	brain	Primary Tumor
EXP00025	20604919	GSE14683	GPL8128	[primary tumor vs. metastasis tumor] of breast cancer brain metastasis	2	primary tumor	GSM366733	breast cancer	NA	YES	breast	brain	Primary Tumor
EXP00025	20604919	GSE14683	GPL8128	[primary tumor vs. metastasis tumor] of breast cancer brain metastasis	2	primary tumor	GSM366735	breast cancer	NA	YES	breast	brain	Primary Tumor
EXP00026	23633021	GSE15605	GPL570	[primary tumor vs. primary normal] of skin cancer(melanoma) unknown metastasis	1	primary normal	GSM390208	skin cancer	melanoma	YES	skin	unknown	Primary Normal
EXP00026	23633021	GSE15605	GPL570	[primary tumor vs. primary normal] of skin cancer(melanoma) unknown metastasis	1	primary normal	GSM390209	skin cancer	melanoma	YES	skin	unknown	Primary Normal
EXP00026	23633021	GSE15605	GPL570	[primary tumor vs. primary normal] of skin cancer(melanoma) unknown metastasis	1	primary normal	GSM390210	skin cancer	melanoma	YES	skin	unknown	Primary Normal
EXP00026	23633021	GSE15605	GPL570	[primary tumor vs. primary normal] of skin cancer(melanoma) unknown metastasis	1	primary normal	GSM390211	skin cancer	melanoma	YES	skin	unknown	Primary Normal
EXP00026	23633021	GSE15605	GPL570	[primary tumor vs. primary normal] of skin cancer(melanoma) unknown metastasis	1	primary normal	GSM390212	skin cancer	melanoma	YES	skin	unknown	Primary Normal
EXP00026	23633021	GSE15605	GPL570	[primary tumor vs. primary normal] of skin cancer(melanoma) unknown metastasis	1	primary normal	GSM390213	skin cancer	melanoma	YES	skin	unknown	Primary Normal
EXP00026	23633021	GSE15605	GPL570	[primary tumor vs. primary normal] of skin cancer(melanoma) unknown metastasis	1	primary normal	GSM390214	skin cancer	melanoma	YES	skin	unknown	Primary Normal
EXP00026	23633021	GSE15605	GPL570	[primary tumor vs. primary normal] of skin cancer(melanoma) unknown metastasis	1	primary normal	GSM390215	skin cancer	melanoma	YES	skin	unknown	Primary Normal
EXP00026	23633021	GSE15605	GPL570	[primary tumor vs. primary normal] of skin cancer(melanoma) unknown metastasis	1	primary normal	GSM390216	skin cancer	melanoma	YES	skin	unknown	Primary Normal
EXP00026	23633021	GSE15605	GPL570	[primary tumor vs. primary normal] of skin cancer(melanoma) unknown metastasis	1	primary normal	GSM390217	skin cancer	melanoma	YES	skin	unknown	Primary Normal
EXP00026	23633021	GSE15605	GPL570	[primary tumor vs. primary normal] of skin cancer(melanoma) unknown metastasis	1	primary normal	GSM390218	skin cancer	melanoma	YES	skin	unknown	Primary Normal
EXP00026	23633021	GSE15605	GPL570	[primary tumor vs. primary normal] of skin cancer(melanoma) unknown metastasis	1	primary normal	GSM390219	skin cancer	melanoma	YES	skin	unknown	Primary Normal
EXP00026	23633021	GSE15605	GPL570	[primary tumor vs. primary normal] of skin cancer(melanoma) unknown metastasis	1	primary normal	GSM390220	skin cancer	melanoma	YES	skin	unknown	Primary Normal
EXP00026	23633021	GSE15605	GPL570	[primary tumor vs. primary normal] of skin cancer(melanoma) unknown metastasis	1	primary normal	GSM390221	skin cancer	melanoma	YES	skin	unknown	Primary Normal
EXP00026	23633021	GSE15605	GPL570	[primary tumor vs. primary normal] of skin cancer(melanoma) unknown metastasis	1	primary normal	GSM390222	skin cancer	melanoma	YES	skin	unknown	Primary Normal
EXP00026	23633021	GSE15605	GPL570	[primary tumor vs. primary normal] of skin cancer(melanoma) unknown metastasis	1	primary normal	GSM390223	skin cancer	melanoma	YES	skin	unknown	Primary Normal
EXP00026	23633021	GSE15605	GPL570	[primary tumor vs. primary normal] of skin cancer(melanoma) unknown metastasis	2	primary tumor	GSM390224	skin cancer	melanoma	YES	skin	unknown	Primary Tumor
EXP00026	23633021	GSE15605	GPL570	[primary tumor vs. primary normal] of skin cancer(melanoma) unknown metastasis	2	primary tumor	GSM390225	skin cancer	melanoma	YES	skin	unknown	Primary Tumor
EXP00026	23633021	GSE15605	GPL570	[primary tumor vs. primary normal] of skin cancer(melanoma) unknown metastasis	2	primary tumor	GSM390226	skin cancer	melanoma	YES	skin	unknown	Primary Tumor
EXP00026	23633021	GSE15605	GPL570	[primary tumor vs. primary normal] of skin cancer(melanoma) unknown metastasis	2	primary tumor	GSM390227	skin cancer	melanoma	YES	skin	unknown	Primary Tumor
EXP00026	23633021	GSE15605	GPL570	[primary tumor vs. primary normal] of skin cancer(melanoma) unknown metastasis	2	primary tumor	GSM390228	skin cancer	melanoma	YES	skin	unknown	Primary Tumor
EXP00026	23633021	GSE15605	GPL570	[primary tumor vs. primary normal] of skin cancer(melanoma) unknown metastasis	2	primary tumor	GSM390229	skin cancer	melanoma	YES	skin	unknown	Primary Tumor
EXP00026	23633021	GSE15605	GPL570	[primary tumor vs. primary normal] of skin cancer(melanoma) unknown metastasis	2	primary tumor	GSM390230	skin cancer	melanoma	YES	skin	unknown	Primary Tumor
EXP00026	23633021	GSE15605	GPL570	[primary tumor vs. primary normal] of skin cancer(melanoma) unknown metastasis	2	primary tumor	GSM390231	skin cancer	melanoma	YES	skin	unknown	Primary Tumor
EXP00026	23633021	GSE15605	GPL570	[primary tumor vs. primary normal] of skin cancer(melanoma) unknown metastasis	2	primary tumor	GSM390232	skin cancer	melanoma	YES	skin	unknown	Primary Tumor
EXP00026	23633021	GSE15605	GPL570	[primary tumor vs. primary normal] of skin cancer(melanoma) unknown metastasis	2	primary tumor	GSM390233	skin cancer	melanoma	YES	skin	unknown	Primary Tumor
EXP00026	23633021	GSE15605	GPL570	[primary tumor vs. primary normal] of skin cancer(melanoma) unknown metastasis	2	primary tumor	GSM390234	skin cancer	melanoma	YES	skin	unknown	Primary Tumor
EXP00026	23633021	GSE15605	GPL570	[primary tumor vs. primary normal] of skin cancer(melanoma) unknown metastasis	2	primary tumor	GSM390235	skin cancer	melanoma	YES	skin	unknown	Primary Tumor
EXP00026	23633021	GSE15605	GPL570	[primary tumor vs. primary normal] of skin cancer(melanoma) unknown metastasis	2	primary tumor	GSM390236	skin cancer	melanoma	YES	skin	unknown	Primary Tumor
EXP00026	23633021	GSE15605	GPL570	[primary tumor vs. primary normal] of skin cancer(melanoma) unknown metastasis	2	primary tumor	GSM390237	skin cancer	melanoma	YES	skin	unknown	Primary Tumor
EXP00026	23633021	GSE15605	GPL570	[primary tumor vs. primary normal] of skin cancer(melanoma) unknown metastasis	2	primary tumor	GSM390238	skin cancer	melanoma	YES	skin	unknown	Primary Tumor
EXP00026	23633021	GSE15605	GPL570	[primary tumor vs. primary normal] of skin cancer(melanoma) unknown metastasis	2	primary tumor	GSM390239	skin cancer	melanoma	YES	skin	unknown	Primary Tumor
EXP00026	23633021	GSE15605	GPL570	[primary tumor vs. primary normal] of skin cancer(melanoma) unknown metastasis	2	primary tumor	GSM390240	skin cancer	melanoma	YES	skin	unknown	Primary Tumor
EXP00026	23633021	GSE15605	GPL570	[primary tumor vs. primary normal] of skin cancer(melanoma) unknown metastasis	2	primary tumor	GSM390241	skin cancer	melanoma	YES	skin	unknown	Primary Tumor
EXP00026	23633021	GSE15605	GPL570	[primary tumor vs. primary normal] of skin cancer(melanoma) unknown metastasis	2	primary tumor	GSM390242	skin cancer	melanoma	YES	skin	unknown	Primary Tumor
EXP00026	23633021	GSE15605	GPL570	[primary tumor vs. primary normal] of skin cancer(melanoma) unknown metastasis	2	primary tumor	GSM390243	skin cancer	melanoma	YES	skin	unknown	Primary Tumor
EXP00026	23633021	GSE15605	GPL570	[primary tumor vs. primary normal] of skin cancer(melanoma) unknown metastasis	2	primary tumor	GSM390244	skin cancer	melanoma	YES	skin	unknown	Primary Tumor
EXP00026	23633021	GSE15605	GPL570	[primary tumor vs. primary normal] of skin cancer(melanoma) unknown metastasis	2	primary tumor	GSM390245	skin cancer	melanoma	YES	skin	unknown	Primary Tumor
EXP00026	23633021	GSE15605	GPL570	[primary tumor vs. primary normal] of skin cancer(melanoma) unknown metastasis	2	primary tumor	GSM390246	skin cancer	melanoma	YES	skin	unknown	Primary Tumor
EXP00026	23633021	GSE15605	GPL570	[primary tumor vs. primary normal] of skin cancer(melanoma) unknown metastasis	2	primary tumor	GSM390247	skin cancer	melanoma	YES	skin	unknown	Primary Tumor
EXP00026	23633021	GSE15605	GPL570	[primary tumor vs. primary normal] of skin cancer(melanoma) unknown metastasis	2	primary tumor	GSM390248	skin cancer	melanoma	YES	skin	unknown	Primary Tumor
EXP00026	23633021	GSE15605	GPL570	[primary tumor vs. primary normal] of skin cancer(melanoma) unknown metastasis	2	primary tumor	GSM390249	skin cancer	melanoma	YES	skin	unknown	Primary Tumor
EXP00026	23633021	GSE15605	GPL570	[primary tumor vs. primary normal] of skin cancer(melanoma) unknown metastasis	2	primary tumor	GSM390250	skin cancer	melanoma	YES	skin	unknown	Primary Tumor
EXP00026	23633021	GSE15605	GPL570	[primary tumor vs. primary normal] of skin cancer(melanoma) unknown metastasis	2	primary tumor	GSM390251	skin cancer	melanoma	YES	skin	unknown	Primary Tumor
EXP00026	23633021	GSE15605	GPL570	[primary tumor vs. primary normal] of skin cancer(melanoma) unknown metastasis	2	primary tumor	GSM390252	skin cancer	melanoma	YES	skin	unknown	Primary Tumor
EXP00026	23633021	GSE15605	GPL570	[primary tumor vs. primary normal] of skin cancer(melanoma) unknown metastasis	2	primary tumor	GSM390253	skin cancer	melanoma	YES	skin	unknown	Primary Tumor
EXP00026	23633021	GSE15605	GPL570	[primary tumor vs. primary normal] of skin cancer(melanoma) unknown metastasis	2	primary tumor	GSM390254	skin cancer	melanoma	YES	skin	unknown	Primary Tumor
EXP00026	23633021	GSE15605	GPL570	[primary tumor vs. primary normal] of skin cancer(melanoma) unknown metastasis	2	primary tumor	GSM390255	skin cancer	melanoma	YES	skin	unknown	Primary Tumor
EXP00026	23633021	GSE15605	GPL570	[primary tumor vs. primary normal] of skin cancer(melanoma) unknown metastasis	2	primary tumor	GSM390256	skin cancer	melanoma	YES	skin	unknown	Primary Tumor
EXP00026	23633021	GSE15605	GPL570	[primary tumor vs. primary normal] of skin cancer(melanoma) unknown metastasis	2	primary tumor	GSM390257	skin cancer	melanoma	YES	skin	unknown	Primary Tumor
EXP00026	23633021	GSE15605	GPL570	[primary tumor vs. primary normal] of skin cancer(melanoma) unknown metastasis	2	primary tumor	GSM390258	skin cancer	melanoma	YES	skin	unknown	Primary Tumor
EXP00026	23633021	GSE15605	GPL570	[primary tumor vs. primary normal] of skin cancer(melanoma) unknown metastasis	2	primary tumor	GSM390259	skin cancer	melanoma	YES	skin	unknown	Primary Tumor
EXP00026	23633021	GSE15605	GPL570	[primary tumor vs. primary normal] of skin cancer(melanoma) unknown metastasis	2	primary tumor	GSM390260	skin cancer	melanoma	YES	skin	unknown	Primary Tumor
EXP00026	23633021	GSE15605	GPL570	[primary tumor vs. primary normal] of skin cancer(melanoma) unknown metastasis	2	primary tumor	GSM390261	skin cancer	melanoma	YES	skin	unknown	Primary Tumor
EXP00026	23633021	GSE15605	GPL570	[primary tumor vs. primary normal] of skin cancer(melanoma) unknown metastasis	2	primary tumor	GSM390262	skin cancer	melanoma	YES	skin	unknown	Primary Tumor
EXP00026	23633021	GSE15605	GPL570	[primary tumor vs. primary normal] of skin cancer(melanoma) unknown metastasis	2	primary tumor	GSM390263	skin cancer	melanoma	YES	skin	unknown	Primary Tumor
EXP00026	23633021	GSE15605	GPL570	[primary tumor vs. primary normal] of skin cancer(melanoma) unknown metastasis	2	primary tumor	GSM390264	skin cancer	melanoma	YES	skin	unknown	Primary Tumor
EXP00026	23633021	GSE15605	GPL570	[primary tumor vs. primary normal] of skin cancer(melanoma) unknown metastasis	2	primary tumor	GSM390265	skin cancer	melanoma	YES	skin	unknown	Primary Tumor
EXP00026	23633021	GSE15605	GPL570	[primary tumor vs. primary normal] of skin cancer(melanoma) unknown metastasis	2	primary tumor	GSM390266	skin cancer	melanoma	YES	skin	unknown	Primary Tumor
EXP00026	23633021	GSE15605	GPL570	[primary tumor vs. primary normal] of skin cancer(melanoma) unknown metastasis	2	primary tumor	GSM390267	skin cancer	melanoma	YES	skin	unknown	Primary Tumor
EXP00026	23633021	GSE15605	GPL570	[primary tumor vs. primary normal] of skin cancer(melanoma) unknown metastasis	2	primary tumor	GSM390268	skin cancer	melanoma	YES	skin	unknown	Primary Tumor
EXP00026	23633021	GSE15605	GPL570	[primary tumor vs. primary normal] of skin cancer(melanoma) unknown metastasis	2	primary tumor	GSM390269	skin cancer	melanoma	YES	skin	unknown	Primary Tumor
EXP00027	23633021	GSE15605	GPL570	[metastasis tumors comparision] of skin cancer(melanoma) with different metastasis sites	1	metastasis tumor of melanoma lymph node metastasis	GSM390270	skin cancer	melanoma	YES	skin	lymph node	Metastasis Tumor
EXP00027	23633021	GSE15605	GPL570	[metastasis tumors comparision] of skin cancer(melanoma) with different metastasis sites	1	metastasis tumor of melanoma lymph node metastasis	GSM390271	skin cancer	melanoma	YES	skin	lymph node	Metastasis Tumor
EXP00027	23633021	GSE15605	GPL570	[metastasis tumors comparision] of skin cancer(melanoma) with different metastasis sites	1	metastasis tumor of melanoma lymph node metastasis	GSM390273	skin cancer	melanoma	YES	skin	lymph node	Metastasis Tumor
EXP00027	23633021	GSE15605	GPL570	[metastasis tumors comparision] of skin cancer(melanoma) with different metastasis sites	1	metastasis tumor of melanoma lymph node metastasis	GSM390275	skin cancer	melanoma	YES	skin	lymph node	Metastasis Tumor
EXP00027	23633021	GSE15605	GPL570	[metastasis tumors comparision] of skin cancer(melanoma) with different metastasis sites	1	metastasis tumor of melanoma lymph node metastasis	GSM390276	skin cancer	melanoma	YES	skin	lymph node	Metastasis Tumor
EXP00027	23633021	GSE15605	GPL570	[metastasis tumors comparision] of skin cancer(melanoma) with different metastasis sites	1	metastasis tumor of melanoma lymph node metastasis	GSM390278	skin cancer	melanoma	YES	skin	lymph node	Metastasis Tumor
EXP00027	23633021	GSE15605	GPL570	[metastasis tumors comparision] of skin cancer(melanoma) with different metastasis sites	1	metastasis tumor of melanoma lymph node metastasis	GSM390279	skin cancer	melanoma	YES	skin	lymph node	Metastasis Tumor
EXP00027	23633021	GSE15605	GPL570	[metastasis tumors comparision] of skin cancer(melanoma) with different metastasis sites	1	metastasis tumor of melanoma lymph node metastasis	GSM390281	skin cancer	melanoma	YES	skin	lymph node	Metastasis Tumor
EXP00027	23633021	GSE15605	GPL570	[metastasis tumors comparision] of skin cancer(melanoma) with different metastasis sites	2	metastasis tumor of melanoma other metastasis	GSM390272	skin cancer	melanoma	YES	skin	other	Metastasis Tumor
EXP00027	23633021	GSE15605	GPL570	[metastasis tumors comparision] of skin cancer(melanoma) with different metastasis sites	2	metastasis tumor of melanoma other metastasis	GSM390274	skin cancer	melanoma	YES	skin	other	Metastasis Tumor
EXP00027	23633021	GSE15605	GPL570	[metastasis tumors comparision] of skin cancer(melanoma) with different metastasis sites	3	metastasis tumor of melanoma subcutanious soft tissue metastasis	GSM390277	skin cancer	melanoma	YES	skin	subcutanious soft tissue	Metastasis Tumor
EXP00027	23633021	GSE15605	GPL570	[metastasis tumors comparision] of skin cancer(melanoma) with different metastasis sites	3	metastasis tumor of melanoma subcutanious soft tissue metastasis	GSM390280	skin cancer	melanoma	YES	skin	subcutanious soft tissue	Metastasis Tumor
EXP00028	23633021	GSE15605	GPL570	[primary tumor vs. metastasis tumor] of skin cancer(melanoma) with metastasis	1	metastasis tumor	GSM390270	skin cancer	melanoma	YES	skin	lymph node	Metastasis Tumor
EXP00028	23633021	GSE15605	GPL570	[primary tumor vs. metastasis tumor] of skin cancer(melanoma) with metastasis	1	metastasis tumor	GSM390271	skin cancer	melanoma	YES	skin	lymph node	Metastasis Tumor
EXP00028	23633021	GSE15605	GPL570	[primary tumor vs. metastasis tumor] of skin cancer(melanoma) with metastasis	1	metastasis tumor	GSM390272	skin cancer	melanoma	YES	skin	other	Metastasis Tumor
EXP00028	23633021	GSE15605	GPL570	[primary tumor vs. metastasis tumor] of skin cancer(melanoma) with metastasis	1	metastasis tumor	GSM390273	skin cancer	melanoma	YES	skin	lymph node	Metastasis Tumor
EXP00028	23633021	GSE15605	GPL570	[primary tumor vs. metastasis tumor] of skin cancer(melanoma) with metastasis	1	metastasis tumor	GSM390274	skin cancer	melanoma	YES	skin	other	Metastasis Tumor
EXP00028	23633021	GSE15605	GPL570	[primary tumor vs. metastasis tumor] of skin cancer(melanoma) with metastasis	1	metastasis tumor	GSM390275	skin cancer	melanoma	YES	skin	lymph node	Metastasis Tumor
EXP00028	23633021	GSE15605	GPL570	[primary tumor vs. metastasis tumor] of skin cancer(melanoma) with metastasis	1	metastasis tumor	GSM390276	skin cancer	melanoma	YES	skin	lymph node	Metastasis Tumor
EXP00028	23633021	GSE15605	GPL570	[primary tumor vs. metastasis tumor] of skin cancer(melanoma) with metastasis	1	metastasis tumor	GSM390277	skin cancer	melanoma	YES	skin	subcutanious soft tissue	Metastasis Tumor
EXP00028	23633021	GSE15605	GPL570	[primary tumor vs. metastasis tumor] of skin cancer(melanoma) with metastasis	1	metastasis tumor	GSM390278	skin cancer	melanoma	YES	skin	lymph node	Metastasis Tumor
EXP00028	23633021	GSE15605	GPL570	[primary tumor vs. metastasis tumor] of skin cancer(melanoma) with metastasis	1	metastasis tumor	GSM390279	skin cancer	melanoma	YES	skin	lymph node	Metastasis Tumor
EXP00028	23633021	GSE15605	GPL570	[primary tumor vs. metastasis tumor] of skin cancer(melanoma) with metastasis	1	metastasis tumor	GSM390280	skin cancer	melanoma	YES	skin	subcutanious soft tissue	Metastasis Tumor
EXP00028	23633021	GSE15605	GPL570	[primary tumor vs. metastasis tumor] of skin cancer(melanoma) with metastasis	1	metastasis tumor	GSM390281	skin cancer	melanoma	YES	skin	lymph node	Metastasis Tumor
EXP00028	23633021	GSE15605	GPL570	[primary tumor vs. metastasis tumor] of skin cancer(melanoma) with metastasis	2	primary tumor	GSM390224	skin cancer	melanoma	YES	skin	unknown	Primary Tumor
EXP00028	23633021	GSE15605	GPL570	[primary tumor vs. metastasis tumor] of skin cancer(melanoma) with metastasis	2	primary tumor	GSM390225	skin cancer	melanoma	YES	skin	unknown	Primary Tumor
EXP00028	23633021	GSE15605	GPL570	[primary tumor vs. metastasis tumor] of skin cancer(melanoma) with metastasis	2	primary tumor	GSM390226	skin cancer	melanoma	YES	skin	unknown	Primary Tumor
EXP00028	23633021	GSE15605	GPL570	[primary tumor vs. metastasis tumor] of skin cancer(melanoma) with metastasis	2	primary tumor	GSM390227	skin cancer	melanoma	YES	skin	unknown	Primary Tumor
EXP00028	23633021	GSE15605	GPL570	[primary tumor vs. metastasis tumor] of skin cancer(melanoma) with metastasis	2	primary tumor	GSM390228	skin cancer	melanoma	YES	skin	unknown	Primary Tumor
EXP00028	23633021	GSE15605	GPL570	[primary tumor vs. metastasis tumor] of skin cancer(melanoma) with metastasis	2	primary tumor	GSM390229	skin cancer	melanoma	YES	skin	unknown	Primary Tumor
EXP00028	23633021	GSE15605	GPL570	[primary tumor vs. metastasis tumor] of skin cancer(melanoma) with metastasis	2	primary tumor	GSM390230	skin cancer	melanoma	YES	skin	unknown	Primary Tumor
EXP00028	23633021	GSE15605	GPL570	[primary tumor vs. metastasis tumor] of skin cancer(melanoma) with metastasis	2	primary tumor	GSM390231	skin cancer	melanoma	YES	skin	unknown	Primary Tumor
EXP00028	23633021	GSE15605	GPL570	[primary tumor vs. metastasis tumor] of skin cancer(melanoma) with metastasis	2	primary tumor	GSM390232	skin cancer	melanoma	YES	skin	unknown	Primary Tumor
EXP00028	23633021	GSE15605	GPL570	[primary tumor vs. metastasis tumor] of skin cancer(melanoma) with metastasis	2	primary tumor	GSM390233	skin cancer	melanoma	YES	skin	unknown	Primary Tumor
EXP00028	23633021	GSE15605	GPL570	[primary tumor vs. metastasis tumor] of skin cancer(melanoma) with metastasis	2	primary tumor	GSM390234	skin cancer	melanoma	YES	skin	unknown	Primary Tumor
EXP00028	23633021	GSE15605	GPL570	[primary tumor vs. metastasis tumor] of skin cancer(melanoma) with metastasis	2	primary tumor	GSM390235	skin cancer	melanoma	YES	skin	unknown	Primary Tumor
EXP00028	23633021	GSE15605	GPL570	[primary tumor vs. metastasis tumor] of skin cancer(melanoma) with metastasis	2	primary tumor	GSM390236	skin cancer	melanoma	YES	skin	unknown	Primary Tumor
EXP00028	23633021	GSE15605	GPL570	[primary tumor vs. metastasis tumor] of skin cancer(melanoma) with metastasis	2	primary tumor	GSM390237	skin cancer	melanoma	YES	skin	unknown	Primary Tumor
EXP00028	23633021	GSE15605	GPL570	[primary tumor vs. metastasis tumor] of skin cancer(melanoma) with metastasis	2	primary tumor	GSM390238	skin cancer	melanoma	YES	skin	unknown	Primary Tumor
EXP00028	23633021	GSE15605	GPL570	[primary tumor vs. metastasis tumor] of skin cancer(melanoma) with metastasis	2	primary tumor	GSM390239	skin cancer	melanoma	YES	skin	unknown	Primary Tumor
EXP00028	23633021	GSE15605	GPL570	[primary tumor vs. metastasis tumor] of skin cancer(melanoma) with metastasis	2	primary tumor	GSM390240	skin cancer	melanoma	YES	skin	unknown	Primary Tumor
EXP00028	23633021	GSE15605	GPL570	[primary tumor vs. metastasis tumor] of skin cancer(melanoma) with metastasis	2	primary tumor	GSM390241	skin cancer	melanoma	YES	skin	unknown	Primary Tumor
EXP00028	23633021	GSE15605	GPL570	[primary tumor vs. metastasis tumor] of skin cancer(melanoma) with metastasis	2	primary tumor	GSM390242	skin cancer	melanoma	YES	skin	unknown	Primary Tumor
EXP00028	23633021	GSE15605	GPL570	[primary tumor vs. metastasis tumor] of skin cancer(melanoma) with metastasis	2	primary tumor	GSM390243	skin cancer	melanoma	YES	skin	unknown	Primary Tumor
EXP00028	23633021	GSE15605	GPL570	[primary tumor vs. metastasis tumor] of skin cancer(melanoma) with metastasis	2	primary tumor	GSM390244	skin cancer	melanoma	YES	skin	unknown	Primary Tumor
EXP00028	23633021	GSE15605	GPL570	[primary tumor vs. metastasis tumor] of skin cancer(melanoma) with metastasis	2	primary tumor	GSM390245	skin cancer	melanoma	YES	skin	unknown	Primary Tumor
EXP00028	23633021	GSE15605	GPL570	[primary tumor vs. metastasis tumor] of skin cancer(melanoma) with metastasis	2	primary tumor	GSM390246	skin cancer	melanoma	YES	skin	unknown	Primary Tumor
EXP00028	23633021	GSE15605	GPL570	[primary tumor vs. metastasis tumor] of skin cancer(melanoma) with metastasis	2	primary tumor	GSM390247	skin cancer	melanoma	YES	skin	unknown	Primary Tumor
EXP00028	23633021	GSE15605	GPL570	[primary tumor vs. metastasis tumor] of skin cancer(melanoma) with metastasis	2	primary tumor	GSM390248	skin cancer	melanoma	YES	skin	unknown	Primary Tumor
EXP00028	23633021	GSE15605	GPL570	[primary tumor vs. metastasis tumor] of skin cancer(melanoma) with metastasis	2	primary tumor	GSM390249	skin cancer	melanoma	YES	skin	unknown	Primary Tumor
EXP00028	23633021	GSE15605	GPL570	[primary tumor vs. metastasis tumor] of skin cancer(melanoma) with metastasis	2	primary tumor	GSM390250	skin cancer	melanoma	YES	skin	unknown	Primary Tumor
EXP00028	23633021	GSE15605	GPL570	[primary tumor vs. metastasis tumor] of skin cancer(melanoma) with metastasis	2	primary tumor	GSM390251	skin cancer	melanoma	YES	skin	unknown	Primary Tumor
EXP00028	23633021	GSE15605	GPL570	[primary tumor vs. metastasis tumor] of skin cancer(melanoma) with metastasis	2	primary tumor	GSM390252	skin cancer	melanoma	YES	skin	unknown	Primary Tumor
EXP00028	23633021	GSE15605	GPL570	[primary tumor vs. metastasis tumor] of skin cancer(melanoma) with metastasis	2	primary tumor	GSM390253	skin cancer	melanoma	YES	skin	unknown	Primary Tumor
EXP00028	23633021	GSE15605	GPL570	[primary tumor vs. metastasis tumor] of skin cancer(melanoma) with metastasis	2	primary tumor	GSM390254	skin cancer	melanoma	YES	skin	unknown	Primary Tumor
EXP00028	23633021	GSE15605	GPL570	[primary tumor vs. metastasis tumor] of skin cancer(melanoma) with metastasis	2	primary tumor	GSM390255	skin cancer	melanoma	YES	skin	unknown	Primary Tumor
EXP00028	23633021	GSE15605	GPL570	[primary tumor vs. metastasis tumor] of skin cancer(melanoma) with metastasis	2	primary tumor	GSM390256	skin cancer	melanoma	YES	skin	unknown	Primary Tumor
EXP00028	23633021	GSE15605	GPL570	[primary tumor vs. metastasis tumor] of skin cancer(melanoma) with metastasis	2	primary tumor	GSM390257	skin cancer	melanoma	YES	skin	unknown	Primary Tumor
EXP00028	23633021	GSE15605	GPL570	[primary tumor vs. metastasis tumor] of skin cancer(melanoma) with metastasis	2	primary tumor	GSM390258	skin cancer	melanoma	YES	skin	unknown	Primary Tumor
EXP00028	23633021	GSE15605	GPL570	[primary tumor vs. metastasis tumor] of skin cancer(melanoma) with metastasis	2	primary tumor	GSM390259	skin cancer	melanoma	YES	skin	unknown	Primary Tumor
EXP00028	23633021	GSE15605	GPL570	[primary tumor vs. metastasis tumor] of skin cancer(melanoma) with metastasis	2	primary tumor	GSM390260	skin cancer	melanoma	YES	skin	unknown	Primary Tumor
EXP00028	23633021	GSE15605	GPL570	[primary tumor vs. metastasis tumor] of skin cancer(melanoma) with metastasis	2	primary tumor	GSM390261	skin cancer	melanoma	YES	skin	unknown	Primary Tumor
EXP00028	23633021	GSE15605	GPL570	[primary tumor vs. metastasis tumor] of skin cancer(melanoma) with metastasis	2	primary tumor	GSM390262	skin cancer	melanoma	YES	skin	unknown	Primary Tumor
EXP00028	23633021	GSE15605	GPL570	[primary tumor vs. metastasis tumor] of skin cancer(melanoma) with metastasis	2	primary tumor	GSM390263	skin cancer	melanoma	YES	skin	unknown	Primary Tumor
EXP00028	23633021	GSE15605	GPL570	[primary tumor vs. metastasis tumor] of skin cancer(melanoma) with metastasis	2	primary tumor	GSM390264	skin cancer	melanoma	YES	skin	unknown	Primary Tumor
EXP00028	23633021	GSE15605	GPL570	[primary tumor vs. metastasis tumor] of skin cancer(melanoma) with metastasis	2	primary tumor	GSM390265	skin cancer	melanoma	YES	skin	unknown	Primary Tumor
EXP00028	23633021	GSE15605	GPL570	[primary tumor vs. metastasis tumor] of skin cancer(melanoma) with metastasis	2	primary tumor	GSM390266	skin cancer	melanoma	YES	skin	unknown	Primary Tumor
EXP00028	23633021	GSE15605	GPL570	[primary tumor vs. metastasis tumor] of skin cancer(melanoma) with metastasis	2	primary tumor	GSM390267	skin cancer	melanoma	YES	skin	unknown	Primary Tumor
EXP00028	23633021	GSE15605	GPL570	[primary tumor vs. metastasis tumor] of skin cancer(melanoma) with metastasis	2	primary tumor	GSM390268	skin cancer	melanoma	YES	skin	unknown	Primary Tumor
EXP00028	23633021	GSE15605	GPL570	[primary tumor vs. metastasis tumor] of skin cancer(melanoma) with metastasis	2	primary tumor	GSM390269	skin cancer	melanoma	YES	skin	unknown	Primary Tumor
EXP00029	16205657	GSE1722	GPL96	[primary tumor vs. primary normal] of head and neck cancer(head and neck squamous cell carcinoma) without metastasis	1	primary normal	GSM29703	head and neck cancer	head and neck squamous cell carcinoma	NO	hypopharynx		Primary Normal
EXP00029	16205657	GSE1722	GPL96	[primary tumor vs. primary normal] of head and neck cancer(head and neck squamous cell carcinoma) without metastasis	1	primary normal	GSM29748	head and neck cancer	head and neck squamous cell carcinoma	NO	oropharynx		Primary Normal
EXP00029	16205657	GSE1722	GPL96	[primary tumor vs. primary normal] of head and neck cancer(head and neck squamous cell carcinoma) without metastasis	1	primary normal	GSM29750	head and neck cancer	head and neck squamous cell carcinoma	NO	hypopharynx		Primary Normal
EXP00029	16205657	GSE1722	GPL96	[primary tumor vs. primary normal] of head and neck cancer(head and neck squamous cell carcinoma) without metastasis	1	primary normal	GSM29752	head and neck cancer	head and neck squamous cell carcinoma	NO	hypopharynx		Primary Normal
EXP00029	16205657	GSE1722	GPL96	[primary tumor vs. primary normal] of head and neck cancer(head and neck squamous cell carcinoma) without metastasis	2	primary tumor	GSM29702	head and neck cancer	head and neck squamous cell carcinoma	NO	hypopharynx		Primary Tumor
EXP00029	16205657	GSE1722	GPL96	[primary tumor vs. primary normal] of head and neck cancer(head and neck squamous cell carcinoma) without metastasis	2	primary tumor	GSM29747	head and neck cancer	head and neck squamous cell carcinoma	NO	oropharynx		Primary Tumor
EXP00029	16205657	GSE1722	GPL96	[primary tumor vs. primary normal] of head and neck cancer(head and neck squamous cell carcinoma) without metastasis	2	primary tumor	GSM29749	head and neck cancer	head and neck squamous cell carcinoma	NO	hypopharynx		Primary Tumor
EXP00029	16205657	GSE1722	GPL96	[primary tumor vs. primary normal] of head and neck cancer(head and neck squamous cell carcinoma) without metastasis	2	primary tumor	GSM29751	head and neck cancer	head and neck squamous cell carcinoma	NO	hypopharynx		Primary Tumor
EXP00030	20162577	GSE18105	GPL570	[primary tumor vs. primary normal] of colorectal cancer unknown metastasis	1	primary normal	GSM452629	colorectal cancer	NA	YES	colorectum	unknown	Primary Normal
EXP00030	20162577	GSE18105	GPL570	[primary tumor vs. primary normal] of colorectal cancer unknown metastasis	1	primary normal	GSM452630	colorectal cancer	NA	YES	colorectum	unknown	Primary Normal
EXP00030	20162577	GSE18105	GPL570	[primary tumor vs. primary normal] of colorectal cancer unknown metastasis	1	primary normal	GSM452631	colorectal cancer	NA	YES	colorectum	unknown	Primary Normal
EXP00030	20162577	GSE18105	GPL570	[primary tumor vs. primary normal] of colorectal cancer unknown metastasis	1	primary normal	GSM452633	colorectal cancer	NA	YES	colorectum	unknown	Primary Normal
EXP00030	20162577	GSE18105	GPL570	[primary tumor vs. primary normal] of colorectal cancer unknown metastasis	1	primary normal	GSM452638	colorectal cancer	NA	YES	colorectum	unknown	Primary Normal
EXP00030	20162577	GSE18105	GPL570	[primary tumor vs. primary normal] of colorectal cancer unknown metastasis	1	primary normal	GSM452641	colorectal cancer	NA	YES	colorectum	unknown	Primary Normal
EXP00030	20162577	GSE18105	GPL570	[primary tumor vs. primary normal] of colorectal cancer unknown metastasis	1	primary normal	GSM452644	colorectal cancer	NA	YES	colorectum	unknown	Primary Normal
EXP00030	20162577	GSE18105	GPL570	[primary tumor vs. primary normal] of colorectal cancer unknown metastasis	2	primary tumor	GSM452556	colorectal cancer	NA	YES	colorectum	unknown	Primary Tumor
EXP00030	20162577	GSE18105	GPL570	[primary tumor vs. primary normal] of colorectal cancer unknown metastasis	2	primary tumor	GSM452558	colorectal cancer	NA	YES	colorectum	unknown	Primary Tumor
EXP00030	20162577	GSE18105	GPL570	[primary tumor vs. primary normal] of colorectal cancer unknown metastasis	2	primary tumor	GSM452559	colorectal cancer	NA	YES	colorectum	unknown	Primary Tumor
EXP00030	20162577	GSE18105	GPL570	[primary tumor vs. primary normal] of colorectal cancer unknown metastasis	2	primary tumor	GSM452562	colorectal cancer	NA	YES	colorectum	unknown	Primary Tumor
EXP00030	20162577	GSE18105	GPL570	[primary tumor vs. primary normal] of colorectal cancer unknown metastasis	2	primary tumor	GSM452563	colorectal cancer	NA	YES	colorectum	unknown	Primary Tumor
EXP00030	20162577	GSE18105	GPL570	[primary tumor vs. primary normal] of colorectal cancer unknown metastasis	2	primary tumor	GSM452565	colorectal cancer	NA	YES	colorectum	unknown	Primary Tumor
EXP00030	20162577	GSE18105	GPL570	[primary tumor vs. primary normal] of colorectal cancer unknown metastasis	2	primary tumor	GSM452570	colorectal cancer	NA	YES	colorectum	unknown	Primary Tumor
EXP00030	20162577	GSE18105	GPL570	[primary tumor vs. primary normal] of colorectal cancer unknown metastasis	2	primary tumor	GSM452571	colorectal cancer	NA	YES	colorectum	unknown	Primary Tumor
EXP00030	20162577	GSE18105	GPL570	[primary tumor vs. primary normal] of colorectal cancer unknown metastasis	2	primary tumor	GSM452578	colorectal cancer	NA	YES	colorectum	unknown	Primary Tumor
EXP00030	20162577	GSE18105	GPL570	[primary tumor vs. primary normal] of colorectal cancer unknown metastasis	2	primary tumor	GSM452579	colorectal cancer	NA	YES	colorectum	unknown	Primary Tumor
EXP00030	20162577	GSE18105	GPL570	[primary tumor vs. primary normal] of colorectal cancer unknown metastasis	2	primary tumor	GSM452583	colorectal cancer	NA	YES	colorectum	unknown	Primary Tumor
EXP00030	20162577	GSE18105	GPL570	[primary tumor vs. primary normal] of colorectal cancer unknown metastasis	2	primary tumor	GSM452584	colorectal cancer	NA	YES	colorectum	unknown	Primary Tumor
EXP00030	20162577	GSE18105	GPL570	[primary tumor vs. primary normal] of colorectal cancer unknown metastasis	2	primary tumor	GSM452586	colorectal cancer	NA	YES	colorectum	unknown	Primary Tumor
EXP00030	20162577	GSE18105	GPL570	[primary tumor vs. primary normal] of colorectal cancer unknown metastasis	2	primary tumor	GSM452588	colorectal cancer	NA	YES	colorectum	unknown	Primary Tumor
EXP00030	20162577	GSE18105	GPL570	[primary tumor vs. primary normal] of colorectal cancer unknown metastasis	2	primary tumor	GSM452590	colorectal cancer	NA	YES	colorectum	unknown	Primary Tumor
EXP00030	20162577	GSE18105	GPL570	[primary tumor vs. primary normal] of colorectal cancer unknown metastasis	2	primary tumor	GSM452591	colorectal cancer	NA	YES	colorectum	unknown	Primary Tumor
EXP00030	20162577	GSE18105	GPL570	[primary tumor vs. primary normal] of colorectal cancer unknown metastasis	2	primary tumor	GSM452598	colorectal cancer	NA	YES	colorectum	unknown	Primary Tumor
EXP00030	20162577	GSE18105	GPL570	[primary tumor vs. primary normal] of colorectal cancer unknown metastasis	2	primary tumor	GSM452599	colorectal cancer	NA	YES	colorectum	unknown	Primary Tumor
EXP00030	20162577	GSE18105	GPL570	[primary tumor vs. primary normal] of colorectal cancer unknown metastasis	2	primary tumor	GSM452601	colorectal cancer	NA	YES	colorectum	unknown	Primary Tumor
EXP00030	20162577	GSE18105	GPL570	[primary tumor vs. primary normal] of colorectal cancer unknown metastasis	2	primary tumor	GSM452604	colorectal cancer	NA	YES	colorectum	unknown	Primary Tumor
EXP00030	20162577	GSE18105	GPL570	[primary tumor vs. primary normal] of colorectal cancer unknown metastasis	2	primary tumor	GSM452605	colorectal cancer	NA	YES	colorectum	unknown	Primary Tumor
EXP00030	20162577	GSE18105	GPL570	[primary tumor vs. primary normal] of colorectal cancer unknown metastasis	2	primary tumor	GSM452606	colorectal cancer	NA	YES	colorectum	unknown	Primary Tumor
EXP00030	20162577	GSE18105	GPL570	[primary tumor vs. primary normal] of colorectal cancer unknown metastasis	2	primary tumor	GSM452607	colorectal cancer	NA	YES	colorectum	unknown	Primary Tumor
EXP00030	20162577	GSE18105	GPL570	[primary tumor vs. primary normal] of colorectal cancer unknown metastasis	2	primary tumor	GSM452610	colorectal cancer	NA	YES	colorectum	unknown	Primary Tumor
EXP00030	20162577	GSE18105	GPL570	[primary tumor vs. primary normal] of colorectal cancer unknown metastasis	2	primary tumor	GSM452615	colorectal cancer	NA	YES	colorectum	unknown	Primary Tumor
EXP00030	20162577	GSE18105	GPL570	[primary tumor vs. primary normal] of colorectal cancer unknown metastasis	2	primary tumor	GSM452616	colorectal cancer	NA	YES	colorectum	unknown	Primary Tumor
EXP00030	20162577	GSE18105	GPL570	[primary tumor vs. primary normal] of colorectal cancer unknown metastasis	2	primary tumor	GSM452619	colorectal cancer	NA	YES	colorectum	unknown	Primary Tumor
EXP00030	20162577	GSE18105	GPL570	[primary tumor vs. primary normal] of colorectal cancer unknown metastasis	2	primary tumor	GSM452621	colorectal cancer	NA	YES	colorectum	unknown	Primary Tumor
EXP00030	20162577	GSE18105	GPL570	[primary tumor vs. primary normal] of colorectal cancer unknown metastasis	2	primary tumor	GSM452624	colorectal cancer	NA	YES	colorectum	unknown	Primary Tumor
EXP00030	20162577	GSE18105	GPL570	[primary tumor vs. primary normal] of colorectal cancer unknown metastasis	2	primary tumor	GSM452628	colorectal cancer	NA	YES	colorectum	unknown	Primary Tumor
EXP00030	20162577	GSE18105	GPL570	[primary tumor vs. primary normal] of colorectal cancer unknown metastasis	2	primary tumor	GSM452646	colorectal cancer	NA	YES	colorectum	unknown	Primary Tumor
EXP00030	20162577	GSE18105	GPL570	[primary tumor vs. primary normal] of colorectal cancer unknown metastasis	2	primary tumor	GSM452647	colorectal cancer	NA	YES	colorectum	unknown	Primary Tumor
EXP00030	20162577	GSE18105	GPL570	[primary tumor vs. primary normal] of colorectal cancer unknown metastasis	2	primary tumor	GSM452648	colorectal cancer	NA	YES	colorectum	unknown	Primary Tumor
EXP00030	20162577	GSE18105	GPL570	[primary tumor vs. primary normal] of colorectal cancer unknown metastasis	2	primary tumor	GSM452650	colorectal cancer	NA	YES	colorectum	unknown	Primary Tumor
EXP00030	20162577	GSE18105	GPL570	[primary tumor vs. primary normal] of colorectal cancer unknown metastasis	2	primary tumor	GSM452655	colorectal cancer	NA	YES	colorectum	unknown	Primary Tumor
EXP00030	20162577	GSE18105	GPL570	[primary tumor vs. primary normal] of colorectal cancer unknown metastasis	2	primary tumor	GSM452658	colorectal cancer	NA	YES	colorectum	unknown	Primary Tumor
EXP00030	20162577	GSE18105	GPL570	[primary tumor vs. primary normal] of colorectal cancer unknown metastasis	2	primary tumor	GSM452661	colorectal cancer	NA	YES	colorectum	unknown	Primary Tumor
EXP00031	20162577	GSE18105	GPL570	[primary tumors with metastasis vs. primary tumor without metastasis] of colorectal cancer	1	primary tumor with metastasis	GSM452556	colorectal cancer	NA	YES	colorectum	unknown	Primary Tumor
EXP00031	20162577	GSE18105	GPL570	[primary tumors with metastasis vs. primary tumor without metastasis] of colorectal cancer	1	primary tumor with metastasis	GSM452558	colorectal cancer	NA	YES	colorectum	unknown	Primary Tumor
EXP00031	20162577	GSE18105	GPL570	[primary tumors with metastasis vs. primary tumor without metastasis] of colorectal cancer	1	primary tumor with metastasis	GSM452559	colorectal cancer	NA	YES	colorectum	unknown	Primary Tumor
EXP00031	20162577	GSE18105	GPL570	[primary tumors with metastasis vs. primary tumor without metastasis] of colorectal cancer	1	primary tumor with metastasis	GSM452562	colorectal cancer	NA	YES	colorectum	unknown	Primary Tumor
EXP00031	20162577	GSE18105	GPL570	[primary tumors with metastasis vs. primary tumor without metastasis] of colorectal cancer	1	primary tumor with metastasis	GSM452563	colorectal cancer	NA	YES	colorectum	unknown	Primary Tumor
EXP00031	20162577	GSE18105	GPL570	[primary tumors with metastasis vs. primary tumor without metastasis] of colorectal cancer	1	primary tumor with metastasis	GSM452565	colorectal cancer	NA	YES	colorectum	unknown	Primary Tumor
EXP00031	20162577	GSE18105	GPL570	[primary tumors with metastasis vs. primary tumor without metastasis] of colorectal cancer	1	primary tumor with metastasis	GSM452570	colorectal cancer	NA	YES	colorectum	unknown	Primary Tumor
EXP00031	20162577	GSE18105	GPL570	[primary tumors with metastasis vs. primary tumor without metastasis] of colorectal cancer	1	primary tumor with metastasis	GSM452571	colorectal cancer	NA	YES	colorectum	unknown	Primary Tumor
EXP00031	20162577	GSE18105	GPL570	[primary tumors with metastasis vs. primary tumor without metastasis] of colorectal cancer	1	primary tumor with metastasis	GSM452578	colorectal cancer	NA	YES	colorectum	unknown	Primary Tumor
EXP00031	20162577	GSE18105	GPL570	[primary tumors with metastasis vs. primary tumor without metastasis] of colorectal cancer	1	primary tumor with metastasis	GSM452579	colorectal cancer	NA	YES	colorectum	unknown	Primary Tumor
EXP00031	20162577	GSE18105	GPL570	[primary tumors with metastasis vs. primary tumor without metastasis] of colorectal cancer	1	primary tumor with metastasis	GSM452583	colorectal cancer	NA	YES	colorectum	unknown	Primary Tumor
EXP00031	20162577	GSE18105	GPL570	[primary tumors with metastasis vs. primary tumor without metastasis] of colorectal cancer	1	primary tumor with metastasis	GSM452584	colorectal cancer	NA	YES	colorectum	unknown	Primary Tumor
EXP00031	20162577	GSE18105	GPL570	[primary tumors with metastasis vs. primary tumor without metastasis] of colorectal cancer	1	primary tumor with metastasis	GSM452586	colorectal cancer	NA	YES	colorectum	unknown	Primary Tumor
EXP00031	20162577	GSE18105	GPL570	[primary tumors with metastasis vs. primary tumor without metastasis] of colorectal cancer	1	primary tumor with metastasis	GSM452588	colorectal cancer	NA	YES	colorectum	unknown	Primary Tumor
EXP00031	20162577	GSE18105	GPL570	[primary tumors with metastasis vs. primary tumor without metastasis] of colorectal cancer	1	primary tumor with metastasis	GSM452590	colorectal cancer	NA	YES	colorectum	unknown	Primary Tumor
EXP00031	20162577	GSE18105	GPL570	[primary tumors with metastasis vs. primary tumor without metastasis] of colorectal cancer	1	primary tumor with metastasis	GSM452591	colorectal cancer	NA	YES	colorectum	unknown	Primary Tumor
EXP00031	20162577	GSE18105	GPL570	[primary tumors with metastasis vs. primary tumor without metastasis] of colorectal cancer	1	primary tumor with metastasis	GSM452598	colorectal cancer	NA	YES	colorectum	unknown	Primary Tumor
EXP00031	20162577	GSE18105	GPL570	[primary tumors with metastasis vs. primary tumor without metastasis] of colorectal cancer	1	primary tumor with metastasis	GSM452599	colorectal cancer	NA	YES	colorectum	unknown	Primary Tumor
EXP00031	20162577	GSE18105	GPL570	[primary tumors with metastasis vs. primary tumor without metastasis] of colorectal cancer	1	primary tumor with metastasis	GSM452601	colorectal cancer	NA	YES	colorectum	unknown	Primary Tumor
EXP00031	20162577	GSE18105	GPL570	[primary tumors with metastasis vs. primary tumor without metastasis] of colorectal cancer	1	primary tumor with metastasis	GSM452604	colorectal cancer	NA	YES	colorectum	unknown	Primary Tumor
EXP00031	20162577	GSE18105	GPL570	[primary tumors with metastasis vs. primary tumor without metastasis] of colorectal cancer	1	primary tumor with metastasis	GSM452605	colorectal cancer	NA	YES	colorectum	unknown	Primary Tumor
EXP00031	20162577	GSE18105	GPL570	[primary tumors with metastasis vs. primary tumor without metastasis] of colorectal cancer	1	primary tumor with metastasis	GSM452606	colorectal cancer	NA	YES	colorectum	unknown	Primary Tumor
EXP00031	20162577	GSE18105	GPL570	[primary tumors with metastasis vs. primary tumor without metastasis] of colorectal cancer	1	primary tumor with metastasis	GSM452607	colorectal cancer	NA	YES	colorectum	unknown	Primary Tumor
EXP00031	20162577	GSE18105	GPL570	[primary tumors with metastasis vs. primary tumor without metastasis] of colorectal cancer	1	primary tumor with metastasis	GSM452610	colorectal cancer	NA	YES	colorectum	unknown	Primary Tumor
EXP00031	20162577	GSE18105	GPL570	[primary tumors with metastasis vs. primary tumor without metastasis] of colorectal cancer	1	primary tumor with metastasis	GSM452615	colorectal cancer	NA	YES	colorectum	unknown	Primary Tumor
EXP00031	20162577	GSE18105	GPL570	[primary tumors with metastasis vs. primary tumor without metastasis] of colorectal cancer	1	primary tumor with metastasis	GSM452616	colorectal cancer	NA	YES	colorectum	unknown	Primary Tumor
EXP00031	20162577	GSE18105	GPL570	[primary tumors with metastasis vs. primary tumor without metastasis] of colorectal cancer	1	primary tumor with metastasis	GSM452619	colorectal cancer	NA	YES	colorectum	unknown	Primary Tumor
EXP00031	20162577	GSE18105	GPL570	[primary tumors with metastasis vs. primary tumor without metastasis] of colorectal cancer	1	primary tumor with metastasis	GSM452621	colorectal cancer	NA	YES	colorectum	unknown	Primary Tumor
EXP00031	20162577	GSE18105	GPL570	[primary tumors with metastasis vs. primary tumor without metastasis] of colorectal cancer	1	primary tumor with metastasis	GSM452624	colorectal cancer	NA	YES	colorectum	unknown	Primary Tumor
EXP00031	20162577	GSE18105	GPL570	[primary tumors with metastasis vs. primary tumor without metastasis] of colorectal cancer	1	primary tumor with metastasis	GSM452628	colorectal cancer	NA	YES	colorectum	unknown	Primary Tumor
EXP00031	20162577	GSE18105	GPL570	[primary tumors with metastasis vs. primary tumor without metastasis] of colorectal cancer	1	primary tumor with metastasis	GSM452646	colorectal cancer	NA	YES	colorectum	unknown	Primary Tumor
EXP00031	20162577	GSE18105	GPL570	[primary tumors with metastasis vs. primary tumor without metastasis] of colorectal cancer	1	primary tumor with metastasis	GSM452647	colorectal cancer	NA	YES	colorectum	unknown	Primary Tumor
EXP00031	20162577	GSE18105	GPL570	[primary tumors with metastasis vs. primary tumor without metastasis] of colorectal cancer	1	primary tumor with metastasis	GSM452648	colorectal cancer	NA	YES	colorectum	unknown	Primary Tumor
EXP00031	20162577	GSE18105	GPL570	[primary tumors with metastasis vs. primary tumor without metastasis] of colorectal cancer	1	primary tumor with metastasis	GSM452650	colorectal cancer	NA	YES	colorectum	unknown	Primary Tumor
EXP00031	20162577	GSE18105	GPL570	[primary tumors with metastasis vs. primary tumor without metastasis] of colorectal cancer	1	primary tumor with metastasis	GSM452655	colorectal cancer	NA	YES	colorectum	unknown	Primary Tumor
EXP00031	20162577	GSE18105	GPL570	[primary tumors with metastasis vs. primary tumor without metastasis] of colorectal cancer	1	primary tumor with metastasis	GSM452658	colorectal cancer	NA	YES	colorectum	unknown	Primary Tumor
EXP00031	20162577	GSE18105	GPL570	[primary tumors with metastasis vs. primary tumor without metastasis] of colorectal cancer	1	primary tumor with metastasis	GSM452661	colorectal cancer	NA	YES	colorectum	unknown	Primary Tumor
EXP00031	20162577	GSE18105	GPL570	[primary tumors with metastasis vs. primary tumor without metastasis] of colorectal cancer	2	primary tumor without metastasis	GSM452552	colorectal cancer	NA	NO	colorectum		Primary Tumor
EXP00031	20162577	GSE18105	GPL570	[primary tumors with metastasis vs. primary tumor without metastasis] of colorectal cancer	2	primary tumor without metastasis	GSM452553	colorectal cancer	NA	NO	colorectum		Primary Tumor
EXP00031	20162577	GSE18105	GPL570	[primary tumors with metastasis vs. primary tumor without metastasis] of colorectal cancer	2	primary tumor without metastasis	GSM452554	colorectal cancer	NA	NO	colorectum		Primary Tumor
EXP00031	20162577	GSE18105	GPL570	[primary tumors with metastasis vs. primary tumor without metastasis] of colorectal cancer	2	primary tumor without metastasis	GSM452555	colorectal cancer	NA	NO	colorectum		Primary Tumor
EXP00031	20162577	GSE18105	GPL570	[primary tumors with metastasis vs. primary tumor without metastasis] of colorectal cancer	2	primary tumor without metastasis	GSM452557	colorectal cancer	NA	NO	colorectum		Primary Tumor
EXP00031	20162577	GSE18105	GPL570	[primary tumors with metastasis vs. primary tumor without metastasis] of colorectal cancer	2	primary tumor without metastasis	GSM452560	colorectal cancer	NA	NO	colorectum		Primary Tumor
EXP00031	20162577	GSE18105	GPL570	[primary tumors with metastasis vs. primary tumor without metastasis] of colorectal cancer	2	primary tumor without metastasis	GSM452561	colorectal cancer	NA	NO	colorectum		Primary Tumor
EXP00031	20162577	GSE18105	GPL570	[primary tumors with metastasis vs. primary tumor without metastasis] of colorectal cancer	2	primary tumor without metastasis	GSM452564	colorectal cancer	NA	NO	colorectum		Primary Tumor
EXP00031	20162577	GSE18105	GPL570	[primary tumors with metastasis vs. primary tumor without metastasis] of colorectal cancer	2	primary tumor without metastasis	GSM452566	colorectal cancer	NA	NO	colorectum		Primary Tumor
EXP00031	20162577	GSE18105	GPL570	[primary tumors with metastasis vs. primary tumor without metastasis] of colorectal cancer	2	primary tumor without metastasis	GSM452567	colorectal cancer	NA	NO	colorectum		Primary Tumor
EXP00031	20162577	GSE18105	GPL570	[primary tumors with metastasis vs. primary tumor without metastasis] of colorectal cancer	2	primary tumor without metastasis	GSM452568	colorectal cancer	NA	NO	colorectum		Primary Tumor
EXP00031	20162577	GSE18105	GPL570	[primary tumors with metastasis vs. primary tumor without metastasis] of colorectal cancer	2	primary tumor without metastasis	GSM452569	colorectal cancer	NA	NO	colorectum		Primary Tumor
EXP00031	20162577	GSE18105	GPL570	[primary tumors with metastasis vs. primary tumor without metastasis] of colorectal cancer	2	primary tumor without metastasis	GSM452572	colorectal cancer	NA	NO	colorectum		Primary Tumor
EXP00031	20162577	GSE18105	GPL570	[primary tumors with metastasis vs. primary tumor without metastasis] of colorectal cancer	2	primary tumor without metastasis	GSM452573	colorectal cancer	NA	NO	colorectum		Primary Tumor
EXP00031	20162577	GSE18105	GPL570	[primary tumors with metastasis vs. primary tumor without metastasis] of colorectal cancer	2	primary tumor without metastasis	GSM452574	colorectal cancer	NA	NO	colorectum		Primary Tumor
EXP00031	20162577	GSE18105	GPL570	[primary tumors with metastasis vs. primary tumor without metastasis] of colorectal cancer	2	primary tumor without metastasis	GSM452575	colorectal cancer	NA	NO	colorectum		Primary Tumor
EXP00031	20162577	GSE18105	GPL570	[primary tumors with metastasis vs. primary tumor without metastasis] of colorectal cancer	2	primary tumor without metastasis	GSM452576	colorectal cancer	NA	NO	colorectum		Primary Tumor
EXP00031	20162577	GSE18105	GPL570	[primary tumors with metastasis vs. primary tumor without metastasis] of colorectal cancer	2	primary tumor without metastasis	GSM452577	colorectal cancer	NA	NO	colorectum		Primary Tumor
EXP00031	20162577	GSE18105	GPL570	[primary tumors with metastasis vs. primary tumor without metastasis] of colorectal cancer	2	primary tumor without metastasis	GSM452580	colorectal cancer	NA	NO	colorectum		Primary Tumor
EXP00031	20162577	GSE18105	GPL570	[primary tumors with metastasis vs. primary tumor without metastasis] of colorectal cancer	2	primary tumor without metastasis	GSM452581	colorectal cancer	NA	NO	colorectum		Primary Tumor
EXP00031	20162577	GSE18105	GPL570	[primary tumors with metastasis vs. primary tumor without metastasis] of colorectal cancer	2	primary tumor without metastasis	GSM452582	colorectal cancer	NA	NO	colorectum		Primary Tumor
EXP00031	20162577	GSE18105	GPL570	[primary tumors with metastasis vs. primary tumor without metastasis] of colorectal cancer	2	primary tumor without metastasis	GSM452585	colorectal cancer	NA	NO	colorectum		Primary Tumor
EXP00031	20162577	GSE18105	GPL570	[primary tumors with metastasis vs. primary tumor without metastasis] of colorectal cancer	2	primary tumor without metastasis	GSM452587	colorectal cancer	NA	NO	colorectum		Primary Tumor
EXP00031	20162577	GSE18105	GPL570	[primary tumors with metastasis vs. primary tumor without metastasis] of colorectal cancer	2	primary tumor without metastasis	GSM452589	colorectal cancer	NA	NO	colorectum		Primary Tumor
EXP00031	20162577	GSE18105	GPL570	[primary tumors with metastasis vs. primary tumor without metastasis] of colorectal cancer	2	primary tumor without metastasis	GSM452592	colorectal cancer	NA	NO	colorectum		Primary Tumor
EXP00031	20162577	GSE18105	GPL570	[primary tumors with metastasis vs. primary tumor without metastasis] of colorectal cancer	2	primary tumor without metastasis	GSM452593	colorectal cancer	NA	NO	colorectum		Primary Tumor
EXP00031	20162577	GSE18105	GPL570	[primary tumors with metastasis vs. primary tumor without metastasis] of colorectal cancer	2	primary tumor without metastasis	GSM452594	colorectal cancer	NA	NO	colorectum		Primary Tumor
EXP00031	20162577	GSE18105	GPL570	[primary tumors with metastasis vs. primary tumor without metastasis] of colorectal cancer	2	primary tumor without metastasis	GSM452595	colorectal cancer	NA	NO	colorectum		Primary Tumor
EXP00031	20162577	GSE18105	GPL570	[primary tumors with metastasis vs. primary tumor without metastasis] of colorectal cancer	2	primary tumor without metastasis	GSM452596	colorectal cancer	NA	NO	colorectum		Primary Tumor
EXP00031	20162577	GSE18105	GPL570	[primary tumors with metastasis vs. primary tumor without metastasis] of colorectal cancer	2	primary tumor without metastasis	GSM452597	colorectal cancer	NA	NO	colorectum		Primary Tumor
EXP00031	20162577	GSE18105	GPL570	[primary tumors with metastasis vs. primary tumor without metastasis] of colorectal cancer	2	primary tumor without metastasis	GSM452600	colorectal cancer	NA	NO	colorectum		Primary Tumor
EXP00031	20162577	GSE18105	GPL570	[primary tumors with metastasis vs. primary tumor without metastasis] of colorectal cancer	2	primary tumor without metastasis	GSM452602	colorectal cancer	NA	NO	colorectum		Primary Tumor
EXP00031	20162577	GSE18105	GPL570	[primary tumors with metastasis vs. primary tumor without metastasis] of colorectal cancer	2	primary tumor without metastasis	GSM452603	colorectal cancer	NA	NO	colorectum		Primary Tumor
EXP00031	20162577	GSE18105	GPL570	[primary tumors with metastasis vs. primary tumor without metastasis] of colorectal cancer	2	primary tumor without metastasis	GSM452608	colorectal cancer	NA	NO	colorectum		Primary Tumor
EXP00031	20162577	GSE18105	GPL570	[primary tumors with metastasis vs. primary tumor without metastasis] of colorectal cancer	2	primary tumor without metastasis	GSM452609	colorectal cancer	NA	NO	colorectum		Primary Tumor
EXP00031	20162577	GSE18105	GPL570	[primary tumors with metastasis vs. primary tumor without metastasis] of colorectal cancer	2	primary tumor without metastasis	GSM452611	colorectal cancer	NA	NO	colorectum		Primary Tumor
EXP00031	20162577	GSE18105	GPL570	[primary tumors with metastasis vs. primary tumor without metastasis] of colorectal cancer	2	primary tumor without metastasis	GSM452612	colorectal cancer	NA	NO	colorectum		Primary Tumor
EXP00031	20162577	GSE18105	GPL570	[primary tumors with metastasis vs. primary tumor without metastasis] of colorectal cancer	2	primary tumor without metastasis	GSM452613	colorectal cancer	NA	NO	colorectum		Primary Tumor
EXP00031	20162577	GSE18105	GPL570	[primary tumors with metastasis vs. primary tumor without metastasis] of colorectal cancer	2	primary tumor without metastasis	GSM452614	colorectal cancer	NA	NO	colorectum		Primary Tumor
EXP00031	20162577	GSE18105	GPL570	[primary tumors with metastasis vs. primary tumor without metastasis] of colorectal cancer	2	primary tumor without metastasis	GSM452617	colorectal cancer	NA	NO	colorectum		Primary Tumor
EXP00031	20162577	GSE18105	GPL570	[primary tumors with metastasis vs. primary tumor without metastasis] of colorectal cancer	2	primary tumor without metastasis	GSM452618	colorectal cancer	NA	NO	colorectum		Primary Tumor
EXP00031	20162577	GSE18105	GPL570	[primary tumors with metastasis vs. primary tumor without metastasis] of colorectal cancer	2	primary tumor without metastasis	GSM452620	colorectal cancer	NA	NO	colorectum		Primary Tumor
EXP00031	20162577	GSE18105	GPL570	[primary tumors with metastasis vs. primary tumor without metastasis] of colorectal cancer	2	primary tumor without metastasis	GSM452622	colorectal cancer	NA	NO	colorectum		Primary Tumor
EXP00031	20162577	GSE18105	GPL570	[primary tumors with metastasis vs. primary tumor without metastasis] of colorectal cancer	2	primary tumor without metastasis	GSM452623	colorectal cancer	NA	NO	colorectum		Primary Tumor
EXP00031	20162577	GSE18105	GPL570	[primary tumors with metastasis vs. primary tumor without metastasis] of colorectal cancer	2	primary tumor without metastasis	GSM452625	colorectal cancer	NA	NO	colorectum		Primary Tumor
EXP00031	20162577	GSE18105	GPL570	[primary tumors with metastasis vs. primary tumor without metastasis] of colorectal cancer	2	primary tumor without metastasis	GSM452626	colorectal cancer	NA	NO	colorectum		Primary Tumor
EXP00031	20162577	GSE18105	GPL570	[primary tumors with metastasis vs. primary tumor without metastasis] of colorectal cancer	2	primary tumor without metastasis	GSM452627	colorectal cancer	NA	NO	colorectum		Primary Tumor
EXP00031	20162577	GSE18105	GPL570	[primary tumors with metastasis vs. primary tumor without metastasis] of colorectal cancer	2	primary tumor without metastasis	GSM452649	colorectal cancer	NA	NO	colorectum		Primary Tumor
EXP00031	20162577	GSE18105	GPL570	[primary tumors with metastasis vs. primary tumor without metastasis] of colorectal cancer	2	primary tumor without metastasis	GSM452651	colorectal cancer	NA	NO	colorectum		Primary Tumor
EXP00031	20162577	GSE18105	GPL570	[primary tumors with metastasis vs. primary tumor without metastasis] of colorectal cancer	2	primary tumor without metastasis	GSM452652	colorectal cancer	NA	NO	colorectum		Primary Tumor
EXP00031	20162577	GSE18105	GPL570	[primary tumors with metastasis vs. primary tumor without metastasis] of colorectal cancer	2	primary tumor without metastasis	GSM452653	colorectal cancer	NA	NO	colorectum		Primary Tumor
EXP00031	20162577	GSE18105	GPL570	[primary tumors with metastasis vs. primary tumor without metastasis] of colorectal cancer	2	primary tumor without metastasis	GSM452654	colorectal cancer	NA	NO	colorectum		Primary Tumor
EXP00031	20162577	GSE18105	GPL570	[primary tumors with metastasis vs. primary tumor without metastasis] of colorectal cancer	2	primary tumor without metastasis	GSM452656	colorectal cancer	NA	NO	colorectum		Primary Tumor
EXP00031	20162577	GSE18105	GPL570	[primary tumors with metastasis vs. primary tumor without metastasis] of colorectal cancer	2	primary tumor without metastasis	GSM452657	colorectal cancer	NA	NO	colorectum		Primary Tumor
EXP00031	20162577	GSE18105	GPL570	[primary tumors with metastasis vs. primary tumor without metastasis] of colorectal cancer	2	primary tumor without metastasis	GSM452659	colorectal cancer	NA	NO	colorectum		Primary Tumor
EXP00031	20162577	GSE18105	GPL570	[primary tumors with metastasis vs. primary tumor without metastasis] of colorectal cancer	2	primary tumor without metastasis	GSM452660	colorectal cancer	NA	NO	colorectum		Primary Tumor
EXP00031	20162577	GSE18105	GPL570	[primary tumors with metastasis vs. primary tumor without metastasis] of colorectal cancer	2	primary tumor without metastasis	GSM452662	colorectal cancer	NA	NO	colorectum		Primary Tumor
EXP00032	20162577	GSE18105	GPL570	[primary tumor vs. primary normal] of colorectal cancer without metastasis	1	primary normal	GSM452632	colorectal cancer	NA	NO	colorectum		Primary Normal
EXP00032	20162577	GSE18105	GPL570	[primary tumor vs. primary normal] of colorectal cancer without metastasis	1	primary normal	GSM452634	colorectal cancer	NA	NO	colorectum		Primary Normal
EXP00032	20162577	GSE18105	GPL570	[primary tumor vs. primary normal] of colorectal cancer without metastasis	1	primary normal	GSM452635	colorectal cancer	NA	NO	colorectum		Primary Normal
EXP00032	20162577	GSE18105	GPL570	[primary tumor vs. primary normal] of colorectal cancer without metastasis	1	primary normal	GSM452636	colorectal cancer	NA	NO	colorectum		Primary Normal
EXP00032	20162577	GSE18105	GPL570	[primary tumor vs. primary normal] of colorectal cancer without metastasis	1	primary normal	GSM452637	colorectal cancer	NA	NO	colorectum		Primary Normal
EXP00032	20162577	GSE18105	GPL570	[primary tumor vs. primary normal] of colorectal cancer without metastasis	1	primary normal	GSM452639	colorectal cancer	NA	NO	colorectum		Primary Normal
EXP00032	20162577	GSE18105	GPL570	[primary tumor vs. primary normal] of colorectal cancer without metastasis	1	primary normal	GSM452640	colorectal cancer	NA	NO	colorectum		Primary Normal
EXP00032	20162577	GSE18105	GPL570	[primary tumor vs. primary normal] of colorectal cancer without metastasis	1	primary normal	GSM452642	colorectal cancer	NA	NO	colorectum		Primary Normal
EXP00032	20162577	GSE18105	GPL570	[primary tumor vs. primary normal] of colorectal cancer without metastasis	1	primary normal	GSM452643	colorectal cancer	NA	NO	colorectum		Primary Normal
EXP00032	20162577	GSE18105	GPL570	[primary tumor vs. primary normal] of colorectal cancer without metastasis	1	primary normal	GSM452645	colorectal cancer	NA	NO	colorectum		Primary Normal
EXP00032	20162577	GSE18105	GPL570	[primary tumor vs. primary normal] of colorectal cancer without metastasis	2	primary tumor	GSM452552	colorectal cancer	NA	NO	colorectum		Primary Tumor
EXP00032	20162577	GSE18105	GPL570	[primary tumor vs. primary normal] of colorectal cancer without metastasis	2	primary tumor	GSM452553	colorectal cancer	NA	NO	colorectum		Primary Tumor
EXP00032	20162577	GSE18105	GPL570	[primary tumor vs. primary normal] of colorectal cancer without metastasis	2	primary tumor	GSM452554	colorectal cancer	NA	NO	colorectum		Primary Tumor
EXP00032	20162577	GSE18105	GPL570	[primary tumor vs. primary normal] of colorectal cancer without metastasis	2	primary tumor	GSM452555	colorectal cancer	NA	NO	colorectum		Primary Tumor
EXP00032	20162577	GSE18105	GPL570	[primary tumor vs. primary normal] of colorectal cancer without metastasis	2	primary tumor	GSM452557	colorectal cancer	NA	NO	colorectum		Primary Tumor
EXP00032	20162577	GSE18105	GPL570	[primary tumor vs. primary normal] of colorectal cancer without metastasis	2	primary tumor	GSM452560	colorectal cancer	NA	NO	colorectum		Primary Tumor
EXP00032	20162577	GSE18105	GPL570	[primary tumor vs. primary normal] of colorectal cancer without metastasis	2	primary tumor	GSM452561	colorectal cancer	NA	NO	colorectum		Primary Tumor
EXP00032	20162577	GSE18105	GPL570	[primary tumor vs. primary normal] of colorectal cancer without metastasis	2	primary tumor	GSM452564	colorectal cancer	NA	NO	colorectum		Primary Tumor
EXP00032	20162577	GSE18105	GPL570	[primary tumor vs. primary normal] of colorectal cancer without metastasis	2	primary tumor	GSM452566	colorectal cancer	NA	NO	colorectum		Primary Tumor
EXP00032	20162577	GSE18105	GPL570	[primary tumor vs. primary normal] of colorectal cancer without metastasis	2	primary tumor	GSM452567	colorectal cancer	NA	NO	colorectum		Primary Tumor
EXP00032	20162577	GSE18105	GPL570	[primary tumor vs. primary normal] of colorectal cancer without metastasis	2	primary tumor	GSM452568	colorectal cancer	NA	NO	colorectum		Primary Tumor
EXP00032	20162577	GSE18105	GPL570	[primary tumor vs. primary normal] of colorectal cancer without metastasis	2	primary tumor	GSM452569	colorectal cancer	NA	NO	colorectum		Primary Tumor
EXP00032	20162577	GSE18105	GPL570	[primary tumor vs. primary normal] of colorectal cancer without metastasis	2	primary tumor	GSM452572	colorectal cancer	NA	NO	colorectum		Primary Tumor
EXP00032	20162577	GSE18105	GPL570	[primary tumor vs. primary normal] of colorectal cancer without metastasis	2	primary tumor	GSM452573	colorectal cancer	NA	NO	colorectum		Primary Tumor
EXP00032	20162577	GSE18105	GPL570	[primary tumor vs. primary normal] of colorectal cancer without metastasis	2	primary tumor	GSM452574	colorectal cancer	NA	NO	colorectum		Primary Tumor
EXP00032	20162577	GSE18105	GPL570	[primary tumor vs. primary normal] of colorectal cancer without metastasis	2	primary tumor	GSM452575	colorectal cancer	NA	NO	colorectum		Primary Tumor
EXP00032	20162577	GSE18105	GPL570	[primary tumor vs. primary normal] of colorectal cancer without metastasis	2	primary tumor	GSM452576	colorectal cancer	NA	NO	colorectum		Primary Tumor
EXP00032	20162577	GSE18105	GPL570	[primary tumor vs. primary normal] of colorectal cancer without metastasis	2	primary tumor	GSM452577	colorectal cancer	NA	NO	colorectum		Primary Tumor
EXP00032	20162577	GSE18105	GPL570	[primary tumor vs. primary normal] of colorectal cancer without metastasis	2	primary tumor	GSM452580	colorectal cancer	NA	NO	colorectum		Primary Tumor
EXP00032	20162577	GSE18105	GPL570	[primary tumor vs. primary normal] of colorectal cancer without metastasis	2	primary tumor	GSM452581	colorectal cancer	NA	NO	colorectum		Primary Tumor
EXP00032	20162577	GSE18105	GPL570	[primary tumor vs. primary normal] of colorectal cancer without metastasis	2	primary tumor	GSM452582	colorectal cancer	NA	NO	colorectum		Primary Tumor
EXP00032	20162577	GSE18105	GPL570	[primary tumor vs. primary normal] of colorectal cancer without metastasis	2	primary tumor	GSM452585	colorectal cancer	NA	NO	colorectum		Primary Tumor
EXP00032	20162577	GSE18105	GPL570	[primary tumor vs. primary normal] of colorectal cancer without metastasis	2	primary tumor	GSM452587	colorectal cancer	NA	NO	colorectum		Primary Tumor
EXP00032	20162577	GSE18105	GPL570	[primary tumor vs. primary normal] of colorectal cancer without metastasis	2	primary tumor	GSM452589	colorectal cancer	NA	NO	colorectum		Primary Tumor
EXP00032	20162577	GSE18105	GPL570	[primary tumor vs. primary normal] of colorectal cancer without metastasis	2	primary tumor	GSM452592	colorectal cancer	NA	NO	colorectum		Primary Tumor
EXP00032	20162577	GSE18105	GPL570	[primary tumor vs. primary normal] of colorectal cancer without metastasis	2	primary tumor	GSM452593	colorectal cancer	NA	NO	colorectum		Primary Tumor
EXP00032	20162577	GSE18105	GPL570	[primary tumor vs. primary normal] of colorectal cancer without metastasis	2	primary tumor	GSM452594	colorectal cancer	NA	NO	colorectum		Primary Tumor
EXP00032	20162577	GSE18105	GPL570	[primary tumor vs. primary normal] of colorectal cancer without metastasis	2	primary tumor	GSM452595	colorectal cancer	NA	NO	colorectum		Primary Tumor
EXP00032	20162577	GSE18105	GPL570	[primary tumor vs. primary normal] of colorectal cancer without metastasis	2	primary tumor	GSM452596	colorectal cancer	NA	NO	colorectum		Primary Tumor
EXP00032	20162577	GSE18105	GPL570	[primary tumor vs. primary normal] of colorectal cancer without metastasis	2	primary tumor	GSM452597	colorectal cancer	NA	NO	colorectum		Primary Tumor
EXP00032	20162577	GSE18105	GPL570	[primary tumor vs. primary normal] of colorectal cancer without metastasis	2	primary tumor	GSM452600	colorectal cancer	NA	NO	colorectum		Primary Tumor
EXP00032	20162577	GSE18105	GPL570	[primary tumor vs. primary normal] of colorectal cancer without metastasis	2	primary tumor	GSM452602	colorectal cancer	NA	NO	colorectum		Primary Tumor
EXP00032	20162577	GSE18105	GPL570	[primary tumor vs. primary normal] of colorectal cancer without metastasis	2	primary tumor	GSM452603	colorectal cancer	NA	NO	colorectum		Primary Tumor
EXP00032	20162577	GSE18105	GPL570	[primary tumor vs. primary normal] of colorectal cancer without metastasis	2	primary tumor	GSM452608	colorectal cancer	NA	NO	colorectum		Primary Tumor
EXP00032	20162577	GSE18105	GPL570	[primary tumor vs. primary normal] of colorectal cancer without metastasis	2	primary tumor	GSM452609	colorectal cancer	NA	NO	colorectum		Primary Tumor
EXP00032	20162577	GSE18105	GPL570	[primary tumor vs. primary normal] of colorectal cancer without metastasis	2	primary tumor	GSM452611	colorectal cancer	NA	NO	colorectum		Primary Tumor
EXP00032	20162577	GSE18105	GPL570	[primary tumor vs. primary normal] of colorectal cancer without metastasis	2	primary tumor	GSM452612	colorectal cancer	NA	NO	colorectum		Primary Tumor
EXP00032	20162577	GSE18105	GPL570	[primary tumor vs. primary normal] of colorectal cancer without metastasis	2	primary tumor	GSM452613	colorectal cancer	NA	NO	colorectum		Primary Tumor
EXP00032	20162577	GSE18105	GPL570	[primary tumor vs. primary normal] of colorectal cancer without metastasis	2	primary tumor	GSM452614	colorectal cancer	NA	NO	colorectum		Primary Tumor
EXP00032	20162577	GSE18105	GPL570	[primary tumor vs. primary normal] of colorectal cancer without metastasis	2	primary tumor	GSM452617	colorectal cancer	NA	NO	colorectum		Primary Tumor
EXP00032	20162577	GSE18105	GPL570	[primary tumor vs. primary normal] of colorectal cancer without metastasis	2	primary tumor	GSM452618	colorectal cancer	NA	NO	colorectum		Primary Tumor
EXP00032	20162577	GSE18105	GPL570	[primary tumor vs. primary normal] of colorectal cancer without metastasis	2	primary tumor	GSM452620	colorectal cancer	NA	NO	colorectum		Primary Tumor
EXP00032	20162577	GSE18105	GPL570	[primary tumor vs. primary normal] of colorectal cancer without metastasis	2	primary tumor	GSM452622	colorectal cancer	NA	NO	colorectum		Primary Tumor
EXP00032	20162577	GSE18105	GPL570	[primary tumor vs. primary normal] of colorectal cancer without metastasis	2	primary tumor	GSM452623	colorectal cancer	NA	NO	colorectum		Primary Tumor
EXP00032	20162577	GSE18105	GPL570	[primary tumor vs. primary normal] of colorectal cancer without metastasis	2	primary tumor	GSM452625	colorectal cancer	NA	NO	colorectum		Primary Tumor
EXP00032	20162577	GSE18105	GPL570	[primary tumor vs. primary normal] of colorectal cancer without metastasis	2	primary tumor	GSM452626	colorectal cancer	NA	NO	colorectum		Primary Tumor
EXP00032	20162577	GSE18105	GPL570	[primary tumor vs. primary normal] of colorectal cancer without metastasis	2	primary tumor	GSM452627	colorectal cancer	NA	NO	colorectum		Primary Tumor
EXP00032	20162577	GSE18105	GPL570	[primary tumor vs. primary normal] of colorectal cancer without metastasis	2	primary tumor	GSM452649	colorectal cancer	NA	NO	colorectum		Primary Tumor
EXP00032	20162577	GSE18105	GPL570	[primary tumor vs. primary normal] of colorectal cancer without metastasis	2	primary tumor	GSM452651	colorectal cancer	NA	NO	colorectum		Primary Tumor
EXP00032	20162577	GSE18105	GPL570	[primary tumor vs. primary normal] of colorectal cancer without metastasis	2	primary tumor	GSM452652	colorectal cancer	NA	NO	colorectum		Primary Tumor
EXP00032	20162577	GSE18105	GPL570	[primary tumor vs. primary normal] of colorectal cancer without metastasis	2	primary tumor	GSM452653	colorectal cancer	NA	NO	colorectum		Primary Tumor
EXP00032	20162577	GSE18105	GPL570	[primary tumor vs. primary normal] of colorectal cancer without metastasis	2	primary tumor	GSM452654	colorectal cancer	NA	NO	colorectum		Primary Tumor
EXP00032	20162577	GSE18105	GPL570	[primary tumor vs. primary normal] of colorectal cancer without metastasis	2	primary tumor	GSM452656	colorectal cancer	NA	NO	colorectum		Primary Tumor
EXP00032	20162577	GSE18105	GPL570	[primary tumor vs. primary normal] of colorectal cancer without metastasis	2	primary tumor	GSM452657	colorectal cancer	NA	NO	colorectum		Primary Tumor
EXP00032	20162577	GSE18105	GPL570	[primary tumor vs. primary normal] of colorectal cancer without metastasis	2	primary tumor	GSM452659	colorectal cancer	NA	NO	colorectum		Primary Tumor
EXP00032	20162577	GSE18105	GPL570	[primary tumor vs. primary normal] of colorectal cancer without metastasis	2	primary tumor	GSM452660	colorectal cancer	NA	NO	colorectum		Primary Tumor
EXP00032	20162577	GSE18105	GPL570	[primary tumor vs. primary normal] of colorectal cancer without metastasis	2	primary tumor	GSM452662	colorectal cancer	NA	NO	colorectum		Primary Tumor
EXP00033	None	GSE18462	GPL570	[primary tumor vs. metastasis tumor] of colorectal cancer liver metastasis	1	metastasis tumor	GSM459861	colorectal cancer	NA	YES	colorectum	liver	Metastasis Tumor
EXP00033	None	GSE18462	GPL570	[primary tumor vs. metastasis tumor] of colorectal cancer liver metastasis	1	metastasis tumor	GSM459865	colorectal cancer	NA	YES	colorectum	liver	Metastasis Tumor
EXP00033	None	GSE18462	GPL570	[primary tumor vs. metastasis tumor] of colorectal cancer liver metastasis	2	primary tumor	GSM459859	colorectal cancer	NA	YES	colorectum	liver	Primary Tumor
EXP00033	None	GSE18462	GPL570	[primary tumor vs. metastasis tumor] of colorectal cancer liver metastasis	2	primary tumor	GSM459863	colorectal cancer	NA	YES	colorectum	liver	Primary Tumor
EXP00034	None	GSE18462	GPL570	[primary tumor vs. primary normal] of colorectal cancer liver metastasis	1	primary normal	GSM459858	colorectal cancer	NA	YES	colorectum	liver	Primary Normal
EXP00034	None	GSE18462	GPL570	[primary tumor vs. primary normal] of colorectal cancer liver metastasis	1	primary normal	GSM459862	colorectal cancer	NA	YES	colorectum	liver	Primary Normal
EXP00034	None	GSE18462	GPL570	[primary tumor vs. primary normal] of colorectal cancer liver metastasis	2	primary tumor	GSM459859	colorectal cancer	NA	YES	colorectum	liver	Primary Tumor
EXP00034	None	GSE18462	GPL570	[primary tumor vs. primary normal] of colorectal cancer liver metastasis	2	primary tumor	GSM459863	colorectal cancer	NA	YES	colorectum	liver	Primary Tumor
EXP00035	None	GSE18462	GPL570	[metastasis tumor vs. metastasis normal] of colorectal cancer liver metastasis	1	metastasis normal	GSM459860	colorectal cancer	NA	YES	colorectum	liver	Metastasis Normal
EXP00035	None	GSE18462	GPL570	[metastasis tumor vs. metastasis normal] of colorectal cancer liver metastasis	1	metastasis normal	GSM459864	colorectal cancer	NA	YES	colorectum	liver	Metastasis Normal
EXP00035	None	GSE18462	GPL570	[metastasis tumor vs. metastasis normal] of colorectal cancer liver metastasis	2	metastasis tumor	GSM459861	colorectal cancer	NA	YES	colorectum	liver	Metastasis Tumor
EXP00035	None	GSE18462	GPL570	[metastasis tumor vs. metastasis normal] of colorectal cancer liver metastasis	2	metastasis tumor	GSM459865	colorectal cancer	NA	YES	colorectum	liver	Metastasis Tumor
EXP00036	None	GSE18549	GPL570	[primary tumors comparision] of breast cancer with different metastasis sites	1	primary tumor of breast cancer brain metastasis	GSM461783	breast cancer	NA	YES	breast	brain	Primary Tumor
EXP00036	None	GSE18549	GPL570	[primary tumors comparision] of breast cancer with different metastasis sites	1	primary tumor of breast cancer brain metastasis	GSM461791	breast cancer	NA	YES	breast	brain	Primary Tumor
EXP00036	None	GSE18549	GPL570	[primary tumors comparision] of breast cancer with different metastasis sites	2	primary tumor of breast cancer chest wall metastasis	GSM461733	breast cancer	NA	YES	breast	chest wall	Primary Tumor
EXP00036	None	GSE18549	GPL570	[primary tumors comparision] of breast cancer with different metastasis sites	2	primary tumor of breast cancer chest wall metastasis	GSM461734	breast cancer	NA	YES	breast	chest wall	Primary Tumor
EXP00036	None	GSE18549	GPL570	[primary tumors comparision] of breast cancer with different metastasis sites	3	primary tumor of breast cancer liver metastasis	GSM461735	breast cancer	NA	YES	breast	liver	Primary Tumor
EXP00036	None	GSE18549	GPL570	[primary tumors comparision] of breast cancer with different metastasis sites	3	primary tumor of breast cancer liver metastasis	GSM461766	breast cancer	NA	YES	breast	liver	Primary Tumor
EXP00036	None	GSE18549	GPL570	[primary tumors comparision] of breast cancer with different metastasis sites	3	primary tumor of breast cancer liver metastasis	GSM461774	breast cancer	NA	YES	breast	liver	Primary Tumor
EXP00036	None	GSE18549	GPL570	[primary tumors comparision] of breast cancer with different metastasis sites	4	primary tumor of breast cancer lymph node metastasis	GSM461736	breast cancer	NA	YES	breast	lymph node	Primary Tumor
EXP00036	None	GSE18549	GPL570	[primary tumors comparision] of breast cancer with different metastasis sites	4	primary tumor of breast cancer lymph node metastasis	GSM461750	breast cancer	NA	YES	breast	lymph node	Primary Tumor
EXP00036	None	GSE18549	GPL570	[primary tumors comparision] of breast cancer with different metastasis sites	4	primary tumor of breast cancer lymph node metastasis	GSM461752	breast cancer	NA	YES	breast	lymph node	Primary Tumor
EXP00036	None	GSE18549	GPL570	[primary tumors comparision] of breast cancer with different metastasis sites	4	primary tumor of breast cancer lymph node metastasis	GSM461753	breast cancer	NA	YES	breast	lymph node	Primary Tumor
EXP00036	None	GSE18549	GPL570	[primary tumors comparision] of breast cancer with different metastasis sites	4	primary tumor of breast cancer lymph node metastasis	GSM461754	breast cancer	NA	YES	breast	lymph node	Primary Tumor
EXP00036	None	GSE18549	GPL570	[primary tumors comparision] of breast cancer with different metastasis sites	4	primary tumor of breast cancer lymph node metastasis	GSM461755	breast cancer	NA	YES	breast	lymph node	Primary Tumor
EXP00036	None	GSE18549	GPL570	[primary tumors comparision] of breast cancer with different metastasis sites	4	primary tumor of breast cancer lymph node metastasis	GSM461756	breast cancer	NA	YES	breast	lymph node	Primary Tumor
EXP00037	None	GSE18549	GPL570	[primary tumors comparision] of colorectal cancer with different metastasis sites	1	primary tumor of colorectal cancer brain metastasis	GSM461785	colorectal cancer	NA	YES	colorectum	brain	Primary Tumor
EXP00037	None	GSE18549	GPL570	[primary tumors comparision] of colorectal cancer with different metastasis sites	1	primary tumor of colorectal cancer brain metastasis	GSM461789	colorectal cancer	NA	YES	colorectum	brain	Primary Tumor
EXP00037	None	GSE18549	GPL570	[primary tumors comparision] of colorectal cancer with different metastasis sites	2	primary tumor of colorectal cancer colorectum metastasis	GSM461765	colorectal cancer	NA	YES	colorectum	colorectum	Primary Tumor
EXP00037	None	GSE18549	GPL570	[primary tumors comparision] of colorectal cancer with different metastasis sites	2	primary tumor of colorectal cancer colorectum metastasis	GSM461768	colorectal cancer	NA	YES	colorectum	colorectum	Primary Tumor
EXP00037	None	GSE18549	GPL570	[primary tumors comparision] of colorectal cancer with different metastasis sites	2	primary tumor of colorectal cancer colorectum metastasis	GSM461782	colorectal cancer	NA	YES	colorectum	colorectum	Primary Tumor
EXP00037	None	GSE18549	GPL570	[primary tumors comparision] of colorectal cancer with different metastasis sites	3	primary tumor of colorectal cancer liver metastasis	GSM461714	colorectal cancer	NA	YES	colorectum	liver	Primary Tumor
EXP00037	None	GSE18549	GPL570	[primary tumors comparision] of colorectal cancer with different metastasis sites	3	primary tumor of colorectal cancer liver metastasis	GSM461716	colorectal cancer	NA	YES	colorectum	liver	Primary Tumor
EXP00037	None	GSE18549	GPL570	[primary tumors comparision] of colorectal cancer with different metastasis sites	3	primary tumor of colorectal cancer liver metastasis	GSM461719	colorectal cancer	NA	YES	colorectum	liver	Primary Tumor
EXP00037	None	GSE18549	GPL570	[primary tumors comparision] of colorectal cancer with different metastasis sites	3	primary tumor of colorectal cancer liver metastasis	GSM461744	colorectal cancer	NA	YES	colorectum	liver	Primary Tumor
EXP00037	None	GSE18549	GPL570	[primary tumors comparision] of colorectal cancer with different metastasis sites	3	primary tumor of colorectal cancer liver metastasis	GSM461746	colorectal cancer	NA	YES	colorectum	liver	Primary Tumor
EXP00037	None	GSE18549	GPL570	[primary tumors comparision] of colorectal cancer with different metastasis sites	3	primary tumor of colorectal cancer liver metastasis	GSM461747	colorectal cancer	NA	YES	colorectum	liver	Primary Tumor
EXP00037	None	GSE18549	GPL570	[primary tumors comparision] of colorectal cancer with different metastasis sites	3	primary tumor of colorectal cancer liver metastasis	GSM461748	colorectal cancer	NA	YES	colorectum	liver	Primary Tumor
EXP00037	None	GSE18549	GPL570	[primary tumors comparision] of colorectal cancer with different metastasis sites	3	primary tumor of colorectal cancer liver metastasis	GSM461758	colorectal cancer	NA	YES	colorectum	liver	Primary Tumor
EXP00037	None	GSE18549	GPL570	[primary tumors comparision] of colorectal cancer with different metastasis sites	3	primary tumor of colorectal cancer liver metastasis	GSM461759	colorectal cancer	NA	YES	colorectum	liver	Primary Tumor
EXP00037	None	GSE18549	GPL570	[primary tumors comparision] of colorectal cancer with different metastasis sites	3	primary tumor of colorectal cancer liver metastasis	GSM461760	colorectal cancer	NA	YES	colorectum	liver	Primary Tumor
EXP00037	None	GSE18549	GPL570	[primary tumors comparision] of colorectal cancer with different metastasis sites	3	primary tumor of colorectal cancer liver metastasis	GSM461761	colorectal cancer	NA	YES	colorectum	liver	Primary Tumor
EXP00037	None	GSE18549	GPL570	[primary tumors comparision] of colorectal cancer with different metastasis sites	3	primary tumor of colorectal cancer liver metastasis	GSM461762	colorectal cancer	NA	YES	colorectum	liver	Primary Tumor
EXP00037	None	GSE18549	GPL570	[primary tumors comparision] of colorectal cancer with different metastasis sites	3	primary tumor of colorectal cancer liver metastasis	GSM461763	colorectal cancer	NA	YES	colorectum	liver	Primary Tumor
EXP00037	None	GSE18549	GPL570	[primary tumors comparision] of colorectal cancer with different metastasis sites	3	primary tumor of colorectal cancer liver metastasis	GSM461767	colorectal cancer	NA	YES	colorectum	liver	Primary Tumor
EXP00037	None	GSE18549	GPL570	[primary tumors comparision] of colorectal cancer with different metastasis sites	3	primary tumor of colorectal cancer liver metastasis	GSM461769	colorectal cancer	NA	YES	colorectum	liver	Primary Tumor
EXP00037	None	GSE18549	GPL570	[primary tumors comparision] of colorectal cancer with different metastasis sites	3	primary tumor of colorectal cancer liver metastasis	GSM461770	colorectal cancer	NA	YES	colorectum	liver	Primary Tumor
EXP00037	None	GSE18549	GPL570	[primary tumors comparision] of colorectal cancer with different metastasis sites	3	primary tumor of colorectal cancer liver metastasis	GSM461771	colorectal cancer	NA	YES	colorectum	liver	Primary Tumor
EXP00037	None	GSE18549	GPL570	[primary tumors comparision] of colorectal cancer with different metastasis sites	3	primary tumor of colorectal cancer liver metastasis	GSM461773	colorectal cancer	NA	YES	colorectum	liver	Primary Tumor
EXP00037	None	GSE18549	GPL570	[primary tumors comparision] of colorectal cancer with different metastasis sites	3	primary tumor of colorectal cancer liver metastasis	GSM461775	colorectal cancer	NA	YES	colorectum	liver	Primary Tumor
EXP00037	None	GSE18549	GPL570	[primary tumors comparision] of colorectal cancer with different metastasis sites	3	primary tumor of colorectal cancer liver metastasis	GSM461776	colorectal cancer	NA	YES	colorectum	liver	Primary Tumor
EXP00037	None	GSE18549	GPL570	[primary tumors comparision] of colorectal cancer with different metastasis sites	3	primary tumor of colorectal cancer liver metastasis	GSM461777	colorectal cancer	NA	YES	colorectum	liver	Primary Tumor
EXP00037	None	GSE18549	GPL570	[primary tumors comparision] of colorectal cancer with different metastasis sites	3	primary tumor of colorectal cancer liver metastasis	GSM461778	colorectal cancer	NA	YES	colorectum	liver	Primary Tumor
EXP00037	None	GSE18549	GPL570	[primary tumors comparision] of colorectal cancer with different metastasis sites	3	primary tumor of colorectal cancer liver metastasis	GSM461779	colorectal cancer	NA	YES	colorectum	liver	Primary Tumor
EXP00037	None	GSE18549	GPL570	[primary tumors comparision] of colorectal cancer with different metastasis sites	3	primary tumor of colorectal cancer liver metastasis	GSM461780	colorectal cancer	NA	YES	colorectum	liver	Primary Tumor
EXP00037	None	GSE18549	GPL570	[primary tumors comparision] of colorectal cancer with different metastasis sites	3	primary tumor of colorectal cancer liver metastasis	GSM461781	colorectal cancer	NA	YES	colorectum	liver	Primary Tumor
EXP00037	None	GSE18549	GPL570	[primary tumors comparision] of colorectal cancer with different metastasis sites	4	primary tumor of colorectal cancer lung metastasis	GSM461724	colorectal cancer	NA	YES	colorectum	lung	Primary Tumor
EXP00037	None	GSE18549	GPL570	[primary tumors comparision] of colorectal cancer with different metastasis sites	4	primary tumor of colorectal cancer lung metastasis	GSM461729	colorectal cancer	NA	YES	colorectum	lung	Primary Tumor
EXP00037	None	GSE18549	GPL570	[primary tumors comparision] of colorectal cancer with different metastasis sites	4	primary tumor of colorectal cancer lung metastasis	GSM461730	colorectal cancer	NA	YES	colorectum	lung	Primary Tumor
EXP00037	None	GSE18549	GPL570	[primary tumors comparision] of colorectal cancer with different metastasis sites	4	primary tumor of colorectal cancer lung metastasis	GSM461731	colorectal cancer	NA	YES	colorectum	lung	Primary Tumor
EXP00037	None	GSE18549	GPL570	[primary tumors comparision] of colorectal cancer with different metastasis sites	4	primary tumor of colorectal cancer lung metastasis	GSM461764	colorectal cancer	NA	YES	colorectum	lung	Primary Tumor
EXP00037	None	GSE18549	GPL570	[primary tumors comparision] of colorectal cancer with different metastasis sites	4	primary tumor of colorectal cancer lung metastasis	GSM461772	colorectal cancer	NA	YES	colorectum	lung	Primary Tumor
EXP00038	None	GSE18549	GPL570	[primary tumors comparision] of lung cancer with different metastasis sites	1	primary tumor of lung cancer brain metastasis	GSM461786	lung cancer	NA	YES	lung	brain	Primary Tumor
EXP00038	None	GSE18549	GPL570	[primary tumors comparision] of lung cancer with different metastasis sites	1	primary tumor of lung cancer brain metastasis	GSM461788	lung cancer	NA	YES	lung	brain	Primary Tumor
EXP00038	None	GSE18549	GPL570	[primary tumors comparision] of lung cancer with different metastasis sites	1	primary tumor of lung cancer brain metastasis	GSM461790	lung cancer	NA	YES	lung	brain	Primary Tumor
EXP00038	None	GSE18549	GPL570	[primary tumors comparision] of lung cancer with different metastasis sites	1	primary tumor of lung cancer brain metastasis	GSM461792	lung cancer	NA	YES	lung	brain	Primary Tumor
EXP00038	None	GSE18549	GPL570	[primary tumors comparision] of lung cancer with different metastasis sites	1	primary tumor of lung cancer brain metastasis	GSM461793	lung cancer	NA	YES	lung	brain	Primary Tumor
EXP00038	None	GSE18549	GPL570	[primary tumors comparision] of lung cancer with different metastasis sites	1	primary tumor of lung cancer brain metastasis	GSM461794	lung cancer	NA	YES	lung	brain	Primary Tumor
EXP00038	None	GSE18549	GPL570	[primary tumors comparision] of lung cancer with different metastasis sites	2	primary tumor of lung cancer lymph node metastasis	GSM461795	lung cancer	NA	YES	lung	lymph node	Primary Tumor
EXP00038	None	GSE18549	GPL570	[primary tumors comparision] of lung cancer with different metastasis sites	2	primary tumor of lung cancer lymph node metastasis	GSM461796	lung cancer	NA	YES	lung	lymph node	Primary Tumor
EXP00038	None	GSE18549	GPL570	[primary tumors comparision] of lung cancer with different metastasis sites	2	primary tumor of lung cancer lymph node metastasis	GSM461797	lung cancer	NA	YES	lung	lymph node	Primary Tumor
EXP00039	23007696	GSE19279	GPL96	[primary tumor vs. metastasis tumor] of pancreatic cancer(pancreatic ductal adenocarcinoma) liver metastasis	1	metastasis tumor	GSM478465	pancreatic cancer	pancreatic ductal adenocarcinoma	YES	pancreas	liver	Metastasis Tumor
EXP00039	23007696	GSE19279	GPL96	[primary tumor vs. metastasis tumor] of pancreatic cancer(pancreatic ductal adenocarcinoma) liver metastasis	1	metastasis tumor	GSM478466	pancreatic cancer	pancreatic ductal adenocarcinoma	YES	pancreas	liver	Metastasis Tumor
EXP00039	23007696	GSE19279	GPL96	[primary tumor vs. metastasis tumor] of pancreatic cancer(pancreatic ductal adenocarcinoma) liver metastasis	1	metastasis tumor	GSM478467	pancreatic cancer	pancreatic ductal adenocarcinoma	YES	pancreas	liver	Metastasis Tumor
EXP00039	23007696	GSE19279	GPL96	[primary tumor vs. metastasis tumor] of pancreatic cancer(pancreatic ductal adenocarcinoma) liver metastasis	1	metastasis tumor	GSM478468	pancreatic cancer	pancreatic ductal adenocarcinoma	YES	pancreas	liver	Metastasis Tumor
EXP00039	23007696	GSE19279	GPL96	[primary tumor vs. metastasis tumor] of pancreatic cancer(pancreatic ductal adenocarcinoma) liver metastasis	1	metastasis tumor	GSM478469	pancreatic cancer	pancreatic ductal adenocarcinoma	YES	pancreas	liver	Metastasis Tumor
EXP00039	23007696	GSE19279	GPL96	[primary tumor vs. metastasis tumor] of pancreatic cancer(pancreatic ductal adenocarcinoma) liver metastasis	2	primary tumor	GSM478458	pancreatic cancer	pancreatic ductal adenocarcinoma	YES	pancreas	liver	Primary Tumor
EXP00039	23007696	GSE19279	GPL96	[primary tumor vs. metastasis tumor] of pancreatic cancer(pancreatic ductal adenocarcinoma) liver metastasis	2	primary tumor	GSM478459	pancreatic cancer	pancreatic ductal adenocarcinoma	YES	pancreas	liver	Primary Tumor
EXP00039	23007696	GSE19279	GPL96	[primary tumor vs. metastasis tumor] of pancreatic cancer(pancreatic ductal adenocarcinoma) liver metastasis	2	primary tumor	GSM478460	pancreatic cancer	pancreatic ductal adenocarcinoma	YES	pancreas	liver	Primary Tumor
EXP00039	23007696	GSE19279	GPL96	[primary tumor vs. metastasis tumor] of pancreatic cancer(pancreatic ductal adenocarcinoma) liver metastasis	2	primary tumor	GSM478461	pancreatic cancer	pancreatic ductal adenocarcinoma	YES	pancreas	liver	Primary Tumor
EXP00040	23007696	GSE19279	GPL96	[primary tumor vs. primary normal] of pancreatic cancer(pancreatic ductal adenocarcinoma) liver metastasis	1	primary normal	GSM478455	pancreatic cancer	pancreatic ductal adenocarcinoma	YES	pancreas	liver	Primary Normal
EXP00040	23007696	GSE19279	GPL96	[primary tumor vs. primary normal] of pancreatic cancer(pancreatic ductal adenocarcinoma) liver metastasis	1	primary normal	GSM478456	pancreatic cancer	pancreatic ductal adenocarcinoma	YES	pancreas	liver	Primary Normal
EXP00040	23007696	GSE19279	GPL96	[primary tumor vs. primary normal] of pancreatic cancer(pancreatic ductal adenocarcinoma) liver metastasis	1	primary normal	GSM478457	pancreatic cancer	pancreatic ductal adenocarcinoma	YES	pancreas	liver	Primary Normal
EXP00040	23007696	GSE19279	GPL96	[primary tumor vs. primary normal] of pancreatic cancer(pancreatic ductal adenocarcinoma) liver metastasis	2	primary tumor	GSM478458	pancreatic cancer	pancreatic ductal adenocarcinoma	YES	pancreas	liver	Primary Tumor
EXP00040	23007696	GSE19279	GPL96	[primary tumor vs. primary normal] of pancreatic cancer(pancreatic ductal adenocarcinoma) liver metastasis	2	primary tumor	GSM478459	pancreatic cancer	pancreatic ductal adenocarcinoma	YES	pancreas	liver	Primary Tumor
EXP00040	23007696	GSE19279	GPL96	[primary tumor vs. primary normal] of pancreatic cancer(pancreatic ductal adenocarcinoma) liver metastasis	2	primary tumor	GSM478460	pancreatic cancer	pancreatic ductal adenocarcinoma	YES	pancreas	liver	Primary Tumor
EXP00040	23007696	GSE19279	GPL96	[primary tumor vs. primary normal] of pancreatic cancer(pancreatic ductal adenocarcinoma) liver metastasis	2	primary tumor	GSM478461	pancreatic cancer	pancreatic ductal adenocarcinoma	YES	pancreas	liver	Primary Tumor
EXP00041	23007696	GSE19279	GPL96	[metastasis tumor vs. metastasis normal] of pancreatic cancer(pancreatic ductal adenocarcinoma) liver metastasis	1	metastasis normal	GSM478462	pancreatic cancer	pancreatic ductal adenocarcinoma	YES	pancreas	liver	Metastasis Normal
EXP00041	23007696	GSE19279	GPL96	[metastasis tumor vs. metastasis normal] of pancreatic cancer(pancreatic ductal adenocarcinoma) liver metastasis	1	metastasis normal	GSM478463	pancreatic cancer	pancreatic ductal adenocarcinoma	YES	pancreas	liver	Metastasis Normal
EXP00041	23007696	GSE19279	GPL96	[metastasis tumor vs. metastasis normal] of pancreatic cancer(pancreatic ductal adenocarcinoma) liver metastasis	1	metastasis normal	GSM478464	pancreatic cancer	pancreatic ductal adenocarcinoma	YES	pancreas	liver	Metastasis Normal
EXP00041	23007696	GSE19279	GPL96	[metastasis tumor vs. metastasis normal] of pancreatic cancer(pancreatic ductal adenocarcinoma) liver metastasis	2	metastasis tumor	GSM478465	pancreatic cancer	pancreatic ductal adenocarcinoma	YES	pancreas	liver	Metastasis Tumor
EXP00041	23007696	GSE19279	GPL96	[metastasis tumor vs. metastasis normal] of pancreatic cancer(pancreatic ductal adenocarcinoma) liver metastasis	2	metastasis tumor	GSM478466	pancreatic cancer	pancreatic ductal adenocarcinoma	YES	pancreas	liver	Metastasis Tumor
EXP00041	23007696	GSE19279	GPL96	[metastasis tumor vs. metastasis normal] of pancreatic cancer(pancreatic ductal adenocarcinoma) liver metastasis	2	metastasis tumor	GSM478467	pancreatic cancer	pancreatic ductal adenocarcinoma	YES	pancreas	liver	Metastasis Tumor
EXP00041	23007696	GSE19279	GPL96	[metastasis tumor vs. metastasis normal] of pancreatic cancer(pancreatic ductal adenocarcinoma) liver metastasis	2	metastasis tumor	GSM478468	pancreatic cancer	pancreatic ductal adenocarcinoma	YES	pancreas	liver	Metastasis Tumor
EXP00041	23007696	GSE19279	GPL96	[metastasis tumor vs. metastasis normal] of pancreatic cancer(pancreatic ductal adenocarcinoma) liver metastasis	2	metastasis tumor	GSM478469	pancreatic cancer	pancreatic ductal adenocarcinoma	YES	pancreas	liver	Metastasis Tumor
EXP00042	23007696	GSE19280	GPL97	[primary tumor vs. metastasis tumor] of pancreatic cancer(pancreatic ductal adenocarcinoma) liver metastasis	1	metastasis tumor	GSM478480	pancreatic cancer	pancreatic ductal adenocarcinoma	YES	pancreas	liver	Metastasis Tumor
EXP00042	23007696	GSE19280	GPL97	[primary tumor vs. metastasis tumor] of pancreatic cancer(pancreatic ductal adenocarcinoma) liver metastasis	1	metastasis tumor	GSM478481	pancreatic cancer	pancreatic ductal adenocarcinoma	YES	pancreas	liver	Metastasis Tumor
EXP00042	23007696	GSE19280	GPL97	[primary tumor vs. metastasis tumor] of pancreatic cancer(pancreatic ductal adenocarcinoma) liver metastasis	1	metastasis tumor	GSM478482	pancreatic cancer	pancreatic ductal adenocarcinoma	YES	pancreas	liver	Metastasis Tumor
EXP00042	23007696	GSE19280	GPL97	[primary tumor vs. metastasis tumor] of pancreatic cancer(pancreatic ductal adenocarcinoma) liver metastasis	1	metastasis tumor	GSM478483	pancreatic cancer	pancreatic ductal adenocarcinoma	YES	pancreas	liver	Metastasis Tumor
EXP00042	23007696	GSE19280	GPL97	[primary tumor vs. metastasis tumor] of pancreatic cancer(pancreatic ductal adenocarcinoma) liver metastasis	1	metastasis tumor	GSM478484	pancreatic cancer	pancreatic ductal adenocarcinoma	YES	pancreas	liver	Metastasis Tumor
EXP00042	23007696	GSE19280	GPL97	[primary tumor vs. metastasis tumor] of pancreatic cancer(pancreatic ductal adenocarcinoma) liver metastasis	2	primary tumor	GSM478473	pancreatic cancer	pancreatic ductal adenocarcinoma	YES	pancreas	liver	Primary Tumor
EXP00042	23007696	GSE19280	GPL97	[primary tumor vs. metastasis tumor] of pancreatic cancer(pancreatic ductal adenocarcinoma) liver metastasis	2	primary tumor	GSM478474	pancreatic cancer	pancreatic ductal adenocarcinoma	YES	pancreas	liver	Primary Tumor
EXP00042	23007696	GSE19280	GPL97	[primary tumor vs. metastasis tumor] of pancreatic cancer(pancreatic ductal adenocarcinoma) liver metastasis	2	primary tumor	GSM478475	pancreatic cancer	pancreatic ductal adenocarcinoma	YES	pancreas	liver	Primary Tumor
EXP00042	23007696	GSE19280	GPL97	[primary tumor vs. metastasis tumor] of pancreatic cancer(pancreatic ductal adenocarcinoma) liver metastasis	2	primary tumor	GSM478476	pancreatic cancer	pancreatic ductal adenocarcinoma	YES	pancreas	liver	Primary Tumor
EXP00043	23007696	GSE19280	GPL97	[primary tumor vs. primary normal] of pancreatic cancer(pancreatic ductal adenocarcinoma) liver metastasis	1	primary normal	GSM478470	pancreatic cancer	pancreatic ductal adenocarcinoma	YES	pancreas	liver	Primary Normal
EXP00043	23007696	GSE19280	GPL97	[primary tumor vs. primary normal] of pancreatic cancer(pancreatic ductal adenocarcinoma) liver metastasis	1	primary normal	GSM478471	pancreatic cancer	pancreatic ductal adenocarcinoma	YES	pancreas	liver	Primary Normal
EXP00043	23007696	GSE19280	GPL97	[primary tumor vs. primary normal] of pancreatic cancer(pancreatic ductal adenocarcinoma) liver metastasis	1	primary normal	GSM478472	pancreatic cancer	pancreatic ductal adenocarcinoma	YES	pancreas	liver	Primary Normal
EXP00043	23007696	GSE19280	GPL97	[primary tumor vs. primary normal] of pancreatic cancer(pancreatic ductal adenocarcinoma) liver metastasis	2	primary tumor	GSM478473	pancreatic cancer	pancreatic ductal adenocarcinoma	YES	pancreas	liver	Primary Tumor
EXP00043	23007696	GSE19280	GPL97	[primary tumor vs. primary normal] of pancreatic cancer(pancreatic ductal adenocarcinoma) liver metastasis	2	primary tumor	GSM478474	pancreatic cancer	pancreatic ductal adenocarcinoma	YES	pancreas	liver	Primary Tumor
EXP00043	23007696	GSE19280	GPL97	[primary tumor vs. primary normal] of pancreatic cancer(pancreatic ductal adenocarcinoma) liver metastasis	2	primary tumor	GSM478475	pancreatic cancer	pancreatic ductal adenocarcinoma	YES	pancreas	liver	Primary Tumor
EXP00043	23007696	GSE19280	GPL97	[primary tumor vs. primary normal] of pancreatic cancer(pancreatic ductal adenocarcinoma) liver metastasis	2	primary tumor	GSM478476	pancreatic cancer	pancreatic ductal adenocarcinoma	YES	pancreas	liver	Primary Tumor
EXP00044	23007696	GSE19280	GPL97	[metastasis tumor vs. metastasis normal] of pancreatic cancer(pancreatic ductal adenocarcinoma) liver metastasis	1	metastasis normal	GSM478477	pancreatic cancer	pancreatic ductal adenocarcinoma	YES	pancreas	liver	Metastasis Normal
EXP00044	23007696	GSE19280	GPL97	[metastasis tumor vs. metastasis normal] of pancreatic cancer(pancreatic ductal adenocarcinoma) liver metastasis	1	metastasis normal	GSM478478	pancreatic cancer	pancreatic ductal adenocarcinoma	YES	pancreas	liver	Metastasis Normal
EXP00044	23007696	GSE19280	GPL97	[metastasis tumor vs. metastasis normal] of pancreatic cancer(pancreatic ductal adenocarcinoma) liver metastasis	1	metastasis normal	GSM478479	pancreatic cancer	pancreatic ductal adenocarcinoma	YES	pancreas	liver	Metastasis Normal
EXP00044	23007696	GSE19280	GPL97	[metastasis tumor vs. metastasis normal] of pancreatic cancer(pancreatic ductal adenocarcinoma) liver metastasis	2	metastasis tumor	GSM478480	pancreatic cancer	pancreatic ductal adenocarcinoma	YES	pancreas	liver	Metastasis Tumor
EXP00044	23007696	GSE19280	GPL97	[metastasis tumor vs. metastasis normal] of pancreatic cancer(pancreatic ductal adenocarcinoma) liver metastasis	2	metastasis tumor	GSM478481	pancreatic cancer	pancreatic ductal adenocarcinoma	YES	pancreas	liver	Metastasis Tumor
EXP00044	23007696	GSE19280	GPL97	[metastasis tumor vs. metastasis normal] of pancreatic cancer(pancreatic ductal adenocarcinoma) liver metastasis	2	metastasis tumor	GSM478482	pancreatic cancer	pancreatic ductal adenocarcinoma	YES	pancreas	liver	Metastasis Tumor
EXP00044	23007696	GSE19280	GPL97	[metastasis tumor vs. metastasis normal] of pancreatic cancer(pancreatic ductal adenocarcinoma) liver metastasis	2	metastasis tumor	GSM478483	pancreatic cancer	pancreatic ductal adenocarcinoma	YES	pancreas	liver	Metastasis Tumor
EXP00044	23007696	GSE19280	GPL97	[metastasis tumor vs. metastasis normal] of pancreatic cancer(pancreatic ductal adenocarcinoma) liver metastasis	2	metastasis tumor	GSM478484	pancreatic cancer	pancreatic ductal adenocarcinoma	YES	pancreas	liver	Metastasis Tumor
EXP00045	17258348	GSE1987	GPL91	[primary tumor vs. primary normal] of lung cancer without metastasis	1	primary normal	GSM35017	lung cancer	NA	NO	lung		Primary Normal
EXP00045	17258348	GSE1987	GPL91	[primary tumor vs. primary normal] of lung cancer without metastasis	1	primary normal	GSM35018	lung cancer	NA	NO	lung		Primary Normal
EXP00045	17258348	GSE1987	GPL91	[primary tumor vs. primary normal] of lung cancer without metastasis	1	primary normal	GSM35019	lung cancer	lung squamous cell carcinoma	NO	lung		Primary Normal
EXP00045	17258348	GSE1987	GPL91	[primary tumor vs. primary normal] of lung cancer without metastasis	1	primary normal	GSM35020	lung cancer	lung squamous cell carcinoma	NO	lung		Primary Normal
EXP00045	17258348	GSE1987	GPL91	[primary tumor vs. primary normal] of lung cancer without metastasis	1	primary normal	GSM35021	lung cancer	lung squamous cell carcinoma	NO	lung		Primary Normal
EXP00045	17258348	GSE1987	GPL91	[primary tumor vs. primary normal] of lung cancer without metastasis	1	primary normal	GSM35022	lung cancer	lung squamous cell carcinoma	NO	lung		Primary Normal
EXP00045	17258348	GSE1987	GPL91	[primary tumor vs. primary normal] of lung cancer without metastasis	1	primary normal	GSM35023	lung cancer	lung squamous cell carcinoma	NO	lung		Primary Normal
EXP00045	17258348	GSE1987	GPL91	[primary tumor vs. primary normal] of lung cancer without metastasis	2	primary tumor	GSM34988	lung cancer	lung squamous cell carcinoma	NO	lung		Primary Tumor
EXP00045	17258348	GSE1987	GPL91	[primary tumor vs. primary normal] of lung cancer without metastasis	2	primary tumor	GSM34989	lung cancer	lung adenocarcinoma	NO	lung		Primary Tumor
EXP00045	17258348	GSE1987	GPL91	[primary tumor vs. primary normal] of lung cancer without metastasis	2	primary tumor	GSM34990	lung cancer	lung squamous cell carcinoma	NO	lung		Primary Tumor
EXP00045	17258348	GSE1987	GPL91	[primary tumor vs. primary normal] of lung cancer without metastasis	2	primary tumor	GSM34991	lung cancer	lung adenocarcinoma	NO	lung		Primary Tumor
EXP00045	17258348	GSE1987	GPL91	[primary tumor vs. primary normal] of lung cancer without metastasis	2	primary tumor	GSM34992	lung cancer	lung squamous cell carcinoma	NO	lung		Primary Tumor
EXP00045	17258348	GSE1987	GPL91	[primary tumor vs. primary normal] of lung cancer without metastasis	2	primary tumor	GSM34993	lung cancer	lung squamous cell carcinoma	NO	lung		Primary Tumor
EXP00045	17258348	GSE1987	GPL91	[primary tumor vs. primary normal] of lung cancer without metastasis	2	primary tumor	GSM34994	lung cancer	lung adenocarcinoma	NO	lung		Primary Tumor
EXP00045	17258348	GSE1987	GPL91	[primary tumor vs. primary normal] of lung cancer without metastasis	2	primary tumor	GSM34995	lung cancer	lung adenocarcinoma	NO	lung		Primary Tumor
EXP00045	17258348	GSE1987	GPL91	[primary tumor vs. primary normal] of lung cancer without metastasis	2	primary tumor	GSM34996	lung cancer	lung adenocarcinoma	NO	lung		Primary Tumor
EXP00045	17258348	GSE1987	GPL91	[primary tumor vs. primary normal] of lung cancer without metastasis	2	primary tumor	GSM34997	lung cancer	lung adenocarcinoma	NO	lung		Primary Tumor
EXP00045	17258348	GSE1987	GPL91	[primary tumor vs. primary normal] of lung cancer without metastasis	2	primary tumor	GSM34998	lung cancer	lung squamous cell carcinoma	NO	lung		Primary Tumor
EXP00045	17258348	GSE1987	GPL91	[primary tumor vs. primary normal] of lung cancer without metastasis	2	primary tumor	GSM34999	lung cancer	lung squamous cell carcinoma	NO	lung		Primary Tumor
EXP00045	17258348	GSE1987	GPL91	[primary tumor vs. primary normal] of lung cancer without metastasis	2	primary tumor	GSM35000	lung cancer	lung squamous cell carcinoma	NO	lung		Primary Tumor
EXP00045	17258348	GSE1987	GPL91	[primary tumor vs. primary normal] of lung cancer without metastasis	2	primary tumor	GSM35001	lung cancer	lung squamous cell carcinoma	NO	lung		Primary Tumor
EXP00045	17258348	GSE1987	GPL91	[primary tumor vs. primary normal] of lung cancer without metastasis	2	primary tumor	GSM35002	lung cancer	lung squamous cell carcinoma	NO	lung		Primary Tumor
EXP00045	17258348	GSE1987	GPL91	[primary tumor vs. primary normal] of lung cancer without metastasis	2	primary tumor	GSM35004	lung cancer	lung squamous cell carcinoma	NO	lung		Primary Tumor
EXP00045	17258348	GSE1987	GPL91	[primary tumor vs. primary normal] of lung cancer without metastasis	2	primary tumor	GSM35006	lung cancer	lung squamous cell carcinoma	NO	lung		Primary Tumor
EXP00045	17258348	GSE1987	GPL91	[primary tumor vs. primary normal] of lung cancer without metastasis	2	primary tumor	GSM35008	lung cancer	lung squamous cell carcinoma	NO	lung		Primary Tumor
EXP00045	17258348	GSE1987	GPL91	[primary tumor vs. primary normal] of lung cancer without metastasis	2	primary tumor	GSM35009	lung cancer	lung adenocarcinoma	NO	lung		Primary Tumor
EXP00045	17258348	GSE1987	GPL91	[primary tumor vs. primary normal] of lung cancer without metastasis	2	primary tumor	GSM35010	lung cancer	lung squamous cell carcinoma	NO	lung		Primary Tumor
EXP00045	17258348	GSE1987	GPL91	[primary tumor vs. primary normal] of lung cancer without metastasis	2	primary tumor	GSM35011	lung cancer	lung squamous cell carcinoma	NO	lung		Primary Tumor
EXP00045	17258348	GSE1987	GPL91	[primary tumor vs. primary normal] of lung cancer without metastasis	2	primary tumor	GSM35012	lung cancer	lung adenocarcinoma	NO	lung		Primary Tumor
EXP00045	17258348	GSE1987	GPL91	[primary tumor vs. primary normal] of lung cancer without metastasis	2	primary tumor	GSM35013	lung cancer	lung squamous cell carcinoma	NO	lung		Primary Tumor
EXP00045	17258348	GSE1987	GPL91	[primary tumor vs. primary normal] of lung cancer without metastasis	2	primary tumor	GSM35014	lung cancer	lung squamous cell carcinoma	NO	lung		Primary Tumor
EXP00045	17258348	GSE1987	GPL91	[primary tumor vs. primary normal] of lung cancer without metastasis	2	primary tumor	GSM35024	lung cancer	lung squamous cell carcinoma	NO	lung		Primary Tumor
EXP00046	17258348	GSE1987	GPL91	[primary tumor vs. primary normal] of lung cancer(lung squamous cell carcinoma) without metastasis	1	primary normal	GSM35019	lung cancer	lung squamous cell carcinoma	NO	lung		Primary Normal
EXP00046	17258348	GSE1987	GPL91	[primary tumor vs. primary normal] of lung cancer(lung squamous cell carcinoma) without metastasis	1	primary normal	GSM35020	lung cancer	lung squamous cell carcinoma	NO	lung		Primary Normal
EXP00046	17258348	GSE1987	GPL91	[primary tumor vs. primary normal] of lung cancer(lung squamous cell carcinoma) without metastasis	1	primary normal	GSM35021	lung cancer	lung squamous cell carcinoma	NO	lung		Primary Normal
EXP00046	17258348	GSE1987	GPL91	[primary tumor vs. primary normal] of lung cancer(lung squamous cell carcinoma) without metastasis	1	primary normal	GSM35022	lung cancer	lung squamous cell carcinoma	NO	lung		Primary Normal
EXP00046	17258348	GSE1987	GPL91	[primary tumor vs. primary normal] of lung cancer(lung squamous cell carcinoma) without metastasis	1	primary normal	GSM35023	lung cancer	lung squamous cell carcinoma	NO	lung		Primary Normal
EXP00046	17258348	GSE1987	GPL91	[primary tumor vs. primary normal] of lung cancer(lung squamous cell carcinoma) without metastasis	2	primary tumor	GSM34988	lung cancer	lung squamous cell carcinoma	NO	lung		Primary Tumor
EXP00046	17258348	GSE1987	GPL91	[primary tumor vs. primary normal] of lung cancer(lung squamous cell carcinoma) without metastasis	2	primary tumor	GSM34990	lung cancer	lung squamous cell carcinoma	NO	lung		Primary Tumor
EXP00046	17258348	GSE1987	GPL91	[primary tumor vs. primary normal] of lung cancer(lung squamous cell carcinoma) without metastasis	2	primary tumor	GSM34992	lung cancer	lung squamous cell carcinoma	NO	lung		Primary Tumor
EXP00046	17258348	GSE1987	GPL91	[primary tumor vs. primary normal] of lung cancer(lung squamous cell carcinoma) without metastasis	2	primary tumor	GSM34993	lung cancer	lung squamous cell carcinoma	NO	lung		Primary Tumor
EXP00046	17258348	GSE1987	GPL91	[primary tumor vs. primary normal] of lung cancer(lung squamous cell carcinoma) without metastasis	2	primary tumor	GSM34998	lung cancer	lung squamous cell carcinoma	NO	lung		Primary Tumor
EXP00046	17258348	GSE1987	GPL91	[primary tumor vs. primary normal] of lung cancer(lung squamous cell carcinoma) without metastasis	2	primary tumor	GSM34999	lung cancer	lung squamous cell carcinoma	NO	lung		Primary Tumor
EXP00046	17258348	GSE1987	GPL91	[primary tumor vs. primary normal] of lung cancer(lung squamous cell carcinoma) without metastasis	2	primary tumor	GSM35000	lung cancer	lung squamous cell carcinoma	NO	lung		Primary Tumor
EXP00046	17258348	GSE1987	GPL91	[primary tumor vs. primary normal] of lung cancer(lung squamous cell carcinoma) without metastasis	2	primary tumor	GSM35001	lung cancer	lung squamous cell carcinoma	NO	lung		Primary Tumor
EXP00046	17258348	GSE1987	GPL91	[primary tumor vs. primary normal] of lung cancer(lung squamous cell carcinoma) without metastasis	2	primary tumor	GSM35002	lung cancer	lung squamous cell carcinoma	NO	lung		Primary Tumor
EXP00046	17258348	GSE1987	GPL91	[primary tumor vs. primary normal] of lung cancer(lung squamous cell carcinoma) without metastasis	2	primary tumor	GSM35004	lung cancer	lung squamous cell carcinoma	NO	lung		Primary Tumor
EXP00046	17258348	GSE1987	GPL91	[primary tumor vs. primary normal] of lung cancer(lung squamous cell carcinoma) without metastasis	2	primary tumor	GSM35006	lung cancer	lung squamous cell carcinoma	NO	lung		Primary Tumor
EXP00046	17258348	GSE1987	GPL91	[primary tumor vs. primary normal] of lung cancer(lung squamous cell carcinoma) without metastasis	2	primary tumor	GSM35008	lung cancer	lung squamous cell carcinoma	NO	lung		Primary Tumor
EXP00046	17258348	GSE1987	GPL91	[primary tumor vs. primary normal] of lung cancer(lung squamous cell carcinoma) without metastasis	2	primary tumor	GSM35010	lung cancer	lung squamous cell carcinoma	NO	lung		Primary Tumor
EXP00046	17258348	GSE1987	GPL91	[primary tumor vs. primary normal] of lung cancer(lung squamous cell carcinoma) without metastasis	2	primary tumor	GSM35011	lung cancer	lung squamous cell carcinoma	NO	lung		Primary Tumor
EXP00046	17258348	GSE1987	GPL91	[primary tumor vs. primary normal] of lung cancer(lung squamous cell carcinoma) without metastasis	2	primary tumor	GSM35013	lung cancer	lung squamous cell carcinoma	NO	lung		Primary Tumor
EXP00046	17258348	GSE1987	GPL91	[primary tumor vs. primary normal] of lung cancer(lung squamous cell carcinoma) without metastasis	2	primary tumor	GSM35014	lung cancer	lung squamous cell carcinoma	NO	lung		Primary Tumor
EXP00046	17258348	GSE1987	GPL91	[primary tumor vs. primary normal] of lung cancer(lung squamous cell carcinoma) without metastasis	2	primary tumor	GSM35024	lung cancer	lung squamous cell carcinoma	NO	lung		Primary Tumor
EXP00047	20460471	GSE22153	GPL6102	[metastasis tumors comparision] of skin cancer(melanoma) with different metastasis sites	1	metastasis tumor of melanoma lymph node metastasis	GSM550966	skin cancer	melanoma	YES	skin	lymph node	Metastasis Tumor
EXP00047	20460471	GSE22153	GPL6102	[metastasis tumors comparision] of skin cancer(melanoma) with different metastasis sites	1	metastasis tumor of melanoma lymph node metastasis	GSM550974	skin cancer	melanoma	YES	skin	lymph node	Metastasis Tumor
EXP00047	20460471	GSE22153	GPL6102	[metastasis tumors comparision] of skin cancer(melanoma) with different metastasis sites	1	metastasis tumor of melanoma lymph node metastasis	GSM550978	skin cancer	melanoma	YES	skin	lymph node	Metastasis Tumor
EXP00047	20460471	GSE22153	GPL6102	[metastasis tumors comparision] of skin cancer(melanoma) with different metastasis sites	1	metastasis tumor of melanoma lymph node metastasis	GSM550985	skin cancer	melanoma	YES	skin	lymph node	Metastasis Tumor
EXP00047	20460471	GSE22153	GPL6102	[metastasis tumors comparision] of skin cancer(melanoma) with different metastasis sites	1	metastasis tumor of melanoma lymph node metastasis	GSM550988	skin cancer	melanoma	YES	skin	lymph node	Metastasis Tumor
EXP00047	20460471	GSE22153	GPL6102	[metastasis tumors comparision] of skin cancer(melanoma) with different metastasis sites	1	metastasis tumor of melanoma lymph node metastasis	GSM550991	skin cancer	melanoma	YES	skin	lymph node	Metastasis Tumor
EXP00047	20460471	GSE22153	GPL6102	[metastasis tumors comparision] of skin cancer(melanoma) with different metastasis sites	1	metastasis tumor of melanoma lymph node metastasis	GSM550992	skin cancer	melanoma	YES	skin	lymph node	Metastasis Tumor
EXP00047	20460471	GSE22153	GPL6102	[metastasis tumors comparision] of skin cancer(melanoma) with different metastasis sites	1	metastasis tumor of melanoma lymph node metastasis	GSM550993	skin cancer	melanoma	YES	skin	lymph node	Metastasis Tumor
EXP00047	20460471	GSE22153	GPL6102	[metastasis tumors comparision] of skin cancer(melanoma) with different metastasis sites	1	metastasis tumor of melanoma lymph node metastasis	GSM550998	skin cancer	melanoma	YES	skin	lymph node	Metastasis Tumor
EXP00047	20460471	GSE22153	GPL6102	[metastasis tumors comparision] of skin cancer(melanoma) with different metastasis sites	1	metastasis tumor of melanoma lymph node metastasis	GSM551007	skin cancer	melanoma	YES	skin	lymph node	Metastasis Tumor
EXP00047	20460471	GSE22153	GPL6102	[metastasis tumors comparision] of skin cancer(melanoma) with different metastasis sites	1	metastasis tumor of melanoma lymph node metastasis	GSM551010	skin cancer	melanoma	YES	skin	lymph node	Metastasis Tumor
EXP00047	20460471	GSE22153	GPL6102	[metastasis tumors comparision] of skin cancer(melanoma) with different metastasis sites	1	metastasis tumor of melanoma lymph node metastasis	GSM551011	skin cancer	melanoma	YES	skin	lymph node	Metastasis Tumor
EXP00047	20460471	GSE22153	GPL6102	[metastasis tumors comparision] of skin cancer(melanoma) with different metastasis sites	1	metastasis tumor of melanoma lymph node metastasis	GSM551013	skin cancer	melanoma	YES	skin	lymph node	Metastasis Tumor
EXP00047	20460471	GSE22153	GPL6102	[metastasis tumors comparision] of skin cancer(melanoma) with different metastasis sites	1	metastasis tumor of melanoma lymph node metastasis	GSM551016	skin cancer	melanoma	YES	skin	lymph node	Metastasis Tumor
EXP00047	20460471	GSE22153	GPL6102	[metastasis tumors comparision] of skin cancer(melanoma) with different metastasis sites	1	metastasis tumor of melanoma lymph node metastasis	GSM551018	skin cancer	melanoma	YES	skin	lymph node	Metastasis Tumor
EXP00047	20460471	GSE22153	GPL6102	[metastasis tumors comparision] of skin cancer(melanoma) with different metastasis sites	1	metastasis tumor of melanoma lymph node metastasis	GSM551020	skin cancer	melanoma	YES	skin	lymph node	Metastasis Tumor
EXP00047	20460471	GSE22153	GPL6102	[metastasis tumors comparision] of skin cancer(melanoma) with different metastasis sites	1	metastasis tumor of melanoma lymph node metastasis	GSM551021	skin cancer	melanoma	YES	skin	lymph node	Metastasis Tumor
EXP00047	20460471	GSE22153	GPL6102	[metastasis tumors comparision] of skin cancer(melanoma) with different metastasis sites	1	metastasis tumor of melanoma lymph node metastasis	GSM551022	skin cancer	melanoma	YES	skin	lymph node	Metastasis Tumor
EXP00047	20460471	GSE22153	GPL6102	[metastasis tumors comparision] of skin cancer(melanoma) with different metastasis sites	2	metastasis tumor of melanoma subcutaneous metastasis	GSM550967	skin cancer	melanoma	YES	skin	subcutaneous	Metastasis Tumor
EXP00047	20460471	GSE22153	GPL6102	[metastasis tumors comparision] of skin cancer(melanoma) with different metastasis sites	2	metastasis tumor of melanoma subcutaneous metastasis	GSM550968	skin cancer	melanoma	YES	skin	subcutaneous	Metastasis Tumor
EXP00047	20460471	GSE22153	GPL6102	[metastasis tumors comparision] of skin cancer(melanoma) with different metastasis sites	2	metastasis tumor of melanoma subcutaneous metastasis	GSM550970	skin cancer	melanoma	YES	skin	subcutaneous	Metastasis Tumor
EXP00047	20460471	GSE22153	GPL6102	[metastasis tumors comparision] of skin cancer(melanoma) with different metastasis sites	2	metastasis tumor of melanoma subcutaneous metastasis	GSM550971	skin cancer	melanoma	YES	skin	subcutaneous	Metastasis Tumor
EXP00047	20460471	GSE22153	GPL6102	[metastasis tumors comparision] of skin cancer(melanoma) with different metastasis sites	2	metastasis tumor of melanoma subcutaneous metastasis	GSM550972	skin cancer	melanoma	YES	skin	subcutaneous	Metastasis Tumor
EXP00047	20460471	GSE22153	GPL6102	[metastasis tumors comparision] of skin cancer(melanoma) with different metastasis sites	2	metastasis tumor of melanoma subcutaneous metastasis	GSM550973	skin cancer	melanoma	YES	skin	subcutaneous	Metastasis Tumor
EXP00047	20460471	GSE22153	GPL6102	[metastasis tumors comparision] of skin cancer(melanoma) with different metastasis sites	2	metastasis tumor of melanoma subcutaneous metastasis	GSM550975	skin cancer	melanoma	YES	skin	subcutaneous	Metastasis Tumor
EXP00047	20460471	GSE22153	GPL6102	[metastasis tumors comparision] of skin cancer(melanoma) with different metastasis sites	2	metastasis tumor of melanoma subcutaneous metastasis	GSM550976	skin cancer	melanoma	YES	skin	subcutaneous	Metastasis Tumor
EXP00047	20460471	GSE22153	GPL6102	[metastasis tumors comparision] of skin cancer(melanoma) with different metastasis sites	2	metastasis tumor of melanoma subcutaneous metastasis	GSM550977	skin cancer	melanoma	YES	skin	subcutaneous	Metastasis Tumor
EXP00047	20460471	GSE22153	GPL6102	[metastasis tumors comparision] of skin cancer(melanoma) with different metastasis sites	2	metastasis tumor of melanoma subcutaneous metastasis	GSM550979	skin cancer	melanoma	YES	skin	subcutaneous	Metastasis Tumor
EXP00047	20460471	GSE22153	GPL6102	[metastasis tumors comparision] of skin cancer(melanoma) with different metastasis sites	2	metastasis tumor of melanoma subcutaneous metastasis	GSM550980	skin cancer	melanoma	YES	skin	subcutaneous	Metastasis Tumor
EXP00047	20460471	GSE22153	GPL6102	[metastasis tumors comparision] of skin cancer(melanoma) with different metastasis sites	2	metastasis tumor of melanoma subcutaneous metastasis	GSM550981	skin cancer	melanoma	YES	skin	subcutaneous	Metastasis Tumor
EXP00047	20460471	GSE22153	GPL6102	[metastasis tumors comparision] of skin cancer(melanoma) with different metastasis sites	2	metastasis tumor of melanoma subcutaneous metastasis	GSM550982	skin cancer	melanoma	YES	skin	subcutaneous	Metastasis Tumor
EXP00047	20460471	GSE22153	GPL6102	[metastasis tumors comparision] of skin cancer(melanoma) with different metastasis sites	2	metastasis tumor of melanoma subcutaneous metastasis	GSM550983	skin cancer	melanoma	YES	skin	subcutaneous	Metastasis Tumor
EXP00047	20460471	GSE22153	GPL6102	[metastasis tumors comparision] of skin cancer(melanoma) with different metastasis sites	2	metastasis tumor of melanoma subcutaneous metastasis	GSM550984	skin cancer	melanoma	YES	skin	subcutaneous	Metastasis Tumor
EXP00047	20460471	GSE22153	GPL6102	[metastasis tumors comparision] of skin cancer(melanoma) with different metastasis sites	2	metastasis tumor of melanoma subcutaneous metastasis	GSM550986	skin cancer	melanoma	YES	skin	subcutaneous	Metastasis Tumor
EXP00047	20460471	GSE22153	GPL6102	[metastasis tumors comparision] of skin cancer(melanoma) with different metastasis sites	2	metastasis tumor of melanoma subcutaneous metastasis	GSM550987	skin cancer	melanoma	YES	skin	subcutaneous	Metastasis Tumor
EXP00047	20460471	GSE22153	GPL6102	[metastasis tumors comparision] of skin cancer(melanoma) with different metastasis sites	2	metastasis tumor of melanoma subcutaneous metastasis	GSM550989	skin cancer	melanoma	YES	skin	subcutaneous	Metastasis Tumor
EXP00047	20460471	GSE22153	GPL6102	[metastasis tumors comparision] of skin cancer(melanoma) with different metastasis sites	2	metastasis tumor of melanoma subcutaneous metastasis	GSM550990	skin cancer	melanoma	YES	skin	subcutaneous	Metastasis Tumor
EXP00047	20460471	GSE22153	GPL6102	[metastasis tumors comparision] of skin cancer(melanoma) with different metastasis sites	2	metastasis tumor of melanoma subcutaneous metastasis	GSM550994	skin cancer	melanoma	YES	skin	subcutaneous	Metastasis Tumor
EXP00047	20460471	GSE22153	GPL6102	[metastasis tumors comparision] of skin cancer(melanoma) with different metastasis sites	2	metastasis tumor of melanoma subcutaneous metastasis	GSM550995	skin cancer	melanoma	YES	skin	subcutaneous	Metastasis Tumor
EXP00047	20460471	GSE22153	GPL6102	[metastasis tumors comparision] of skin cancer(melanoma) with different metastasis sites	2	metastasis tumor of melanoma subcutaneous metastasis	GSM550996	skin cancer	melanoma	YES	skin	subcutaneous	Metastasis Tumor
EXP00047	20460471	GSE22153	GPL6102	[metastasis tumors comparision] of skin cancer(melanoma) with different metastasis sites	2	metastasis tumor of melanoma subcutaneous metastasis	GSM550997	skin cancer	melanoma	YES	skin	subcutaneous	Metastasis Tumor
EXP00047	20460471	GSE22153	GPL6102	[metastasis tumors comparision] of skin cancer(melanoma) with different metastasis sites	2	metastasis tumor of melanoma subcutaneous metastasis	GSM550999	skin cancer	melanoma	YES	skin	subcutaneous	Metastasis Tumor
EXP00047	20460471	GSE22153	GPL6102	[metastasis tumors comparision] of skin cancer(melanoma) with different metastasis sites	2	metastasis tumor of melanoma subcutaneous metastasis	GSM551000	skin cancer	melanoma	YES	skin	subcutaneous	Metastasis Tumor
EXP00047	20460471	GSE22153	GPL6102	[metastasis tumors comparision] of skin cancer(melanoma) with different metastasis sites	2	metastasis tumor of melanoma subcutaneous metastasis	GSM551001	skin cancer	melanoma	YES	skin	subcutaneous	Metastasis Tumor
EXP00047	20460471	GSE22153	GPL6102	[metastasis tumors comparision] of skin cancer(melanoma) with different metastasis sites	2	metastasis tumor of melanoma subcutaneous metastasis	GSM551002	skin cancer	melanoma	YES	skin	subcutaneous	Metastasis Tumor
EXP00047	20460471	GSE22153	GPL6102	[metastasis tumors comparision] of skin cancer(melanoma) with different metastasis sites	2	metastasis tumor of melanoma subcutaneous metastasis	GSM551003	skin cancer	melanoma	YES	skin	subcutaneous	Metastasis Tumor
EXP00047	20460471	GSE22153	GPL6102	[metastasis tumors comparision] of skin cancer(melanoma) with different metastasis sites	2	metastasis tumor of melanoma subcutaneous metastasis	GSM551004	skin cancer	melanoma	YES	skin	subcutaneous	Metastasis Tumor
EXP00047	20460471	GSE22153	GPL6102	[metastasis tumors comparision] of skin cancer(melanoma) with different metastasis sites	2	metastasis tumor of melanoma subcutaneous metastasis	GSM551005	skin cancer	melanoma	YES	skin	subcutaneous	Metastasis Tumor
EXP00047	20460471	GSE22153	GPL6102	[metastasis tumors comparision] of skin cancer(melanoma) with different metastasis sites	2	metastasis tumor of melanoma subcutaneous metastasis	GSM551006	skin cancer	melanoma	YES	skin	subcutaneous	Metastasis Tumor
EXP00047	20460471	GSE22153	GPL6102	[metastasis tumors comparision] of skin cancer(melanoma) with different metastasis sites	2	metastasis tumor of melanoma subcutaneous metastasis	GSM551008	skin cancer	melanoma	YES	skin	subcutaneous	Metastasis Tumor
EXP00047	20460471	GSE22153	GPL6102	[metastasis tumors comparision] of skin cancer(melanoma) with different metastasis sites	2	metastasis tumor of melanoma subcutaneous metastasis	GSM551009	skin cancer	melanoma	YES	skin	subcutaneous	Metastasis Tumor
EXP00047	20460471	GSE22153	GPL6102	[metastasis tumors comparision] of skin cancer(melanoma) with different metastasis sites	2	metastasis tumor of melanoma subcutaneous metastasis	GSM551012	skin cancer	melanoma	YES	skin	subcutaneous	Metastasis Tumor
EXP00047	20460471	GSE22153	GPL6102	[metastasis tumors comparision] of skin cancer(melanoma) with different metastasis sites	2	metastasis tumor of melanoma subcutaneous metastasis	GSM551014	skin cancer	melanoma	YES	skin	subcutaneous	Metastasis Tumor
EXP00047	20460471	GSE22153	GPL6102	[metastasis tumors comparision] of skin cancer(melanoma) with different metastasis sites	2	metastasis tumor of melanoma subcutaneous metastasis	GSM551015	skin cancer	melanoma	YES	skin	subcutaneous	Metastasis Tumor
EXP00047	20460471	GSE22153	GPL6102	[metastasis tumors comparision] of skin cancer(melanoma) with different metastasis sites	2	metastasis tumor of melanoma subcutaneous metastasis	GSM551017	skin cancer	melanoma	YES	skin	subcutaneous	Metastasis Tumor
EXP00047	20460471	GSE22153	GPL6102	[metastasis tumors comparision] of skin cancer(melanoma) with different metastasis sites	2	metastasis tumor of melanoma subcutaneous metastasis	GSM551019	skin cancer	melanoma	YES	skin	subcutaneous	Metastasis Tumor
EXP00048	22213152	GSE22541	GPL570	[primary tumor vs. metastasis tumor] of kindey cancer(clear cell renal cell carcinoma) lung metastasis	1	metastasis tumor	GSM359477	kindey cancer	clear cell renal cell carcinoma	YES	kindey	lung	Metastasis Tumor
EXP00048	22213152	GSE22541	GPL570	[primary tumor vs. metastasis tumor] of kindey cancer(clear cell renal cell carcinoma) lung metastasis	1	metastasis tumor	GSM359478	kindey cancer	clear cell renal cell carcinoma	YES	kindey	lung	Metastasis Tumor
EXP00048	22213152	GSE22541	GPL570	[primary tumor vs. metastasis tumor] of kindey cancer(clear cell renal cell carcinoma) lung metastasis	1	metastasis tumor	GSM359479	kindey cancer	clear cell renal cell carcinoma	YES	kindey	lung	Metastasis Tumor
EXP00048	22213152	GSE22541	GPL570	[primary tumor vs. metastasis tumor] of kindey cancer(clear cell renal cell carcinoma) lung metastasis	1	metastasis tumor	GSM359480	kindey cancer	clear cell renal cell carcinoma	YES	kindey	lung	Metastasis Tumor
EXP00048	22213152	GSE22541	GPL570	[primary tumor vs. metastasis tumor] of kindey cancer(clear cell renal cell carcinoma) lung metastasis	1	metastasis tumor	GSM359481	kindey cancer	clear cell renal cell carcinoma	YES	kindey	lung	Metastasis Tumor
EXP00048	22213152	GSE22541	GPL570	[primary tumor vs. metastasis tumor] of kindey cancer(clear cell renal cell carcinoma) lung metastasis	1	metastasis tumor	GSM359482	kindey cancer	clear cell renal cell carcinoma	YES	kindey	lung	Metastasis Tumor
EXP00048	22213152	GSE22541	GPL570	[primary tumor vs. metastasis tumor] of kindey cancer(clear cell renal cell carcinoma) lung metastasis	1	metastasis tumor	GSM359483	kindey cancer	clear cell renal cell carcinoma	YES	kindey	lung	Metastasis Tumor
EXP00048	22213152	GSE22541	GPL570	[primary tumor vs. metastasis tumor] of kindey cancer(clear cell renal cell carcinoma) lung metastasis	1	metastasis tumor	GSM359484	kindey cancer	clear cell renal cell carcinoma	YES	kindey	lung	Metastasis Tumor
EXP00048	22213152	GSE22541	GPL570	[primary tumor vs. metastasis tumor] of kindey cancer(clear cell renal cell carcinoma) lung metastasis	1	metastasis tumor	GSM359485	kindey cancer	clear cell renal cell carcinoma	YES	kindey	lung	Metastasis Tumor
EXP00048	22213152	GSE22541	GPL570	[primary tumor vs. metastasis tumor] of kindey cancer(clear cell renal cell carcinoma) lung metastasis	1	metastasis tumor	GSM359486	kindey cancer	clear cell renal cell carcinoma	YES	kindey	lung	Metastasis Tumor
EXP00048	22213152	GSE22541	GPL570	[primary tumor vs. metastasis tumor] of kindey cancer(clear cell renal cell carcinoma) lung metastasis	1	metastasis tumor	GSM359487	kindey cancer	clear cell renal cell carcinoma	YES	kindey	lung	Metastasis Tumor
EXP00048	22213152	GSE22541	GPL570	[primary tumor vs. metastasis tumor] of kindey cancer(clear cell renal cell carcinoma) lung metastasis	1	metastasis tumor	GSM359488	kindey cancer	clear cell renal cell carcinoma	YES	kindey	lung	Metastasis Tumor
EXP00048	22213152	GSE22541	GPL570	[primary tumor vs. metastasis tumor] of kindey cancer(clear cell renal cell carcinoma) lung metastasis	1	metastasis tumor	GSM359489	kindey cancer	clear cell renal cell carcinoma	YES	kindey	lung	Metastasis Tumor
EXP00048	22213152	GSE22541	GPL570	[primary tumor vs. metastasis tumor] of kindey cancer(clear cell renal cell carcinoma) lung metastasis	1	metastasis tumor	GSM359490	kindey cancer	clear cell renal cell carcinoma	YES	kindey	lung	Metastasis Tumor
EXP00048	22213152	GSE22541	GPL570	[primary tumor vs. metastasis tumor] of kindey cancer(clear cell renal cell carcinoma) lung metastasis	1	metastasis tumor	GSM359491	kindey cancer	clear cell renal cell carcinoma	YES	kindey	lung	Metastasis Tumor
EXP00048	22213152	GSE22541	GPL570	[primary tumor vs. metastasis tumor] of kindey cancer(clear cell renal cell carcinoma) lung metastasis	1	metastasis tumor	GSM359492	kindey cancer	clear cell renal cell carcinoma	YES	kindey	lung	Metastasis Tumor
EXP00048	22213152	GSE22541	GPL570	[primary tumor vs. metastasis tumor] of kindey cancer(clear cell renal cell carcinoma) lung metastasis	1	metastasis tumor	GSM359493	kindey cancer	clear cell renal cell carcinoma	YES	kindey	lung	Metastasis Tumor
EXP00048	22213152	GSE22541	GPL570	[primary tumor vs. metastasis tumor] of kindey cancer(clear cell renal cell carcinoma) lung metastasis	1	metastasis tumor	GSM359494	kindey cancer	clear cell renal cell carcinoma	YES	kindey	lung	Metastasis Tumor
EXP00048	22213152	GSE22541	GPL570	[primary tumor vs. metastasis tumor] of kindey cancer(clear cell renal cell carcinoma) lung metastasis	1	metastasis tumor	GSM359495	kindey cancer	clear cell renal cell carcinoma	YES	kindey	lung	Metastasis Tumor
EXP00048	22213152	GSE22541	GPL570	[primary tumor vs. metastasis tumor] of kindey cancer(clear cell renal cell carcinoma) lung metastasis	1	metastasis tumor	GSM359496	kindey cancer	clear cell renal cell carcinoma	YES	kindey	lung	Metastasis Tumor
EXP00048	22213152	GSE22541	GPL570	[primary tumor vs. metastasis tumor] of kindey cancer(clear cell renal cell carcinoma) lung metastasis	1	metastasis tumor	GSM559705	kindey cancer	clear cell renal cell carcinoma	YES	kindey	lung	Metastasis Tumor
[truncated: 20,114 more rows]
