# Supplementary material for: LncRNA-SERB promotes vasculogenic mimicry (VM) formation and tumor metastasis in renal cell carcinoma
Source: J Biol Chem. 2024 Apr 18;300(5):107297. doi: 10.1016/j.jbc.2024.107297 (PMC11126803; doi:10.1016/j.jbc.2024.107297)
Supplement: Supporting Table S2 [file mmc3.xlsx]

## Sheet: gene expressing diferences betw
gene	conMean	treatMean	logFC	pValue	fdr
LRRC75A-AS1	5.92603	6.27188	0.0818317	5.64e-08	5.64e-08
LINC00657	6.25317	6.06633	-0.0437635	1.53e-05	1.53e-05
SNHG8	4.83021	5.35375	0.148462	4.75e-12	4.75e-12
GAS5	3.92706	5.35091	0.446334	6.06e-34	6.06e-34
ZFAS1	3.86397	5.32162	0.46178	5.95e-38	5.95e-38
SNHG6	4.29464	5.12777	0.255794	3.18e-28	3.18e-28
RP11-553L6.5	4.84116	4.84141	7.58e-05	0.587665	0.587665
SNHG5	3.98717	4.95001	0.312069	6.78e-19	6.78e-19
RP11-807H17.1	2.10097	5.12868	1.28753	1.17e-28	1.17e-28
CTD-2396E7.11	4.97932	4.69772	-0.0839868	0.00949423	0.00949423
MALAT1	3.85576	4.83634	0.326898	3.32e-10	3.32e-10
TUG1	4.52982	4.54899	0.00609494	0.272028	0.272028
LINC00998	4.54046	4.5253	-0.00482692	0.51042	0.51042
FGD5-AS1	5.48022	4.36076	-0.329654	2.05e-37	2.05e-37
LINC01158	3.93342	4.50361	0.195298	2.67e-07	2.67e-07
LINC01420	4.54094	4.36627	-0.0565917	2.3e-08	2.3e-08
NEAT1	3.42597	4.4097	0.364169	3.48e-09	3.48e-09
HCP5	3.29042	4.3702	0.409428	8.55e-28	8.55e-28
LINC01320	3.2518	4.24547	0.384685	8.93e-19	8.93e-19
INAFM2	3.68676	4.15994	0.17421	3.38e-10	3.38e-10
RP11-588K22.2	3.38496	4.1561	0.296093	1.2e-19	1.2e-19
TP53TG1	3.96518	3.92538	-0.0145532	0.257013	0.257013
RP1-60O19.1	3.32103	4.01206	0.27271	1.03e-15	1.03e-15
SNHG19	4.24862	3.87438	-0.133029	1.77e-05	1.77e-05
RP11-285F7.2	3.5678	3.90042	0.128594	8.29e-05	8.29e-05
MMP24-AS1	4.08124	3.72652	-0.131179	1.25e-10	1.25e-10
RP11-147L13.11	3.54645	3.77795	0.0912268	1.44e-10	1.44e-10
AP001626.1	3.48238	3.7857	0.120487	2.53e-06	2.53e-06
RP11-101E13.5	3.51045	3.66575	0.0624547	0.00824949	0.00824949
NCBP2-AS2	3.81133	3.59241	-0.0853427	2.47e-06	2.47e-06
ILF3-AS1	4.26055	3.4934	-0.28641	2.77e-18	2.77e-18
AC006126.4	3.42562	3.6051	0.0736751	0.00608198	0.00608198
OIP5-AS1	3.61488	3.48327	-0.0535076	0.00985601	0.00985601
LINC01116	3.20248	3.51561	0.134585	1.87e-06	1.87e-06
CTD-2336O2.1	3.54972	3.40675	-0.0593076	0.011336	0.011336
EPB41L4A-AS1	2.4628	3.51826	0.514562	8.35e-28	8.35e-28
ADAMTS9-AS1	3.81531	3.3238	-0.198969	0.0138158	0.0138158
AC093673.5	3.1114	3.40712	0.130989	0.000385169	0.000385169
CTB-131K11.1	3.50099	3.34893	-0.0640603	0.0272509	0.0272509
SHANK3	2.49395	3.46409	0.474043	5.52e-20	5.52e-20
RP11-1148L6.5	2.74375	3.41187	0.314409	2.18e-24	2.18e-24
RP4-639F20.1	3.5759	3.2837	-0.122988	4.03e-05	4.03e-05
GS1-358P8.4	3.53186	3.26762	-0.112188	5.86e-06	5.86e-06
RP11-798K3.2	1.67834	3.50174	1.06104	7.8e-22	7.8e-22
WAC-AS1	3.48098	3.23227	-0.106944	2.07e-06	2.07e-06
LINC00339	3.30206	3.24827	-0.0236945	0.283434	0.283434
AC073218.3	1.28624	3.4555	1.42573	1.27e-29	1.27e-29
PP7080	5.22427	2.92026	-0.83913	7.4e-32	7.4e-32
EMX2OS	4.14511	3.04844	-0.443341	4.01e-22	4.01e-22
LINC00847	2.92494	3.1689	0.115576	1.54e-05	1.54e-05
RP5-1021I20.2	2.07896	3.27989	0.657783	4.8e-13	4.8e-13
MIR210HG	1.05591	3.35796	1.6691	6.35e-37	6.35e-37
PSMB8-AS1	2.03364	3.22469	0.665097	3.37e-37	3.37e-37
BAIAP2-AS1	2.9069	3.0794	0.0831644	3.49e-06	3.49e-06
RP11-421F16.3	2.78122	3.07808	0.146311	1.45e-06	1.45e-06
PSORS1C3	1.1437	3.26545	1.51358	2.77e-29	2.77e-29
DHRS4-AS1	3.84143	2.88356	-0.41379	4.54e-29	4.54e-29
AC005083.1	3.20903	2.95475	-0.119101	0.00935677	0.00935677
SNHG18	2.36676	3.03861	0.360497	9.6e-18	9.6e-18
DYNLL1-AS1	2.87654	2.96332	0.042879	0.0135154	0.0135154
CTD-3252C9.4	1.91747	3.0875	0.68723	6.55e-13	6.55e-13
RP11-589P10.5	1.93074	3.07099	0.669553	1.33e-33	1.33e-33
UMAD1	3.18612	2.89905	-0.136222	1.99e-10	1.99e-10
AC147651.5	2.30097	3.01625	0.390515	2.96e-06	2.96e-06
MIR22HG	3.54853	2.81959	-0.331735	2.09e-18	2.09e-18
DGCR5	0.391687	3.22474	3.04141	2.06e-36	2.06e-36
RP11-834C11.4	4.80111	2.62162	-0.87291	5e-37	5e-37
AC133528.2	2.76143	2.89528	0.068288	0.0453113	0.0453113
RP11-332M2.1	2.72246	2.89971	0.0909969	0.000304311	0.000304311
LBX2-AS1	1.90305	3.0091	0.66102	1.05e-28	1.05e-28
SNHG1	1.8222	3.0195	0.728632	2.43e-31	2.43e-31
RP11-977G19.5	2.41158	2.92817	0.280023	1.59e-10	1.59e-10
RP11-703I16.1	3.17617	2.79726	-0.183275	2.83e-05	2.83e-05
DANCR	4.31448	2.63273	-0.712626	7.1e-38	7.1e-38
LINC00462	0.158384	3.1656	4.32098	6.03e-35	6.03e-35
CTD-2228K2.7	1.38191	2.99225	1.11457	8.76e-19	8.76e-19
CTD-3157E16.1	3.77868	2.66935	-0.501392	2.6e-26	2.6e-26
RP5-1112D6.4	1.29607	2.97792	1.20016	1.41e-30	1.41e-30
CTD-3157E16.2	3.37318	2.6872	-0.328008	3.09e-17	3.09e-17
TRIM52-AS1	3.14892	2.71114	-0.215956	8.31e-11	8.31e-11
SNHG7	2.20819	2.83364	0.359796	1.33e-14	1.33e-14
RP11-284H18.1	1.02623	2.98508	1.54041	7.8e-19	7.8e-19
LINC00887	0.192554	3.09641	4.00726	3.11e-35	3.11e-35
CH17-340M24.3	3.3989	2.66134	-0.352915	2.26e-25	2.26e-25
RP11-73M18.8	2.00628	2.83334	0.497977	4.3e-22	4.3e-22
AC019117.1	0.497928	3.02128	2.60115	8.25e-16	8.25e-16
CD27-AS1	2.23362	2.77952	0.315453	1.14e-20	1.14e-20
RP11-760H22.2	3.67397	2.57843	-0.510848	1.95e-32	1.95e-32
RP11-785H5.1	2.71005	2.7078	-0.00119366	0.408578	0.408578
CTC-444N24.11	2.14848	2.77901	0.371253	6.26e-20	6.26e-20
THAP9-AS1	2.15469	2.77745	0.36628	2.41e-18	2.41e-18
LINC00294	2.10576	2.77412	0.39769	8.56e-23	8.56e-23
CTB-25B13.12	2.3405	2.71726	0.215333	2.98e-12	2.98e-12
RP11-617F23.1	3.78043	2.51575	-0.587565	5.08e-24	5.08e-24
ANKRD10-IT1	1.73227	2.79067	0.687944	2.53e-20	2.53e-20
ZBED5-AS1	3.49706	2.55084	-0.455169	3.12e-33	3.12e-33
LINC00839	2.29147	2.71129	0.242702	0.0127767	0.0127767
TTC21B-AS1	0.0493295	3.00257	5.9276	1.17e-36	1.17e-36
SMIM2-AS1	2.46383	2.67381	0.117994	0.160516	0.160516
AC093323.3	2.89285	2.60697	-0.150116	8.31e-08	8.31e-08
RP1-288H2.2	1.11063	2.8275	1.34815	1.08e-26	1.08e-26
RP11-147L13.12	2.15125	2.67499	0.314354	1.01e-19	1.01e-19
LINC00963	2.66356	2.58116	-0.0453391	0.119754	0.119754
RP11-283I3.4	1.35395	2.73648	1.01515	3.49e-18	3.49e-18
OSER1-AS1	2.54267	2.56334	0.0116856	0.884185	0.884185
MAPKAPK5-AS1	2.25246	2.58124	0.196563	3.08e-13	3.08e-13
RP11-53O19.3	2.26103	2.57617	0.188244	1.46e-10	1.46e-10
RP11-225B17.2	2.27122	2.57278	0.179864	1.68e-07	1.68e-07
CTA-384D8.36	1.5045	2.65602	0.819986	1.03e-28	1.03e-28
RP11-13J10.1	1.89193	2.60119	0.459309	4.05e-15	4.05e-15
LINC01278	2.61887	2.50256	-0.0655387	0.00465565	0.00465565
RP11-644F5.11	2.53754	2.49257	-0.0258	0.046009	0.046009
CRNDE	1.6901	2.59352	0.6178	2.3e-17	2.3e-17
RP4-758J18.2	2.7944	2.4338	-0.199328	4.68e-14	4.68e-14
RP11-488L18.10	1.69424	2.57122	0.601819	3.71e-22	3.71e-22
LINC00094	2.6169	2.44486	-0.0981111	0.0016015	0.0016015
SNHG15	1.4445	2.60204	0.849074	3.68e-34	3.68e-34
OTUD6B-AS1	2.88728	2.39801	-0.267874	1.8e-22	1.8e-22
AC096772.6	2.43072	2.44514	0.00853223	0.430846	0.430846
LINC00958	2.49913	2.43305	-0.0386561	0.386617	0.386617
RP11-389C8.2	1.97725	2.49847	0.337549	1.65e-11	1.65e-11
RP11-11N9.4	1.50567	2.55756	0.76436	1.4e-09	1.4e-09
LINC00667	2.38009	2.43239	0.0313593	0.179435	0.179435
RP11-775C24.5	2.34986	2.42383	0.0447131	0.109875	0.109875
RP11-342K6.1	2.80463	2.34935	-0.255544	1.59e-23	1.59e-23
RP11-33O4.1	1.91776	2.46769	0.36374	1.8e-10	1.8e-10
KMT2E-AS1	1.98217	2.45784	0.310307	1.13e-07	1.13e-07
LL21NC02-21A1.1	2.32974	2.39786	0.0415773	0.322019	0.322019
RP11-620J15.3	2.28516	2.40199	0.0719326	0.142558	0.142558
RP11-326C3.2	0.790365	2.60223	1.71916	6.65e-18	6.65e-18
RP11-613M10.6	2.07194	2.42216	0.225311	9.17e-09	9.17e-09
FLJ20021	2.08538	2.41955	0.214429	8.53e-09	8.53e-09
CTA-14H9.5	2.26454	2.3866	0.0757361	0.459864	0.459864
LINC01137	1.98334	2.41331	0.283083	6.31e-16	6.31e-16
AL450992.2	2.55852	2.32487	-0.13816	0.00973407	0.00973407
RP11-5C23.1	2.39428	2.32396	-0.0430063	0.120095	0.120095
TMEM44-AS1	2.37963	2.32036	-0.0363891	0.293184	0.293184
AP000439.3	0.137205	2.61935	4.2548	5.25e-31	5.25e-31
RP11-111M22.3	3.06687	2.22499	-0.462972	3.28e-21	3.28e-21
TRAM2-AS1	2.5967	2.28737	-0.182987	1.9e-10	1.9e-10
PSMA3-AS1	2.1023	2.33986	0.154451	0.0032276	0.0032276
RP5-890O3.9	1.54561	2.40799	0.639651	1.81e-14	1.81e-14
CTD-2540F13.2	1.02151	2.47784	1.27839	3.83e-29	3.83e-29
LINC00152	1.2085	2.4395	1.01337	2.32e-30	2.32e-30
RP11-1094M14.11	2.70762	2.23461	-0.277001	1.49e-15	1.49e-15
AGAP2-AS1	1.31891	2.41329	0.871654	2.23e-27	2.23e-27
RP11-14C10.5	0.113911	2.57085	4.49626	1e-35	1e-35
URB1-AS1	2.99293	2.18089	-0.456646	1.82e-24	1.82e-24
RP11-452I5.2	2.02907	2.30458	0.183688	0.0214749	0.0214749
PAXIP1-AS1	2.41399	2.24617	-0.103951	0.00236273	0.00236273
NRSN2-AS1	2.5424	2.22789	-0.190514	2.32e-11	2.32e-11
RP11-483L5.1	1.11572	2.41802	1.11584	2.14e-18	2.14e-18
RP11-108M9.4	2.49677	2.22735	-0.164735	0.00331071	0.00331071
CTD-3184A7.4	1.91618	2.30141	0.264287	0.000178531	0.000178531
BACE1-AS	1.97693	2.28822	0.21096	9.28e-08	9.28e-08
SCAMP1-AS1	2.56202	2.20354	-0.217456	7.6e-15	7.6e-15
APTR	1.8762	2.27497	0.278031	1.22e-10	1.22e-10
RP11-848P1.3	0.853105	2.41139	1.49907	6.77e-39	6.77e-39
RP11-254F7.2	2.05819	2.24514	0.125431	0.00282665	0.00282665
RP11-598F7.5	0.500477	2.44607	2.28909	8.16e-38	8.16e-38
SNHG16	2.07051	2.23257	0.108723	0.00142983	0.00142983
PITPNA-AS1	2.33999	2.18888	-0.0963082	0.0019412	0.0019412
AC004447.2	1.84341	2.23144	0.275595	2.05e-07	2.05e-07
SVIL-AS1	2.26307	2.16873	-0.0614281	0.0229374	0.0229374
RP11-532F12.5	3.3082	2.01871	-0.712611	7.21e-31	7.21e-31
RP11-283I3.6	2.20623	2.15805	-0.0318569	0.15692	0.15692
LINC00961	2.02718	2.17988	0.104775	0.0348105	0.0348105
RP11-452F19.3	2.46623	2.11552	-0.221297	1.19e-10	1.19e-10
RNASEH1-AS1	2.61833	2.09087	-0.324544	4.38e-15	4.38e-15
RP11-363E7.4	1.8371	2.1953	0.256988	8e-11	8e-11
CTC-429P9.3	1.93445	2.17383	0.168315	0.000158758	0.000158758
RP11-124N19.3	1.2799	2.25751	0.818697	6.36e-08	6.36e-08
HAGLR	3.07152	2.01493	-0.608222	2.63e-22	2.63e-22
AC009014.3	3.25007	1.98328	-0.712581	1.5e-09	1.5e-09
LINC01023	2.38976	2.09763	-0.188109	0.000114729	0.000114729
AC034220.3	1.8576	2.16885	0.223488	0.000285553	0.000285553
AC113189.5	2.04041	2.14084	0.0693171	0.508123	0.508123
TP73-AS1	2.00663	2.14358	0.0952509	4.21e-05	4.21e-05
HIF1A-AS2	0.361241	2.36484	2.71071	9.72e-36	9.72e-36
AC079630.4	2.31449	2.09936	-0.140745	0.0211523	0.0211523
ZSCAN16-AS1	2.61341	2.05664	-0.345649	2.67e-23	2.67e-23
RP11-118K6.3	0.921766	2.27781	1.30518	6.69e-32	6.69e-32
PRR34-AS1	2.62114	2.04345	-0.359187	7.87e-15	7.87e-15
RP5-894A10.2	1.33178	2.21633	0.734815	4.58e-24	4.58e-24
RP11-283G6.4	0.873162	2.27232	1.37985	6.43e-27	6.43e-27
LINC00665	1.98866	2.10801	0.0840849	0.000318035	0.000318035
RP1-39G22.7	2.66991	2.01186	-0.408259	4.06e-22	4.06e-22
EIF3J-AS1	2.34061	2.05122	-0.190399	2.2e-05	2.2e-05
MIR4435-1HG	0.977297	2.22961	1.18992	4.44e-37	4.44e-37
PKI55	2.47727	2.02661	-0.289677	7.05e-13	7.05e-13
RP11-755F10.1	2.0101	2.08559	0.0531851	0.0456203	0.0456203
CTA-29F11.1	1.95935	2.09004	0.0931554	0.0710893	0.0710893
RP5-1021I20.1	2.18384	2.059	-0.0849207	0.0985909	0.0985909
HCG11	2.21996	2.05332	-0.11258	0.0226807	0.0226807
RP11-157P1.4	1.2213	2.18759	0.840927	5.79e-18	5.79e-18
RP11-582E3.6	2.21508	2.04992	-0.111792	7.4e-05	7.4e-05
RP11-347C12.10	1.79223	2.10021	0.228781	1.3e-07	1.3e-07
RP11-672A2.4	1.97924	2.07035	0.0649293	0.163308	0.163308
LINC00086	2.13866	2.04794	-0.0625333	0.0225533	0.0225533
AC079630.2	1.88856	2.07758	0.137619	0.288255	0.288255
NNT-AS1	2.59835	1.98074	-0.391558	4.2e-24	4.2e-24
C1RL-AS1	1.16435	2.16868	0.897288	1.16e-21	1.16e-21
RP11-50C13.1	1.63181	2.10551	0.367694	9.06e-13	9.06e-13
RP5-1120P11.1	0.65955	2.23606	1.76141	1.99e-34	1.99e-34
RP4-764O22.1	0.180357	2.28936	3.66602	3.75e-31	3.75e-31
CTD-2267D19.3	1.90336	2.05723	0.112153	0.000118134	0.000118134
AP001372.2	2.2243	2.00516	-0.149635	3.4e-08	3.4e-08
RP11-264I13.2	2.24392	1.9917	-0.172021	1.64e-06	1.64e-06
RP11-379H18.1	2.63344	1.93866	-0.441889	5.51e-33	5.51e-33
DLGAP1-AS1	2.36676	1.97212	-0.263164	9.28e-08	9.28e-08
SNHG12	0.659401	2.19971	1.73809	2.73e-37	2.73e-37
HLA-DQB1-AS1	0.881928	2.16486	1.29554	6.6e-24	6.6e-24
EXOC3-AS1	2.2801	1.97367	-0.208218	2.33e-06	2.33e-06
SERTAD4-AS1	2.18647	1.97716	-0.145177	0.00752965	0.00752965
RP11-305K5.1	1.50053	2.06747	0.462399	5.91e-09	5.91e-09
RBPMS-AS1	1.51131	2.05999	0.446841	4.39e-13	4.39e-13
RP11-345P4.9	2.52173	1.92166	-0.392058	3.51e-23	3.51e-23
RP11-133F8.2	0.888543	2.1389	1.26736	5.41e-12	5.41e-12
LINC01503	3.15606	1.83126	-0.785286	1.71e-26	1.71e-26
RP11-513M16.8	1.93858	1.99008	0.0378247	0.413466	0.413466
CROCCP2	1.62145	2.02472	0.320439	3.77e-07	3.77e-07
RP11-303E16.2	1.62888	2.01964	0.310216	1.22e-06	1.22e-06
RP11-458J1.1	2.09811	1.95576	-0.101358	0.0211123	0.0211123
PAXIP1-AS2	2.17144	1.94552	-0.158502	2.57e-05	2.57e-05
RP11-452L6.1	1.33246	2.05631	0.625967	3.05e-18	3.05e-18
RP11-383H13.1	0.993882	2.09936	1.0788	3.65e-25	3.65e-25
RP11-390E23.6	2.354	1.91612	-0.296932	5.45e-13	5.45e-13
RP11-390P24.1	1.53191	2.02666	0.403776	3.87e-10	3.87e-10
RP11-521M14.1	2.15219	1.94115	-0.148896	0.115041	0.115041
LHFPL3-AS2	3.21015	1.79798	-0.836263	1.45e-23	1.45e-23
HOTAIRM1	2.13625	1.94044	-0.138691	0.00867751	0.00867751
RP5-1085F17.3	1.55896	2.01267	0.368525	2.82e-08	2.82e-08
ARRDC1-AS1	2.08397	1.93612	-0.106166	0.00268446	0.00268446
RP11-70D24.2	1.27354	2.0441	0.682626	1.62e-13	1.62e-13
RP11-394O4.5	0.982417	2.08096	1.08284	1.13e-13	1.13e-13
LINC01184	1.97755	1.94466	-0.0241932	0.0982993	0.0982993
RP11-420L9.5	1.18728	2.04385	0.783627	1e-29	1e-29
CTC-429P9.2	2.02202	1.92727	-0.0692422	0.293842	0.293842
RP11-218M22.1	1.70256	1.96458	0.206514	7.75e-07	7.75e-07
RP11-728F11.3	1.74893	1.95681	0.162029	0.449929	0.449929
CTD-2521M24.9	1.05069	2.04449	0.960406	4.52e-31	4.52e-31
FGF14-AS2	2.81806	1.80477	-0.642889	8.48e-28	8.48e-28
SNHG17	1.3506	2.00202	0.567857	2.69e-21	2.69e-21
RP11-434E6.4	0.601602	2.101	1.80419	6.66e-33	6.66e-33
RP11-658F2.8	1.49557	1.97562	0.401609	1.95e-14	1.95e-14
CTD-2015G9.2	0.314005	2.12882	2.7612	2.62e-33	2.62e-33
RP11-134L10.1	0.833707	2.04768	1.29638	6.01e-38	6.01e-38
RP11-798M19.6	0.558207	2.0845	1.90083	2.06e-35	2.06e-35
RP11-226L15.5	1.80187	1.91503	0.0878678	0.00683712	0.00683712
RP11-539L10.3	2.25007	1.85328	-0.279888	3.41e-09	3.41e-09
CTD-2583A14.8	1.3388	1.97586	0.561544	2.52e-16	2.52e-16
LINC00909	2.00016	1.87985	-0.0894974	0.0126997	0.0126997
RP1-266L20.2	1.96572	1.88279	-0.0621878	0.208899	0.208899
RP13-516M14.1	1.59895	1.93108	0.272288	1.06e-05	1.06e-05
PRKAG2-AS1	1.74202	1.90405	0.128311	0.0117117	0.0117117
RP11-660L16.2	1.62873	1.91858	0.236293	0.00131403	0.00131403
AP001505.10	1.48689	1.92609	0.373382	8.26e-10	8.26e-10
SNHG9	1.99408	1.85084	-0.107546	0.00893625	0.00893625
RP11-326C3.7	1.419	1.92362	0.438954	3.01e-09	3.01e-09
LINC01077	0.0748179	2.09868	4.80996	3.46e-36	3.46e-36
RP11-115N4.1	0.130289	2.0823	3.99839	3.75e-35	3.75e-35
CTD-2647L4.4	2.0684	1.81914	-0.185261	0.00174036	0.00174036
CTC-559E9.5	1.70227	1.86815	0.134158	0.00202245	0.00202245
CTC-444N24.8	1.23161	1.9268	0.645658	5.37e-29	5.37e-29
RAB30-AS1	1.8463	1.84084	-0.00427742	0.998001	0.998001
LINC01508	1.12594	1.93026	0.777662	1.77e-14	1.77e-14
RP11-81H14.2	0.714177	1.98449	1.47441	9.73e-16	9.73e-16
CTD-3128G10.7	0.203688	2.05285	3.3332	2.49e-35	2.49e-35
CTD-2006H14.2	1.57482	1.86775	0.246114	2.69e-06	2.69e-06
NIFK-AS1	2.00723	1.79395	-0.162064	2e-05	2e-05
ASB16-AS1	1.62883	1.8375	0.173905	1.15e-05	1.15e-05
XXbac-BPG181B23.7	1.83497	1.80826	-0.0211535	0.691958	0.691958
RP11-395G23.3	2.03631	1.77781	-0.19585	0.000194441	0.000194441
CTC-559E9.8	2.00475	1.77902	-0.172343	1.02e-05	1.02e-05
RP11-12G12.7	2.73087	1.67955	-0.701282	1.7e-32	1.7e-32
ZNF888	1.55295	1.83503	0.240794	0.00166553	0.00166553
LINC01507	2.09105	1.76205	-0.246976	0.0012594	0.0012594
AP000254.8	1.47839	1.84327	0.318242	5.13e-10	5.13e-10
RP11-20I20.4	0.636969	1.94799	1.61269	6.27e-24	6.27e-24
RP11-258C19.7	1.17978	1.87109	0.665366	8.36e-16	8.36e-16
LENG8-AS1	1.00985	1.89124	0.905196	4.24e-22	4.24e-22
RP11-706O15.1	1.10897	1.87362	0.756604	6.44e-26	6.44e-26
RP11-284F21.7	0.51267	1.9529	1.92951	1.11e-31	1.11e-31
CTBP1-AS2	1.57971	1.80704	0.193966	1.12e-13	1.12e-13
RP11-252A24.5	1.08796	1.87321	0.78388	1.69e-11	1.69e-11
PDCD4-AS1	1.10799	1.86671	0.752557	6.09e-32	6.09e-32
SNHG11	1.63193	1.78725	0.131165	0.00243101	0.00243101
ZNF667-AS1	2.89412	1.6101	-0.845969	4.22e-33	4.22e-33
RP5-997D16.2	1.76739	1.75551	-0.00973289	0.610544	0.610544
AC025335.1	1.41543	1.80167	0.348096	4.86e-15	4.86e-15
CTC-325H20.4	1.52416	1.78462	0.227602	2.51e-08	2.51e-08
AL035610.1	1.23802	1.8192	0.555268	3.99e-13	3.99e-13
AC009403.2	1.83102	1.73919	-0.0742359	0.0374149	0.0374149
RAD51-AS1	1.53669	1.77785	0.210309	0.0168284	0.0168284
CARD8-AS1	1.28055	1.81166	0.500546	1.31e-22	1.31e-22
RP11-598F7.6	0.388925	1.92697	2.30877	2.4e-37	2.4e-37
RP11-750H9.5	1.36336	1.78634	0.389843	1.46e-08	1.46e-08
LINC01560	1.9128	1.71155	-0.160383	7.49e-05	7.49e-05
RP11-545E17.3	1.66412	1.74125	0.0653644	0.183647	0.183647
RP11-540B6.6	1.48485	1.76391	0.248463	3.43e-05	3.43e-05
AC007383.3	1.58053	1.74609	0.143725	0.000270879	0.000270879
PIK3CD-AS2	1.5588	1.74756	0.164902	0.00430376	0.00430376
LINC01426	0.581719	1.87538	1.68879	4.94e-19	4.94e-19
CTD-2186M15.3	2.05154	1.67673	-0.291055	6.52e-12	6.52e-12
RP11-567G11.1	0.392023	1.89891	2.27616	3.01e-29	3.01e-29
RP11-526F3.1	0.886627	1.82809	1.04394	3.85e-07	3.85e-07
DGCR9	0.260037	1.90854	2.87568	1.08e-37	1.08e-37
WDFY3-AS2	2.53021	1.60133	-0.659989	2.24e-28	2.24e-28
GS1-124K5.4	1.85517	1.69162	-0.133144	0.000752611	0.000752611
AC004540.5	1.75555	1.69897	-0.0472577	0.345642	0.345642
HOXD-AS2	1.51082	1.72744	0.193305	1.45e-05	1.45e-05
RP11-923I11.6	2.04894	1.65357	-0.309287	6.5e-10	6.5e-10
PCED1B-AS1	0.509324	1.85696	1.86629	7.29e-36	7.29e-36
EPB41L4A-AS2	1.58499	1.71134	0.110644	0.00418877	0.00418877
RP11-667K14.3	1.91698	1.66339	-0.204713	5.82e-06	5.82e-06
PVT1	0.159918	1.8928	3.56512	3.29e-42	3.29e-42
JHDM1D-AS1	2.11665	1.62447	-0.381808	5.99e-07	5.99e-07
RP11-474O21.5	1.837	1.6617	-0.144695	0.0103361	0.0103361
MIR503HG	1.34022	1.72562	0.364638	0.00374763	0.00374763
SNHG3	1.25095	1.73465	0.471617	1.71e-08	1.71e-08
RP11-397G17.1	2.61771	1.54662	-0.759186	2.22e-06	2.22e-06
LINC01235	0.406795	1.84256	2.17934	6.04e-28	6.04e-28
PSMD5-AS1	1.67297	1.67093	-0.00175907	0.763417	0.763417
FOXN3-AS1	1.36261	1.71063	0.328162	2.58e-06	2.58e-06
CTB-89H12.4	0.841391	1.78026	1.08124	1.19e-27	1.19e-27
AC006273.5	2.01887	1.62062	-0.317	0.000283187	0.000283187
LINC01006	1.79123	1.65065	-0.117919	0.00199342	0.00199342
SNHG20	1.06628	1.74499	0.710641	3.39e-25	3.39e-25
RP11-279F6.1	1.49158	1.68676	0.177412	0.237144	0.237144
PTOV1-AS1	1.745	1.65194	-0.0790661	0.00481429	0.00481429
CMB9-22P13.1	0.876095	1.76099	1.00722	5.58e-28	5.58e-28
LINC00342	0.638654	1.79235	1.48875	5.02e-27	5.02e-27
AC092171.4	1.79363	1.63178	-0.136437	0.000737122	0.000737122
RP11-541N10.3	2.10671	1.58453	-0.410937	1.15e-23	1.15e-23
RP11-17E13.2	1.30176	1.68878	0.375516	0.000180065	0.000180065
RP11-385F7.1	2.24074	1.55917	-0.523191	4.14e-17	4.14e-17
AC091729.9	1.25759	1.69104	0.427252	9.95e-13	9.95e-13
AC005355.2	0.725623	1.75791	1.27657	4.54e-23	4.54e-23
PCAT19	1.3749	1.66788	0.278697	4.6e-08	4.6e-08
AC147651.4	0.615696	1.76414	1.51867	2.32e-35	2.32e-35
AP001258.4	1.55223	1.63754	0.0771841	0.0240791	0.0240791
RP11-242D8.1	1.39087	1.65858	0.253963	1.12e-05	1.12e-05
RP11-97C16.1	1.43777	1.64425	0.193596	0.0278555	0.0278555
RP11-192H23.8	1.96565	1.57184	-0.322555	0.0137883	0.0137883
HNF1A-AS1	1.55831	1.62646	0.0617464	0.61557	0.61557
ERVK3-1	1.39528	1.6448	0.237353	8.68e-08	8.68e-08
NOP14-AS1	1.50487	1.6282	0.113632	0.000774402	0.000774402
RP11-686D22.4	1.04123	1.68662	0.695844	7.8e-23	7.8e-23
RP11-167B3.3	0.519346	1.75673	1.75812	7.39e-08	7.39e-08
CTD-2537I9.12	0.625602	1.74222	1.47761	2.32e-20	2.32e-20
RP11-195F19.9	1.7116	1.59117	-0.105253	0.0251298	0.0251298
RASSF8-AS1	2.28814	1.51357	-0.596216	4.25e-29	4.25e-29
RP11-273B20.1	1.43017	1.62471	0.183993	0.00476087	0.00476087
CTD-2517O10.6	1.72277	1.58373	-0.121405	0.0103788	0.0103788
RP11-712L6.5	1.57245	1.60328	0.0280139	0.374178	0.374178
RP11-567M16.6	2.16096	1.52386	-0.503948	6.32e-18	6.32e-18
RP11-61K9.3	1.82341	1.56732	-0.21834	2.53e-07	2.53e-07
NCK1-AS1	1.17466	1.6499	0.490133	4.53e-25	4.53e-25
SBF2-AS1	1.42175	1.61595	0.184722	0.00125315	0.00125315
RP11-522I20.3	2.14712	1.51779	-0.500429	5.3e-27	5.3e-27
ADORA2A-AS1	1.08858	1.65866	0.607574	2.14e-07	2.14e-07
RP11-468E2.11	1.2584	1.63439	0.377156	4.77e-11	4.77e-11
OLMALINC	1.34454	1.62258	0.271171	4.66e-07	4.66e-07
RP11-496I9.1	0.365499	1.75349	2.26228	8.35e-25	8.35e-25
RP11-680F8.1	1.27484	1.63098	0.355422	3.33e-05	3.33e-05
AC009133.12	0.845838	1.68596	0.99512	5.01e-32	5.01e-32
ABHD11-AS1	0.588475	1.72016	1.54749	1.76e-25	1.76e-25
RP11-589N15.2	0.756504	1.6955	1.1643	1.92e-20	1.92e-20
RP11-334C17.6	1.62389	1.57869	-0.0407288	0.390161	0.390161
RAB11B-AS1	1.36653	1.60496	0.232026	3.28e-08	3.28e-08
RP11-890B15.3	1.99159	1.51424	-0.395329	4.86e-24	4.86e-24
AC007405.6	2.23091	1.48127	-0.590794	2.29e-20	2.29e-20
ERICH6-AS1	1.5533	1.57084	0.0161966	0.693543	0.693543
LINC01569	1.10529	1.6302	0.560617	3.27e-15	3.27e-15
RP4-717I23.3	1.21167	1.61588	0.415317	8.93e-05	8.93e-05
RP1-239B22.5	1.03905	1.63814	0.656792	1.31e-13	1.31e-13
MAGI2-AS3	2.57706	1.43115	-0.848551	2.72e-26	2.72e-26
AC004540.4	2.73204	1.40985	-0.954433	1.67e-27	1.67e-27
RP11-347I19.8	0.93189	1.64979	0.824048	2.07e-09	2.07e-09
UBA6-AS1	1.47821	1.57515	0.0916318	0.00368817	0.00368817
RP11-81A1.6	1.83625	1.52467	-0.26826	1.14e-05	1.14e-05
CH17-189H20.1	1.41241	1.57704	0.159063	0.0236343	0.0236343
RP11-353K11.1	1.7143	1.53578	-0.158651	0.00475026	0.00475026
RP11-166P13.3	2.38303	1.44437	-0.722358	8.5e-30	8.5e-30
CTC-429P9.5	1.72552	1.52771	-0.175658	0.00560884	0.00560884
RP11-727F15.12	2.16725	1.46818	-0.561836	2.6e-28	2.6e-28
PCAT6	1.22985	1.59202	0.372371	2.04e-05	2.04e-05
SERPINB9P1	0.627572	1.67169	1.41345	9.84e-22	9.84e-22
CTD-2555O16.2	1.66416	1.53179	-0.119578	0.0112438	0.0112438
RP11-167B3.2	0.434491	1.69694	1.96554	2.81e-09	2.81e-09
RP11-458F8.4	0.863802	1.63899	0.924032	3.29e-18	3.29e-18
RP11-159N11.4	1.57691	1.5425	-0.0318292	0.453371	0.453371
RP11-74E22.3	2.00041	1.48494	-0.42989	1.65e-13	1.65e-13
RP13-152O15.5	0.945018	1.62434	0.781439	3.01e-16	3.01e-16
LINC00924	2.57693	1.4036	-0.876525	8.81e-22	8.81e-22
RP11-284F21.10	0.484464	1.68053	1.79446	7.6e-29	7.6e-29
RP11-78O7.2	1.29021	1.57049	0.283614	1.05e-07	1.05e-07
TYMSOS	1.18171	1.58253	0.421357	2.4e-05	2.4e-05
RP11-160O5.1	1.3252	1.56311	0.23821	0.00570823	0.00570823
RP11-1149O23.2	1.05641	1.59868	0.597714	2e-16	2e-16
LINC01003	1.91597	1.482	-0.370533	4.61e-15	4.61e-15
PWAR6	2.19997	1.44254	-0.608871	1.95e-28	1.95e-28
RP11-295H24.4	1.03341	1.59696	0.62791	2.71e-20	2.71e-20
ZNF213-AS1	1.39537	1.54739	0.149185	0.0121969	0.0121969
RP5-887A10.1	1.22173	1.56855	0.360503	0.00804258	0.00804258
PTOV1-AS2	0.680255	1.63801	1.2678	1.51e-18	1.51e-18
CTC-338M12.5	1.39804	1.53815	0.137788	0.107665	0.107665
LINC00526	1.63945	1.50315	-0.125229	0.0119279	0.0119279
RP11-454E5.4	1.70693	1.4939	-0.192321	8.82e-05	8.82e-05
CITF22-92A6.1	1.30639	1.54738	0.244239	7.2e-07	7.2e-07
CTD-3138B18.5	1.23025	1.55583	0.338731	3.53e-18	3.53e-18
LINC01315	0.974559	1.58989	0.706103	1.26e-11	1.26e-11
HOXA-AS2	1.68268	1.49316	-0.172387	0.00514631	0.00514631
LINC00969	0.873243	1.59701	0.870919	5.98e-14	5.98e-14
RP5-894A10.6	1.07723	1.5694	0.542884	1.19e-14	1.19e-14
RP5-827C21.4	1.63125	1.49122	-0.129485	0.00853268	0.00853268
RP11-452L6.5	1.4304	1.51642	0.0842437	0.0115696	0.0115696
RP11-1260E13.2	2.22827	1.40777	-0.662512	2.69e-21	2.69e-21
TBX2-AS1	1.8844	1.45375	-0.374326	1.83e-08	1.83e-08
RP13-36G14.4	1.52906	1.50019	-0.027493	0.353014	0.353014
RP4-591C20.9	1.45444	1.50999	0.0540787	0.0870561	0.0870561
KB-431C1.4	1.75324	1.46961	-0.254588	5.94e-09	5.94e-09
HOXC-AS1	1.74125	1.46823	-0.246049	2.39e-05	2.39e-05
RP11-295G20.2	1.54396	1.4947	-0.0467723	0.0077411	0.0077411
SCARNA9	1.02464	1.56353	0.609688	3.74e-08	3.74e-08
RP4-635E18.8	0.988779	1.56787	0.66509	1.41e-10	1.41e-10
LINC00659	1.77302	1.45945	-0.28078	0.00138091	0.00138091
RP11-140K17.3	2.02392	1.42555	-0.505637	5.67e-24	5.67e-24
RP11-434H6.7	1.06151	1.55377	0.549659	1.93e-10	1.93e-10
ARHGAP5-AS1	1.81842	1.44993	-0.326704	4.1e-14	4.1e-14
RTCA-AS1	2.55507	1.35027	-0.920117	5.27e-35	5.27e-35
RP11-479G22.8	1.15722	1.53708	0.409527	5.6e-13	5.6e-13
RP11-51J9.5	1.38293	1.50035	0.117567	0.707333	0.707333
RP11-1017G21.5	1.79812	1.44302	-0.317392	9.08e-10	9.08e-10
KB-1460A1.5	0.909028	1.56263	0.78158	8.23e-25	8.23e-25
LINC00324	1.37853	1.49732	0.119251	0.000267882	0.000267882
RP11-155G14.6	0.0874618	1.67088	4.25581	3.4e-38	3.4e-38
CTD-3099C6.11	1.25045	1.51316	0.27512	1.19e-06	1.19e-06
EGFR-AS1	0.143793	1.66096	3.52996	4.03e-27	4.03e-27
AC021218.2	1.11091	1.53056	0.462316	0.00269075	0.00269075
ASMTL-AS1	0.537145	1.60312	1.5775	2.18e-15	2.18e-15
RP11-46C24.7	1.62427	1.45636	-0.157424	0.000948961	0.000948961
CTB-36H16.2	1.93844	1.4139	-0.455213	3.44e-20	3.44e-20
LINC00997	1.18127	1.50737	0.351693	1.8e-11	1.8e-11
RPARP-AS1	1.99825	1.38995	-0.523709	2.22e-25	2.22e-25
RP11-352M15.2	1.77104	1.42042	-0.318281	2.32e-11	2.32e-11
RP11-266L9.8	2.24254	1.35598	-0.725796	2.19e-25	2.19e-25
CTD-2528L19.6	1.14762	1.50236	0.388596	1.25e-10	1.25e-10
RP11-356J5.12	0.49429	1.5865	1.68242	2.6e-33	2.6e-33
TMEM161B-AS1	1.59334	1.43431	-0.151692	0.00399424	0.00399424
RP11-344B5.2	2.00241	1.37808	-0.539076	8.54e-20	8.54e-20
RP11-156K23.3	1.81177	1.40233	-0.369577	3.21e-12	3.21e-12
RP11-268J15.5	0.938154	1.51777	0.694058	1.78e-08	1.78e-08
CCDC183-AS1	1.62098	1.42439	-0.186514	0.000360786	0.000360786
LINC00853	1.42769	1.45001	0.0223749	0.655377	0.655377
RP11-1C1.6	0.709163	1.54667	1.12497	0.318315	0.318315
RP5-994D16.9	1.78598	1.40039	-0.350884	2.53e-13	2.53e-13
RP11-440D17.3	2.03043	1.3664	-0.571406	9.69e-13	9.69e-13
RP4-575N6.4	1.01159	1.50331	0.571521	4.12e-10	4.12e-10
AC092580.4	0.462754	1.57256	1.76479	1.2e-29	1.2e-29
USP46-AS1	2.3647	1.31406	-0.847624	3.64e-38	3.64e-38
RP11-91J19.3	1.16328	1.47262	0.340187	5.99e-08	5.99e-08
LINC01428	0.209401	1.59668	2.93073	1.44e-28	1.44e-28
RP11-809O17.1	0.876907	1.50645	0.780657	1.46e-26	1.46e-26
RP11-396F22.1	1.28934	1.4444	0.163829	0.00094654	0.00094654
RP3-368A4.5	1.20995	1.4527	0.263788	0.00136401	0.00136401
RP11-274H2.5	0.40487	1.56044	1.94642	6.97e-36	6.97e-36
RP11-410L14.2	2.04609	1.33738	-0.613454	9.27e-25	9.27e-25
RP11-768F21.1	0.86124	1.49549	0.796133	1.82e-23	1.82e-23
RP11-474B16.1	0.332051	1.56663	2.23818	2.96e-28	2.96e-28
CTD-2012K14.8	1.86284	1.35944	-0.454493	2.41e-10	2.41e-10
RP11-412D9.4	1.5841	1.3966	-0.181742	0.000780446	0.000780446
RP5-1033H22.2	1.32932	1.4308	0.106139	0.27078	0.27078
HOXB-AS1	0.85293	1.49045	0.805247	3.31e-18	3.31e-18
RP11-792A8.4	1.70524	1.37556	-0.30996	1.8e-11	1.8e-11
CTC-360G5.9	0.748407	1.50428	1.00718	7.6e-17	7.6e-17
RP11-517P14.2	1.96947	1.33837	-0.557338	6.02e-25	6.02e-25
RP11-504P24.8	0.855511	1.48695	0.797495	1.76e-13	1.76e-13
GAS5-AS1	1.56805	1.39036	-0.173507	1.35e-06	1.35e-06
RP11-529E15.1	0.115869	1.58391	3.77293	4.03e-33	4.03e-33
CTD-3092A11.2	0.665348	1.50897	1.18138	3.92e-26	3.92e-26
LINC-PINT	1.33353	1.41845	0.0890675	0.774357	0.774357
LINC01510	2.5012	1.26064	-0.988462	3.27e-09	3.27e-09
RP11-631N16.4	0.780506	1.49184	0.934616	1.26e-11	1.26e-11
RP4-773N10.4	1.44595	1.40082	-0.0457497	0.282472	0.282472
SLC22A18AS	1.43018	1.40229	-0.0284115	0.980298	0.980298
RP11-635N19.1	1.79117	1.35333	-0.404387	2.44e-18	2.44e-18
RP11-373D23.2	1.42517	1.39277	-0.0331865	0.0724428	0.0724428
LINC00106	0.617075	1.50072	1.28214	1.1e-11	1.1e-11
RP3-333A15.2	3.00133	1.17799	-1.34928	8.2e-30	8.2e-30
RP11-62F24.2	1.22667	1.41626	0.207344	0.0747483	0.0747483
RP11-380L11.4	1.61485	1.36128	-0.246441	6.54e-07	6.54e-07
RP11-156P1.3	1.58814	1.3642	-0.219282	9.1e-08	9.1e-08
MIR4458HG	1.66982	1.3519	-0.304704	1.4e-07	1.4e-07
AP003068.23	1.92901	1.31472	-0.5531	6.93e-14	6.93e-14
LINC01117	1.19548	1.41297	0.241144	0.000492313	0.000492313
LINC00641	1.22837	1.40589	0.194728	0.007199	0.007199
LINC01268	0.485616	1.50526	1.63213	7.72e-29	7.72e-29
HCG18	1.5154	1.36558	-0.150186	3.05e-05	3.05e-05
RP11-147L13.13	0.823605	1.45787	0.823833	3.02e-27	3.02e-27
RP11-395A13.2	1.63668	1.34383	-0.284418	2.42e-09	2.42e-09
RP1-232P20.1	0.213978	1.5351	2.8428	2.63e-30	2.63e-30
RP11-848P1.5	1.26128	1.39338	0.143693	0.0817741	0.0817741
BX322557.10	1.592	1.34777	-0.24027	9.5e-05	9.5e-05
RP11-295M3.4	4.21935	0.99218	-2.08835	3.5e-39	3.5e-39
RP13-452N2.1	2.75354	1.18899	-1.21156	1.08e-22	1.08e-22
CTA-293F17.1	1.86984	1.30547	-0.518352	2.01e-17	2.01e-17
RP11-44N21.1	0.846316	1.44286	0.769662	3.24e-16	3.24e-16
MAN1B1-AS1	1.61636	1.33652	-0.274268	3.85e-07	3.85e-07
RP11-259N19.1	0.252912	1.51793	2.5854	3.13e-37	3.13e-37
PINK1-AS	1.25179	1.38253	0.143318	1.14e-05	1.14e-05
RP11-159G9.5	1.56438	1.34024	-0.223104	0.000112401	0.000112401
ADNP-AS1	1.30479	1.3749	0.0755095	0.141586	0.141586
RP11-122K13.12	0.672183	1.45989	1.11894	1.57e-18	1.57e-18
RP11-967K21.1	1.4518	1.35487	-0.0996846	0.0077411	0.0077411
TOPORS-AS1	1.63884	1.32919	-0.302122	6.26e-17	6.26e-17
MIR155HG	0.312672	1.50661	2.26858	5.8e-33	5.8e-33
LINC00844	2.30452	1.23748	-0.897058	3.18e-14	3.18e-14
LINC01089	1.09194	1.40051	0.359055	0.00572076	0.00572076
RP11-686D22.8	0.937369	1.41979	0.598993	1.12e-22	1.12e-22
AC009948.5	1.16602	1.3826	0.245787	5.82e-06	5.82e-06
RP11-147L13.15	1.06386	1.39472	0.390664	6.69e-12	6.69e-12
RP4-610C12.3	1.73949	1.30222	-0.417689	4.41e-06	4.41e-06
C10orf25	0.97505	1.40497	0.526992	2.3e-22	2.3e-22
HNRNPU-AS1	0.652931	1.44564	1.14671	1.08e-21	1.08e-21
RP11-884K10.7	1.66994	1.30637	-0.35424	2.89e-19	2.89e-19
LINC00467	1.67561	1.30508	-0.36055	5.23e-20	5.23e-20
RP11-521B24.5	0.752311	1.4291	0.925706	1.35e-11	1.35e-11
RP11-254F7.3	2.83323	1.14787	-1.30349	4.23e-39	4.23e-39
CTD-2619J13.14	1.63471	1.30894	-0.320634	9.15e-13	9.15e-13
CTC-510F12.2	0.751713	1.42631	0.924035	2.2e-13	2.2e-13
RP11-342K6.2	1.69776	1.29897	-0.386263	7.28e-17	7.28e-17
AC000123.4	0.81657	1.41732	0.795516	2.13e-25	2.13e-25
RP11-774O3.3	1.65375	1.30458	-0.342152	1.99e-11	1.99e-11
RP11-232L2.2	1.66557	1.30252	-0.354708	0.000154785	0.000154785
AC007566.10	0.697081	1.42981	1.03643	7.82e-18	7.82e-18
AC114803.3	0.0577872	1.51345	4.71094	1.92e-37	1.92e-37
CTB-113I20.2	1.04589	1.37936	0.399276	1.07e-07	1.07e-07
TMEM9B-AS1	1.49077	1.31779	-0.177942	0.000357841	0.000357841
RP3-402G11.28	0.685507	1.42612	1.05686	2.8e-17	2.8e-17
CTD-2510F5.4	0.602428	1.43626	1.25345	2.87e-24	2.87e-24
KB-1410C5.5	0.889889	1.39677	0.650392	1.34e-21	1.34e-21
RP5-884G6.2	1.68352	1.28977	-0.384363	2.29e-09	2.29e-09
BOLA3-AS1	1.34057	1.33468	-0.0063578	0.738977	0.738977
ZNF674-AS1	1.62352	1.29431	-0.326942	2.4e-10	2.4e-10
RP11-47A8.5	2.29627	1.19887	-0.93762	9.37e-36	9.37e-36
RP11-403P17.6	1.06866	1.36358	0.351596	0.000701515	0.000701515
RP11-95D17.1	1.2112	1.34225	0.148217	0.00303869	0.00303869
RP1-151F17.2	1.24804	1.33684	0.099158	0.235728	0.235728
FLJ37453	1.60426	1.28843	-0.316292	1.89e-10	1.89e-10
RP11-432J22.2	1.22435	1.33921	0.129359	0.0340177	0.0340177
LINC01176	0.611676	1.41912	1.21415	3.09e-21	3.09e-21
CTD-2132N18.4	1.18193	1.34207	0.183312	0.0530557	0.0530557
RARA-AS1	1.27092	1.325	0.060125	0.23971	0.23971
NUP50-AS1	1.32635	1.31413	-0.0133598	0.24899	0.24899
AF064858.10	0.582026	1.41328	1.27989	4.3e-08	4.3e-08
CTD-2553L13.10	1.22181	1.3269	0.119038	0.0931668	0.0931668
RP11-385F5.5	0.905248	1.36929	0.597046	7.61e-16	7.61e-16
RP11-283G6.3	0.638992	1.40094	1.13253	3.96e-24	3.96e-24
RP11-977G19.11	1.79096	1.24455	-0.5251	2.63e-23	2.63e-23
RP11-996F15.6	1.2001	1.32349	0.141196	0.00139483	0.00139483
C17orf100	1.31866	1.30728	-0.0125035	0.665229	0.665229
TSTD3	1.72098	1.25084	-0.460336	3.9e-25	3.9e-25
AF064858.11	0.410683	1.426	1.79588	5.06e-17	5.06e-17
LINC01094	0.317775	1.438	2.17798	7.21e-37	7.21e-37
AC108488.4	1.03893	1.33988	0.367001	7.54e-09	7.54e-09
RP5-858L17.1	0.371241	1.42743	1.943	2.74e-32	2.74e-32
RP11-158K1.3	1.12371	1.32613	0.238948	9.32e-08	9.32e-08
RP11-222K16.1	0.632229	1.39018	1.13675	5.1e-16	5.1e-16
SRP14-AS1	1.77009	1.23384	-0.520671	4.37e-21	4.37e-21
RP11-93B14.9	1.08519	1.32486	0.28789	3.79e-06	3.79e-06
CTC-429P9.1	1.3437	1.29002	-0.0588184	0.314384	0.314384
AF001548.5	1.18332	1.31035	0.147108	0.0399058	0.0399058
AC074289.1	0.702651	1.37411	0.967618	2.1e-16	2.1e-16
RP11-196G18.22	0.661611	1.37957	1.06016	9.32e-27	9.32e-27
RP11-71E19.1	1.61563	1.25051	-0.369587	0.000110114	0.000110114
AC068580.6	0.835572	1.35539	0.697873	5.38e-16	5.38e-16
RP11-439C15.4	0.481573	1.40207	1.54173	5.5e-24	5.5e-24
DNAJC3-AS1	2.07774	1.18691	-0.8078	1.5e-28	1.5e-28
CTD-2201E18.3	0.917681	1.34247	0.54882	9.84e-22	9.84e-22
USP30-AS1	0.454538	1.40455	1.62763	1.1e-28	1.1e-28
AC061961.2	1.81626	1.2171	-0.577523	6.15e-10	6.15e-10
RP11-274B21.14	0.896928	1.33801	0.577021	5.35e-10	5.35e-10
RP11-317J10.2	1.47838	1.2591	-0.231624	1.08e-07	1.08e-07
RP11-164P12.4	1.85216	1.20568	-0.619353	1.36e-18	1.36e-18
CTC-327F10.4	0.049966	1.44589	4.85486	4.72e-32	4.72e-32
LPP-AS2	1.34232	1.27189	-0.0777524	0.0999118	0.0999118
RP13-1032I1.7	1.5159	1.24834	-0.280161	2.89e-05	2.89e-05
RP4-794H19.1	1.44098	1.25604	-0.198173	7.96e-06	7.96e-06
CTD-2002H8.2	0.719197	1.35287	0.911565	4.21e-13	4.21e-13
LINC00174	0.691953	1.3503	0.964539	7.35e-18	7.35e-18
RP3-395M20.8	0.649967	1.35556	1.06045	2.92e-21	2.92e-21
SNHG14	1.61762	1.22521	-0.400848	8.91e-18	8.91e-18
CH17-118O6.2	1.02851	1.30281	0.341064	4.19e-08	4.19e-08
LINC01127	0.649195	1.35308	1.05952	0.000195548	0.000195548
RP11-736N17.10	0.774674	1.33473	0.784883	4.31e-07	4.31e-07
RP11-219E7.1	0.669098	1.34883	1.01142	1.45e-17	1.45e-17
U91328.19	1.75735	1.2017	-0.548319	3.24e-20	3.24e-20
RP11-400F19.6	1.48074	1.23767	-0.258692	1.44e-14	1.44e-14
RP11-89K11.1	0.597489	1.35596	1.18234	3.05e-28	3.05e-28
CTD-2194A8.2	1.40597	1.24528	-0.175097	0.376871	0.376871
CTA-445C9.14	1.67535	1.2068	-0.473267	5.81e-19	5.81e-19
RP11-145M4.3	0.131804	1.41282	3.42211	6.32e-32	6.32e-32
RP11-471B22.2	0.68826	1.3358	0.956679	3.83e-13	3.83e-13
RP5-1057J7.7	0.840564	1.30783	0.637749	4.7e-12	4.7e-12
RP11-73M18.7	0.914267	1.29784	0.505421	2.07e-11	2.07e-11
CKMT2-AS1	1.42821	1.22845	-0.217378	5.47e-06	5.47e-06
RP1-193H18.2	1.50403	1.21689	-0.30564	3.49e-09	3.49e-09
RP1-12G14.7	1.6401	1.19828	-0.45282	2.88e-18	2.88e-18
RP11-554I8.2	0.208573	1.39079	2.73727	2.98e-36	2.98e-36
RP11-758H9.2	1.83207	1.17229	-0.644144	7.69e-21	7.69e-21
RP11-539I5.1	1.66434	1.19392	-0.479246	2.4e-18	2.4e-18
RP1-313I6.12	1.85594	1.16565	-0.671019	4.05e-31	4.05e-31
PLBD1-AS1	1.8359	1.16538	-0.655684	1.11e-21	1.11e-21
RP11-686O6.2	1.45513	1.21654	-0.258363	0.00180947	0.00180947
ADIRF-AS1	0.902454	1.29055	0.516057	2.14e-07	2.14e-07
RP11-278C7.5	1.05426	1.27007	0.268679	0.00014646	0.00014646
RP1-267D11.6	1.513	1.2075	-0.325388	7.23e-09	7.23e-09
RP11-159D12.2	0.627303	1.32525	1.07903	1.95e-16	1.95e-16
CTD-2245F17.3	1.4314	1.21628	-0.234951	0.000115741	0.000115741
LINC01587	0.122512	1.39096	3.50508	5.76e-36	5.76e-36
ZNF528-AS1	1.10433	1.25875	0.188828	0.02622	0.02622
RP11-71E19.2	1.74855	1.17133	-0.578013	1.69e-06	1.69e-06
RP11-2L8.1	0.40974	1.35105	1.7213	2.69e-15	2.69e-15
CTC-524C5.2	0.574469	1.32774	1.20868	1.72e-17	1.72e-17
RP13-188A5.1	1.24486	1.23523	-0.0112096	0.832481	0.832481
LINC01011	0.868895	1.2847	0.564176	1.83e-19	1.83e-19
RP11-19D2.1	1.13108	1.24831	0.142283	0.42342	0.42342
AC010136.2	1.04769	1.25899	0.265055	0.0265111	0.0265111
CTD-3025N20.3	0.950131	1.26947	0.418026	5.03e-06	5.03e-06
RP11-876N24.5	1.29509	1.22074	-0.0852952	0.0192298	0.0192298
RP13-516M14.10	0.426732	1.33601	1.64653	8.57e-22	8.57e-22
RP11-211G23.2	0.0348483	1.38871	5.31651	3.49e-32	3.49e-32
RP11-446N19.1	1.31677	1.21597	-0.114894	0.0019506	0.0019506
RP11-326I11.3	1.53038	1.18688	-0.366715	4.08e-12	4.08e-12
RP11-571L19.8	1.26172	1.22084	-0.0475203	0.158816	0.158816
MKLN1-AS	1.79729	1.14805	-0.646632	1.78e-23	1.78e-23
AC000095.11	0.193809	1.36202	2.81304	6.54e-35	6.54e-35
LINC00987	0.795822	1.27977	0.685362	2.9e-18	2.9e-18
RP3-508I15.21	0.52379	1.31451	1.32747	1.91e-18	1.91e-18
RP13-582O9.5	1.51665	1.18018	-0.361878	5.99e-10	5.99e-10
AC084117.3	0.28743	1.34473	2.22603	2e-27	2e-27
LINC00680	1.13505	1.23021	0.116144	0.0285235	0.0285235
RP11-132A1.4	1.4498	1.18647	-0.289182	5.17e-06	5.17e-06
RP11-10C24.1	1.90371	1.12383	-0.760386	1.41e-31	1.41e-31
RP11-91K9.1	0.404167	1.32382	1.71168	4.31e-19	4.31e-19
CTD-2366F13.1	1.72852	1.14503	-0.594152	4.8e-23	4.8e-23
RP5-1074L1.4	0.614104	1.29461	1.07596	1.37e-16	1.37e-16
RP11-626P14.1	2.51189	1.03881	-1.27384	2.31e-11	2.31e-11
AC093818.1	0.437556	1.31696	1.58967	7.72e-39	7.72e-39
RP11-701H24.7	2.11453	1.09124	-0.954366	3.69e-26	3.69e-26
RP11-45A17.2	0.791775	1.26715	0.678426	6.53e-15	6.53e-15
CTC-471J1.2	0.679252	1.28187	0.916227	3.79e-24	3.79e-24
AC156455.1	0.284561	1.33188	2.22665	8.33e-33	8.33e-33
XXbac-BPG299F13.17	0.928109	1.24446	0.423157	4.63e-07	4.63e-07
RP11-894P9.1	0.688017	1.27539	0.890418	3.23e-12	3.23e-12
RP11-647K16.1	0.673082	1.27725	0.924191	3.34e-26	3.34e-26
CTC-523E23.11	0.669791	1.2764	0.930303	1.78e-18	1.78e-18
RP11-7O11.3	0.759313	1.26307	0.734163	9.44e-17	9.44e-17
CTC-513N18.6	0.821081	1.25046	0.606865	3.98e-09	3.98e-09
CTD-2270L9.4	1.11577	1.21029	0.117311	0.0314481	0.0314481
RP11-121A14.2	0.262414	1.32404	2.33504	7.37e-34	7.37e-34
AC009506.1	1.83492	1.11201	-0.722552	1.01e-28	1.01e-28
GLIS2-AS1	1.40727	1.1672	-0.269853	7.72e-05	7.72e-05
CTB-129O4.1	0.685631	1.264	0.882493	8.71e-12	8.71e-12
STARD7-AS1	1.16711	1.19846	0.0382351	0.335848	0.335848
RP11-73M18.10	0.868217	1.2376	0.511415	9.67e-11	9.67e-11
RP5-1148A21.3	1.00327	1.21906	0.281052	1.55e-05	1.55e-05
RP11-817I4.1	0.951018	1.22437	0.364498	1.52e-06	1.52e-06
RP13-20L14.6	1.60879	1.13525	-0.502966	3.74e-21	3.74e-21
RP11-49I11.1	1.01693	1.2143	0.25591	0.515492	0.515492
RP11-253E3.3	1.25094	1.18218	-0.0815633	0.119414	0.119414
OR7E47P	0.30597	1.30913	2.09715	5.2e-21	5.2e-21
SH3BP5-AS1	0.689262	1.25749	0.867422	2.63e-13	2.63e-13
ZNF883	1.73844	1.11513	-0.640581	9.11e-13	9.11e-13
AC009120.6	0.58143	1.27067	1.12791	1.42e-17	1.42e-17
AC002467.7	1.43102	1.15536	-0.308702	6.13e-10	6.13e-10
GAS6-AS1	0.150481	1.32562	3.13901	3.04e-39	3.04e-39
RP11-315O6.1	0.742128	1.24556	0.747051	4.36e-15	4.36e-15
RP11-368I7.4	1.10938	1.19518	0.107474	0.346742	0.346742
AC068580.5	0.689094	1.25062	0.859872	4.06e-13	4.06e-13
NUTM2A-AS1	1.39994	1.15468	-0.27788	2.4e-13	2.4e-13
RP11-324I22.4	0.813372	1.23362	0.600905	3.98e-12	3.98e-12
CTD-2015H6.3	2.18961	1.04741	-1.06384	2.6e-38	2.6e-38
VIM-AS1	0.83208	1.22999	0.563857	3.58e-16	3.58e-16
NAPA-AS1	1.13109	1.18857	0.0715172	0.286013	0.286013
RP13-582O9.7	1.30395	1.16496	-0.162605	0.000655375	0.000655375
RP11-678G14.3	1.48448	1.13982	-0.381145	1.09e-05	1.09e-05
RP11-611E13.2	1.02401	1.20104	0.230055	0.0105513	0.0105513
RP11-546K22.1	2.12918	1.05125	-1.01819	5.83e-23	5.83e-23
LINC01004	0.69928	1.24354	0.83051	8.04e-11	8.04e-11
MMP25-AS1	0.389629	1.28387	1.72033	1.96e-36	1.96e-36
RP11-513M16.7	0.975828	1.20334	0.302345	0.000100223	0.000100223
FOXD2-AS1	0.5821	1.25625	1.10978	4.91e-30	4.91e-30
CTB-113P19.5	0.711056	1.2382	0.800212	1.05e-21	1.05e-21
RP11-48B3.5	1.02272	1.1924	0.221447	0.000297659	0.000297659
RP11-299G20.2	0.284692	1.28934	2.17915	2.47e-31	2.47e-31
RP11-1C1.4	0.465494	1.26479	1.44207	0.23842	0.23842
CTB-178M22.2	0.958893	1.19829	0.32153	0.00257909	0.00257909
RP11-638I8.1	0.672996	1.23508	0.875929	9.16e-17	9.16e-17
CTC-339F2.2	1.47234	1.12696	-0.385682	6.49e-08	6.49e-08
RP3-510D11.2	0.438152	1.26555	1.53025	1.97e-35	1.97e-35
AC018766.4	0.48386	1.25752	1.37793	7.56e-18	7.56e-18
TTC28-AS1	0.912147	1.19957	0.395175	3.34e-10	3.34e-10
RP11-713M15.2	1.37053	1.13679	-0.26977	5.9e-08	5.9e-08
AC015849.19	0.517736	1.2498	1.27141	4.57e-20	4.57e-20
Z83851.4	1.07614	1.17299	0.12433	0.0383414	0.0383414
RP5-1159O4.1	1.22854	1.15232	-0.092404	0.0134614	0.0134614
RP11-324I22.3	1.20485	1.15493	-0.061041	0.662111	0.662111
RP5-875H18.10	0.787693	1.20996	0.619259	2.37e-09	2.37e-09
RP11-110I1.11	0.571452	1.23892	1.11638	3.36e-14	3.36e-14
RP11-130L8.2	0.704403	1.22096	0.793547	2.76e-09	2.76e-09
RP11-54O7.17	0.473684	1.25023	1.4002	1.96e-18	1.96e-18
RP11-421L21.3	0.93555	1.18579	0.341966	4.35e-10	4.35e-10
RP11-6B4.1	1.7518	1.07493	-0.704593	4.06e-07	4.06e-07
CTD-2349P21.9	0.764219	1.20679	0.659115	4.44e-11	4.44e-11
RP11-548H3.1	0.872335	1.19143	0.449738	1.61e-09	1.61e-09
ATP1A1-AS1	1.51058	1.10553	-0.450365	2.67e-20	2.67e-20
ALOX12-AS1	1.08565	1.16133	0.0972072	0.15113	0.15113
RP1-286D6.5	0.767952	1.20396	0.648702	8.84e-11	8.84e-11
RP11-722E23.2	1.02657	1.16781	0.18597	0.00903031	0.00903031
RP11-285G1.9	2.5238	0.966222	-1.38517	3.87e-29	3.87e-29
LINC00472	2.41165	0.98026	-1.29879	9.89e-36	9.89e-36
CTD-3220F14.3	1.31652	1.12685	-0.224428	0.00062346	0.00062346
AP006621.6	0.490724	1.23787	1.33488	5.22e-14	5.22e-14
AP000569.9	0.746021	1.20313	0.689503	5.88e-06	5.88e-06
RP11-110G21.1	1.54577	1.09402	-0.49868	1.16e-22	1.16e-22
RP11-791G15.2	0.961382	1.17153	0.285207	0.000177515	0.000177515
CTB-13F3.1	0.941432	1.17406	0.318576	0.0233708	0.0233708
CTD-2132N18.2	1.21854	1.13638	-0.100705	0.104876	0.104876
RP11-373D23.3	0.933629	1.17447	0.331084	0.00133381	0.00133381
INE1	0.75477	1.19852	0.667139	7.31e-11	7.31e-11
RP1-30M3.5	1.04003	1.159	0.156256	0.000565418	0.000565418
CTD-2376I4.2	1.18175	1.13784	-0.0546305	0.72766	0.72766
RP11-10C24.3	1.76843	1.05668	-0.742931	2.69e-33	2.69e-33
RP11-672L10.6	2.1152	1.00908	-1.06775	3.98e-32	3.98e-32
LINC00883	1.32774	1.11329	-0.25415	6.29e-06	6.29e-06
CTA-204B4.2	0.841057	1.17539	0.482862	4.12e-09	4.12e-09
RP5-908M14.9	1.3185	1.11054	-0.247641	4.86e-06	4.86e-06
C14orf132	2.11411	1.00216	-1.07693	5.75e-24	5.75e-24
CTC-550B14.7	0.800426	1.17884	0.558526	1.5e-05	1.5e-05
RP11-843P14.1	0.545869	1.21276	1.15167	4.97e-17	4.97e-17
AC002398.13	0.787643	1.17932	0.582343	7.95e-13	7.95e-13
RP11-278C7.4	0.656706	1.19667	0.8657	8.22e-18	8.22e-18
RP11-379F4.7	1.52094	1.07911	-0.495116	8.68e-23	8.68e-23
RP11-210M15.2	2.06146	1.00481	-1.03675	6.68e-27	6.68e-27
RP11-5C23.2	0.804318	1.17048	0.541261	1.31e-12	1.31e-12
RP1-30M3.6	1.14045	1.12513	-0.0195115	0.291871	0.291871
CTC-459F4.9	1.09683	1.13071	0.0438802	0.778197	0.778197
LINC00173	0.244052	1.24454	2.35035	5.17e-27	5.17e-27
AC006227.1	0.245219	1.24269	2.34133	4.15e-15	4.15e-15
RP11-327J17.2	1.7669	1.03644	-0.769579	1.24e-18	1.24e-18
RP11-98I9.4	1.45139	1.07769	-0.429491	2.44e-09	2.44e-09
RP5-1136G13.2	1.15631	1.11607	-0.0510911	0.449071	0.449071
DKFZP434I0714	1.40694	1.07988	-0.381692	2.82e-07	2.82e-07
AC007246.3	1.58403	1.0558	-0.585268	1.21e-35	1.21e-35
AP001189.4	0.919643	1.1431	0.313802	0.00849681	0.00849681
RP11-736E3.1	0.866133	1.14894	0.407647	0.0400199	0.0400199
RP11-131L23.2	0.804021	1.15717	0.525299	3.66e-08	3.66e-08
HMGN3-AS1	1.02004	1.12754	0.144555	0.0302269	0.0302269
RP11-848P1.2	0.695754	1.17069	0.750712	4.91e-17	4.91e-17
RP1-151F17.1	1.0357	1.12449	0.118672	0.216252	0.216252
LINC01138	0.690828	1.17028	0.76046	1.74e-20	1.74e-20
RP11-353N4.6	1.12156	1.10879	-0.016518	0.63943	0.63943
PCBP1-AS1	0.794378	1.15204	0.536289	1.85e-20	1.85e-20
RP11-575L7.8	0.626379	1.17257	0.904563	1.25e-12	1.25e-12
CTC-435M10.12	0.437061	1.19654	1.45296	2.35e-18	2.35e-18
AP000695.6	0.6099	1.17292	0.943459	1.29e-12	1.29e-12
AC010883.5	0.639746	1.16833	0.868872	1.35e-12	1.35e-12
RP11-119J18.1	1.2569	1.08182	-0.216408	0.0110377	0.0110377
RP11-1055B8.4	0.596075	1.16617	0.968208	1.56e-05	1.56e-05
RP11-361L15.4	0.0853943	1.2329	3.85177	1.98e-26	1.98e-26
RP11-585P4.5	0.796903	1.1361	0.511617	1.93e-11	1.93e-11
RP11-705C15.3	0.726751	1.14484	0.655611	9.74e-20	9.74e-20
ADAMTS9-AS2	1.16169	1.0847	-0.0989355	0.0555659	0.0555659
RP11-190A12.8	0.555437	1.16608	1.06998	1.14e-10	1.14e-10
RP11-357H14.17	1.18096	1.08146	-0.12698	0.00168599	0.00168599
RP11-158I9.8	1.20332	1.07816	-0.158458	0.00252486	0.00252486
RP11-1277A3.1	0.964073	1.10969	0.202947	0.00349882	0.00349882
SLC25A25-AS1	1.50274	1.03704	-0.535125	3.8e-12	3.8e-12
CTD-2256P15.2	1.38584	1.05251	-0.396931	7.73e-12	7.73e-12
RP11-57H14.4	1.81236	0.994246	-0.866198	5.08e-29	5.08e-29
RP11-355B11.2	1.2979	1.06331	-0.287608	5.62e-09	5.62e-09
RP11-420A23.1	0.487439	1.17212	1.26582	3.65e-24	3.65e-24
RP11-571M6.17	0.979589	1.10581	0.174851	0.00102171	0.00102171
AC006547.13	0.902146	1.11555	0.306321	8.05e-05	8.05e-05
CTC-559E9.6	1.02444	1.09909	0.101474	0.0445466	0.0445466
ZFPM2-AS1	0.461315	1.17451	1.34824	5.34e-19	5.34e-19
GACAT2	0.103569	1.22175	3.56028	8.86e-32	8.86e-32
RUSC1-AS1	0.555034	1.15902	1.06226	1.26e-16	1.26e-16
SPACA6P	0.831969	1.12151	0.430844	0.000330516	0.000330516
RP11-10N23.2	1.10176	1.08406	-0.0233729	0.465096	0.465096
RP11-46D6.1	1.22054	1.06716	-0.193741	3.77e-06	3.77e-06
ASH1L-AS1	1.28935	1.05786	-0.28549	4.93e-06	4.93e-06
RP11-680A11.5	0.359555	1.1829	1.71804	1.68e-35	1.68e-35
THUMPD3-AS1	1.14514	1.07563	-0.0903339	0.0470327	0.0470327
RP11-196G11.4	0.877115	1.11166	0.341878	0.00241377	0.00241377
DOCK9-AS2	1.39108	1.04201	-0.416848	1.8e-07	1.8e-07
RP11-701H24.3	1.80644	0.985597	-0.874077	3.87e-25	3.87e-25
STARD4-AS1	0.484518	1.16323	1.26351	3.47e-24	3.47e-24
SFTA1P	0.0723058	1.21773	4.07393	5.59e-40	5.59e-40
RP11-556I14.1	0.951103	1.09726	0.206226	0.464474	0.464474
RP11-677M14.3	1.4357	1.03105	-0.477648	5.57e-06	5.57e-06
RP11-325K4.3	0.580367	1.14353	0.978457	2.1e-15	2.1e-15
RP5-821D11.7	1.20301	1.05695	-0.186747	1.02e-05	1.02e-05
RP4-680D5.8	1.46373	1.02121	-0.519365	0.00299237	0.00299237
RP11-468E2.10	0.955907	1.08729	0.185789	0.0530557	0.0530557
RP11-1060J15.9	0.665696	1.12548	0.757602	1.89e-15	1.89e-15
RP11-378A13.1	1.30354	1.0392	-0.32696	7.67e-13	7.67e-13
AC010226.4	0.787152	1.1087	0.49415	1.44e-14	1.44e-14
AC073115.6	0.034565	1.20568	5.12439	8.65e-34	8.65e-34
RP11-418J17.1	1.12328	1.05832	-0.0859434	0.0871883	0.0871883
RP11-290H9.4	1.28222	1.03661	-0.30677	5.58e-07	5.58e-07
RP13-401N8.1	1.44134	1.01293	-0.508868	2.43e-10	2.43e-10
LOXL1-AS1	1.63937	0.986124	-0.733304	5.44e-21	5.44e-21
CTD-2538C1.2	1.23768	1.03893	-0.25254	1.12e-08	1.12e-08
RP11-456K23.1	1.53053	0.99932	-0.615014	1.1e-22	1.1e-22
RP11-529E10.6	1.18491	1.0454	-0.180711	0.0012469	0.0012469
AC004893.11	1.21727	1.03901	-0.228438	8.51e-06	8.51e-06
DICER1-AS1	0.973962	1.0714	0.137556	0.556028	0.556028
RP11-1275H24.3	1.01061	1.0664	0.0775279	0.646612	0.646612
RP11-166D19.1	1.23132	1.03526	-0.250213	0.000588314	0.000588314
P3H2-AS1	0.982859	1.06583	0.116927	0.995717	0.995717
LINC01272	0.314366	1.15539	1.87786	2.96e-33	2.96e-33
ZNF436-AS1	0.652038	1.10914	0.766414	5.44e-18	5.44e-18
SNHG10	1.12762	1.04447	-0.110514	0.0108369	0.0108369
RP11-69E11.4	0.41631	1.13995	1.45324	1.86e-24	1.86e-24
LA16c-329F2.1	3.25696	0.756163	-2.10675	3.61e-33	3.61e-33
RP11-707M3.3	0.6897	1.10165	0.67562	4.14e-08	4.14e-08
TOLLIP-AS1	1.55774	0.984271	-0.662331	7.7e-16	7.7e-16
CTC-529I10.2	0.559378	1.11853	0.999703	2.09e-18	2.09e-18
HOXC-AS2	1.19488	1.03287	-0.210208	0.000299309	0.000299309
RP4-605O3.4	1.08878	1.046	-0.0578264	0.0100207	0.0100207
HAGLROS	1.23158	1.02481	-0.265158	6.93e-05	6.93e-05
ITGB2-AS1	0.257805	1.15582	2.16456	2.21e-29	2.21e-29
RP11-96H19.1	1.24073	1.02351	-0.277673	1.75e-09	1.75e-09
RP11-1191J2.5	0.815225	1.08059	0.406554	0.00899257	0.00899257
AP000355.2	0.457784	1.12731	1.30014	9.29e-13	9.29e-13
RP11-44N11.2	0.351763	1.14152	1.69827	1.93e-23	1.93e-23
RP11-260M2.1	0.571183	1.11118	0.960066	5.48e-16	5.48e-16
RP11-228B15.4	0.64418	1.10125	0.773607	1.1e-09	1.1e-09
RP11-244H3.1	0.89314	1.06699	0.256586	0.000238229	0.000238229
RP3-508I15.20	0.447736	1.12593	1.3304	2.16e-16	2.16e-16
KB-1208A12.3	0.536131	1.11402	1.05512	2.18e-24	2.18e-24
LLNLR-470E3.1	0.493255	1.11906	1.18188	4.34e-19	4.34e-19
AC096669.3	0.34511	1.13758	1.72083	1.48e-14	1.48e-14
AC108463.1	0.350534	1.13652	1.697	8.55e-33	8.55e-33
RP5-856G1.1	0.560871	1.10795	0.982154	1.96e-05	1.96e-05
RP11-968O1.5	1.68802	0.953968	-0.823317	8.63e-22	8.63e-22
RP11-248J18.2	1.2216	1.01603	-0.26583	9.17e-09	9.17e-09
AC073115.7	0.0558958	1.17184	4.38989	3.1e-32	3.1e-32
U47924.31	0.948171	1.05079	0.14825	0.0269528	0.0269528
LINC00886	1.43348	0.98476	-0.54168	2.06e-18	2.06e-18
TAF1A-AS1	1.46815	0.979926	-0.583256	6.6e-19	6.6e-19
RP11-296I10.3	0.713411	1.08053	0.598934	4.49e-06	4.49e-06
RP3-368A4.6	0.608091	1.09319	0.846187	1.2e-12	1.2e-12
RP11-309L24.4	0.76067	1.07244	0.495551	0.113257	0.113257
RP11-390K5.6	0.474425	1.11093	1.22752	6.55e-20	6.55e-20
MFI2-AS1	0.690774	1.08165	0.646944	1.68e-07	1.68e-07
RP11-999E24.3	3.17156	0.747175	-2.08568	1.06e-39	1.06e-39
RP13-977J11.2	1.29547	0.997573	-0.376983	5.03e-06	5.03e-06
RP11-739N20.2	0.933921	1.04618	0.163754	0.0667225	0.0667225
RP11-872J21.5	1.21113	1.00885	-0.263647	3.27e-11	3.27e-11
AL133243.1	0.838208	1.05768	0.335518	4.1e-08	4.1e-08
RP11-817O13.8	1.53169	0.960761	-0.672878	3.46e-31	3.46e-31
LINC00854	0.679832	1.07531	0.6615	6.07e-08	6.07e-08
RP11-28F1.2	0.540341	1.09292	1.01625	4.18e-20	4.18e-20
TPT1-AS1	0.751084	1.06429	0.50285	1.46e-13	1.46e-13
AC007228.9	1.04186	1.02422	-0.0246478	0.476545	0.476545
CYB561D2	1.49199	0.963355	-0.631096	1.68e-19	1.68e-19
RP11-64B16.4	0.17305	1.13971	2.7194	4.84e-30	4.84e-30
GATA2-AS1	1.33692	0.983055	-0.443574	5.97e-09	5.97e-09
RP11-347C12.11	0.660725	1.07394	0.700787	1.86e-17	1.86e-17
SLC25A21-AS1	1.29488	0.988307	-0.389791	6.87e-06	6.87e-06
RP11-728F11.4	3.18198	0.732444	-2.11913	9.48e-37	9.48e-37
ENTPD3-AS1	1.63429	0.940504	-0.797154	4.14e-33	4.14e-33
WWC2-AS2	0.925765	1.03571	0.161898	0.0321894	0.0321894
RP11-4O1.2	1.52367	0.955073	-0.673864	4.29e-23	4.29e-23
AC025171.1	0.511575	1.09061	1.09211	6.1e-26	6.1e-26
NR2F2-AS1	0.935946	1.03119	0.139818	0.090546	0.090546
AF131215.2	1.53426	0.950623	-0.690601	4.23e-20	4.23e-20
RP3-467L1.6	0.565419	1.0793	0.932707	1.46e-21	1.46e-21
AC009120.5	0.537481	1.08262	1.01024	1.5e-12	1.5e-12
GS1-124K5.11	0.748807	1.05311	0.491985	2.36e-08	2.36e-08
USP27X-AS1	1.17118	0.995714	-0.234156	3.72e-07	3.72e-07
RP11-390P2.4	0.753026	1.05122	0.481288	2.26e-07	2.26e-07
LINC00087	1.98594	0.884812	-1.16638	2.71e-34	2.71e-34
RP1-261D10.2	0.999011	1.01685	0.0255386	0.91705	0.91705
RP11-384K6.6	0.781071	1.04575	0.421013	1.79e-08	1.79e-08
TIPARP-AS1	0.830187	1.03904	0.323743	0.000135849	0.000135849
RP13-104F24.2	0.386652	1.09693	1.50436	1.11e-22	1.11e-22
RP11-793H13.11	1.45854	0.952495	-0.614743	1.69e-24	1.69e-24
A2M-AS1	1.15693	0.993018	-0.220411	0.000161054	0.000161054
XXbac-B135H6.15	0.885703	1.02908	0.216463	0.0222584	0.0222584
LA16c-429E7.1	0.791887	1.04036	0.393716	0.00165723	0.00165723
CTB-39G8.3	0.346377	1.10005	1.66715	3.26e-23	3.26e-23
RP11-10A14.4	0.762507	1.04389	0.453151	2.1e-06	2.1e-06
RP4-584D14.5	1.10116	0.998268	-0.141525	0.00028714	0.00028714
RP11-261P9.4	0.343668	1.09981	1.67817	6.87e-17	6.87e-17
LINC01550	0.89657	1.02447	0.192394	0.00505581	0.00505581
RP11-505K9.1	1.3197	0.967384	-0.448048	9.3e-12	9.3e-12
RP11-2B6.3	0.606533	1.06291	0.809365	1.26e-15	1.26e-15
RP1-102E24.10	0.739873	1.04408	0.49688	3.01e-07	3.01e-07
RP11-1024P17.1	0.853649	1.02775	0.26778	0.000983462	0.000983462
RP3-402G11.27	0.551183	1.06845	0.954913	4.33e-15	4.33e-15
LINC00622	1.05085	1.00098	-0.0701414	0.166794	0.166794
RP11-478K15.6	0.552297	1.06806	0.951477	2.62e-09	2.62e-09
OVOL1-AS1	0.81565	1.03261	0.340272	0.115551	0.115551
RP11-325K4.2	0.522121	1.07146	1.03712	7.28e-17	7.28e-17
ZNF561-AS1	1.30477	0.966002	-0.433699	9.11e-28	9.11e-28
RP1-28O10.1	1.51716	0.936647	-0.695799	2.9e-18	2.9e-18
RP11-543D5.1	0.13408	1.12241	3.06544	7.7e-30	7.7e-30
CTD-2287O16.5	0.830395	1.02869	0.308944	0.00278067	0.00278067
RP11-465N4.5	0.525887	1.06784	1.02187	3.07e-16	3.07e-16
PSMG3-AS1	1.62674	0.918893	-0.824012	6.82e-30	6.82e-30
RP11-731C17.2	0.632644	1.05258	0.734464	7.64e-24	7.64e-24
RP5-1092A3.4	0.686845	1.04451	0.604765	0.000349143	0.000349143
CTD-3064M3.3	0.539484	1.06409	0.979974	7.24e-12	7.24e-12
RP5-1042I8.7	0.964789	1.00677	0.061448	0.193021	0.193021
RP11-1398P2.1	0.605144	1.05505	0.801968	5.31e-18	5.31e-18
RP4-568C11.4	4.63253	0.512938	-3.17494	9.45e-37	9.45e-37
AC083843.1	0.822337	1.0256	0.318665	0.0454656	0.0454656
AC016700.5	1.24061	0.968258	-0.357586	1.18e-08	1.18e-08
CTB-58E17.1	1.40755	0.945413	-0.574171	6.96e-20	6.96e-20
HM13-IT1	0.329938	1.09039	1.72457	6.24e-26	6.24e-26
RP11-417L19.6	0.544923	1.05991	0.959817	1.4e-20	1.4e-20
RP5-1059L7.1	0.87582	1.01499	0.212754	0.0173942	0.0173942
RP4-761J14.10	0.713735	1.03662	0.538433	4.93e-10	4.93e-10
AC010894.3	1.19729	0.971127	-0.302044	1.92e-08	1.92e-08
RP11-481J2.4	1.08868	0.984773	-0.144722	0.00138449	0.00138449
RP11-1100L3.8	1.1209	0.979847	-0.194026	0.000555019	0.000555019
RP11-60A8.1	0.397218	1.07606	1.43776	5.66e-07	5.66e-07
PXN-AS1	0.882817	1.00972	0.193768	0.000823994	0.000823994
RP3-398G3.5	1.24251	0.960779	-0.370978	1.5e-05	1.5e-05
TNRC6C-AS1	0.721397	1.03088	0.515008	1.49e-08	1.49e-08
LINC00685	0.503199	1.05992	1.07476	1.72e-13	1.72e-13
CDC37L1-AS1	1.53392	0.920841	-0.736197	6.58e-25	6.58e-25
CCNT2-AS1	1.02061	0.989009	-0.0453819	0.303157	0.303157
AC079466.1	0.0424849	1.12059	4.72117	7.54e-26	7.54e-26
RP11-140I16.3	1.51738	0.917472	-0.725843	7.67e-26	7.67e-26
RP11-282O18.3	1.25422	0.95254	-0.396942	2.69e-07	2.69e-07
RP11-119B16.2	1.25004	0.952898	-0.391579	3.27e-06	3.27e-06
RP11-196G11.2	0.207846	1.09313	2.39488	1.64e-30	1.64e-30
WI2-87327B8.2	0.328169	1.07688	1.71435	3.61e-28	3.61e-28
RP11-43F13.3	0.587085	1.0401	0.825076	0.000253354	0.000253354
STX17-AS1	1.28717	0.94537	-0.445252	9.69e-15	9.69e-15
UGDH-AS1	1.22762	0.951438	-0.367688	5.7e-14	5.7e-14
RP11-279O9.4	0.495753	1.04917	1.08156	2.43e-19	2.43e-19
OSTM1-AS1	0.00571976	1.11349	7.60491	5.36e-37	5.36e-37
RP11-359E10.1	0.331771	1.06943	1.68858	7.28e-32	7.28e-32
RP5-855D21.1	0.593342	1.03382	0.801053	2.88e-10	2.88e-10
RP11-379F4.6	1.0744	0.968013	-0.150426	0.00459353	0.00459353
AC074117.10	0.861712	0.993801	0.205751	0.00741795	0.00741795
LINC01534	0.734099	1.01086	0.461533	2.49e-10	2.49e-10
CTC-487M23.5	1.0269	0.970479	-0.0815296	0.035619	0.035619
RP4-694B14.8	0.896978	0.986974	0.13794	0.198462	0.198462
RP11-73E17.2	0.719944	1.01026	0.488774	4.61e-15	4.61e-15
RP11-48B3.4	0.784157	1.00159	0.353082	2.58e-06	2.58e-06
PRKCQ-AS1	1.75543	0.870547	-1.01183	2.59e-23	2.59e-23
LINC01506	1.30626	0.929351	-0.49115	3.64e-07	3.64e-07
RP11-153F5.7	0.464484	1.04232	1.16609	5.26e-27	5.26e-27
AC006942.4	1.09797	0.9563	-0.199299	0.000343453	0.000343453
XIST	0.570643	1.02716	0.847994	4.15e-08	4.15e-08
RP11-274H2.3	0.31022	1.06207	1.77552	1.57e-27	1.57e-27
RP11-54O7.3	1.13466	0.950549	-0.255431	1.46e-05	1.46e-05
RP5-991G20.1	1.02629	0.964768	-0.0891844	0.0331813	0.0331813
RP11-473M20.9	0.551458	1.02848	0.899187	4.55e-11	4.55e-11
RP11-127B20.2	0.620945	1.01795	0.71313	2.38e-10	2.38e-10
COLCA1	1.94887	0.838886	-1.21609	5.62e-28	5.62e-28
RP11-131L12.3	0.875921	0.982489	0.16564	0.12233	0.12233
AC079807.2	1.02406	0.961354	-0.0911601	0.0271512	0.0271512
RP11-259K5.2	1.25557	0.929873	-0.433236	2.53e-15	2.53e-15
RP4-583P15.16	0.829764	0.987138	0.250551	0.0407073	0.0407073
RP11-337N6.3	0.92361	0.973326	0.0756392	0.505832	0.505832
RP1-276N6.2	0.733376	0.996877	0.442862	0.0192113	0.0192113
LINC01372	0.66454	1.00546	0.597433	4.01e-06	4.01e-06
HLA-F-AS1	0.412281	1.03938	1.33402	2.4e-39	2.4e-39
RP11-111M22.4	0.404268	1.03996	1.36314	6.48e-18	6.48e-18
RP11-104L21.2	0.859741	0.978087	0.186061	0.134924	0.134924
CTD-2017F17.2	0.451256	1.03008	1.19073	3.64e-16	3.64e-16
CTB-51J22.1	1.46813	0.89267	-0.717783	5.97e-22	5.97e-22
CTD-3195I5.3	0.288632	1.05125	1.8648	1.06e-22	1.06e-22
TRHDE-AS1	1.26597	0.919333	-0.461581	8.85e-08	8.85e-08
RP11-212P7.2	0.995416	0.955071	-0.0596919	0.242872	0.242872
RP3-475N16.1	0.709097	0.992596	0.485225	3.96e-15	3.96e-15
RP11-535M15.1	1.23381	0.921344	-0.42131	2.63e-08	2.63e-08
RP11-347E10.1	1.02848	0.948959	-0.116094	0.352557	0.352557
CTD-2554C21.3	1.19975	0.925545	-0.374358	0.000247061	0.000247061
DGCR11	0.891148	0.96627	0.116761	0.112931	0.112931
LINC00265	0.655018	0.996515	0.605357	1.5e-07	1.5e-07
RP11-1260E13.3	1.3476	0.903111	-0.577415	3.99e-14	3.99e-14
PHKA2-AS1	0.202882	1.05567	2.37945	4.45e-35	4.45e-35
NDUFV2-AS1	0.778521	0.97785	0.328877	9.62e-08	9.62e-08
LINC01358	0.373448	1.03216	1.46669	8.96e-28	8.96e-28
CTC-459F4.3	0.92045	0.957653	0.0571631	0.467286	0.467286
RP5-1142A6.9	0.412605	1.02539	1.31333	2.75e-17	2.75e-17
LINC01057	1.13415	0.927969	-0.28947	1.16e-08	1.16e-08
RP11-10L12.4	1.1406	0.92412	-0.303636	1.48e-14	1.48e-14
RALY-AS1	0.917267	0.954027	0.0566875	0.707865	0.707865
CTA-228A9.3	0.246802	1.04313	2.07949	5.34e-24	5.34e-24
LINC00662	1.05216	0.934191	-0.171566	1.67e-09	1.67e-09
RP11-783K16.5	0.713438	0.9792	0.456816	0.05332	0.05332
RP11-129M16.4	0.972418	0.942962	-0.0443778	0.0877186	0.0877186
RP11-93B14.10	0.878185	0.955066	0.121075	0.323419	0.323419
RP11-257O5.4	1.35592	0.890772	-0.606143	8.47e-17	8.47e-17
RP11-422P24.10	0.673978	0.981382	0.542114	4.15e-11	4.15e-11
RP11-3P17.5	0.422916	1.01368	1.26116	4.43e-21	4.43e-21
RP11-358L22.3	0.75226	0.966933	0.362184	7.01e-06	7.01e-06
RP11-440L14.1	0.822108	0.956092	0.217822	0.0273508	0.0273508
RP11-9E17.1	1.87782	0.812767	-1.20815	1.37e-34	1.37e-34
RP11-996F15.5	0.842858	0.951943	0.175586	0.00957359	0.00957359
RP11-395B7.4	0.27796	1.02722	1.88579	1.04e-22	1.04e-22
LOH12CR2	1.62651	0.843966	-0.946525	7.76e-36	7.76e-36
MED14OS	1.11284	0.91264	-0.286125	1.42e-08	1.42e-08
IQCH-AS1	1.46688	0.863471	-0.764535	1.73e-33	1.73e-33
AC078883.3	0.197612	1.03409	2.38762	7.22e-36	7.22e-36
RP5-967N21.11	0.993744	0.926286	-0.101417	0.0233708	0.0233708
AC005104.3	0.352509	1.01224	1.52181	1.81e-19	1.81e-19
TMEM147-AS1	0.772514	0.954884	0.305765	0.0526176	0.0526176
AF064858.8	0.262514	1.02243	1.96154	1.28e-20	1.28e-20
RP11-1008C21.2	1.15653	0.901785	-0.358951	6.24e-11	6.24e-11
RP11-723G8.1	1.20524	0.895075	-0.429246	0.0381426	0.0381426
FAM13A-AS1	0.276211	1.01932	1.88376	1.77e-29	1.77e-29
RP11-517B11.7	1.17437	0.89771	-0.387571	7.66e-19	7.66e-19
AC005154.6	0.440587	0.996436	1.17735	3.2e-24	3.2e-24
RP11-690D19.3	1.05733	0.913305	-0.211252	8.19e-07	8.19e-07
CTD-2203K17.1	1.29162	0.88106	-0.551875	3.5e-11	3.5e-11
RP11-244O19.1	1.08382	0.908991	-0.253783	1.61e-05	1.61e-05
RP11-1334A24.6	0.252554	1.02026	2.01427	3.71e-34	3.71e-34
RP4-756H11.3	0.829868	0.942495	0.183602	0.0852223	0.0852223
RP4-758J18.13	0.496381	0.986475	0.990834	9.31e-22	9.31e-22
AC093627.10	1.2131	0.889605	-0.447465	2.03e-11	2.03e-11
ZNF503-AS2	1.82799	0.806761	-1.18004	7.85e-35	7.85e-35
ZBTB11-AS1	1.08146	0.906662	-0.254349	1.14e-10	1.14e-10
RP11-977G19.12	1.0733	0.907046	-0.242799	2.32e-06	2.32e-06
CTD-2284J15.1	1.03594	0.911382	-0.184815	1.2e-05	1.2e-05
RP11-231G3.1	0.96056	0.918631	-0.0643913	0.0740514	0.0740514
RP1-43E13.2	0.734747	0.948451	0.368325	3.06e-08	3.06e-08
RP11-180M15.7	0.395509	0.994039	1.32959	6.9e-24	6.9e-24
RP11-819C21.1	0.976129	0.915592	-0.092367	0.0119521	0.0119521
LINC01150	0.278339	1.00921	1.85831	1e-29	1e-29
RP11-568N6.1	1.12145	0.894998	-0.325409	5.32e-05	5.32e-05
RP11-923I11.5	0.69096	0.95097	0.460797	6.55e-06	6.55e-06
RP13-714J12.1	0.163796	1.02182	2.64116	1.36e-20	1.36e-20
RP11-45P15.4	0.939624	0.917019	-0.0351314	0.558432	0.558432
PPP1R26-AS1	0.828575	0.930673	0.167641	0.57931	0.57931
UBXN10-AS1	0.652806	0.954164	0.547583	5.08e-06	5.08e-06
RP11-66N11.8	1.2032	0.879881	-0.451502	2.74e-12	2.74e-12
AC067959.1	0.209823	1.01344	2.27202	2.22e-06	2.22e-06
SENCR	0.585491	0.962523	0.717173	1.92e-17	1.92e-17
CTC-329D1.2	1.1462	0.885249	-0.372699	8.05e-08	8.05e-08
RP11-248J18.3	0.659803	0.949172	0.524634	1.29e-11	1.29e-11
AC008746.12	0.277696	0.999573	1.8478	9.91e-22	9.91e-22
RP11-120E11.2	0.967371	0.905862	-0.0947789	0.0151069	0.0151069
RP11-582J16.5	0.896634	0.915074	0.0293703	0.886445	0.886445
AGBL5-IT1	0.820493	0.923772	0.171046	0.167013	0.167013
RP11-399O19.9	0.447766	0.972586	1.11908	5.33e-29	5.33e-29
PARD3-AS1	0.558015	0.957449	0.778892	4.58e-09	4.58e-09
CASC15	0.774721	0.928242	0.260825	0.029901	0.029901
RP11-89H19.2	1.28162	0.859875	-0.575774	3.71e-15	3.71e-15
RP11-6N17.3	1.17263	0.873187	-0.425389	2.59e-11	2.59e-11
LIFR-AS1	1.34815	0.849334	-0.666579	2.03e-13	2.03e-13
RP11-35G9.3	0.842714	0.916216	0.120645	0.00939587	0.00939587
FAM83H-AS1	1.34367	0.848313	-0.663515	1.29e-17	1.29e-17
RP1-101A2.1	0.820959	0.915377	0.157056	0.0027872	0.0027872
GABPB1-AS1	0.529852	0.954016	0.848424	3.6e-09	3.6e-09
RP11-1113L8.1	0.343773	0.978952	1.50978	1.08e-12	1.08e-12
RP11-24F11.2	0.302404	0.983395	1.70129	1.25e-29	1.25e-29
AC091199.1	0.661297	0.93374	0.497722	7.88e-05	7.88e-05
RP11-251M1.1	1.13115	0.869689	-0.379225	9.93e-05	9.93e-05
RP11-329L6.2	0.415736	0.965647	1.21583	1.56e-16	1.56e-16
RP11-14N7.2	0.442796	0.959646	1.11586	1e-16	1e-16
SDCBP2-AS1	1.25131	0.849547	-0.558678	4.27e-22	4.27e-22
RP11-335L23.5	0.872814	0.899375	0.0432484	0.841987	0.841987
TMEM246-AS1	1.80538	0.77258	-1.22454	6.66e-12	6.66e-12
UBL7-AS1	0.81103	0.906327	0.160277	6.27e-06	6.27e-06
AC018816.3	0.435605	0.956734	1.1351	1.79e-24	1.79e-24
NEBL-AS1	1.22368	0.84995	-0.525779	4.61e-07	4.61e-07
RP11-513G11.2	0.0313669	1.00668	5.00422	2.54e-36	2.54e-36
CTD-2554C21.2	1.51298	0.807001	-0.906753	4.83e-20	4.83e-20
CTC-490E21.10	0.773389	0.906129	0.228523	0.00689628	0.00689628
RP11-324L17.1	0.409162	0.954418	1.22195	3.11e-15	3.11e-15
RP11-477N3.1	0.891142	0.889495	-0.00266951	0.550758	0.550758
MIF-AS1	0.635089	0.923453	0.540081	1.31e-10	1.31e-10
CTD-2026K11.6	0.139492	0.989792	2.82695	1.8e-35	1.8e-35
AC093110.3	0.476905	0.943362	0.984108	1.44e-13	1.44e-13
LINC01504	0.612732	0.924015	0.592659	1.09e-06	1.09e-06
RP11-301O19.1	1.29435	0.830406	-0.640344	3.07e-17	3.07e-17
AC137932.5	0.935927	0.877848	-0.092425	0.0353685	0.0353685
HOXB-AS3	2.60868	0.652726	-1.99877	3.81e-36	3.81e-36
RP11-322E11.5	0.545981	0.930249	0.768766	1.68e-06	1.68e-06
RP11-495P10.1	0.416402	0.947654	1.18638	8.51e-21	8.51e-21
RP11-334C17.5	0.374293	0.953243	1.34868	1.01e-13	1.01e-13
LINC01144	1.1933	0.842746	-0.501784	9.37e-10	9.37e-10
BDNF-AS	1.35966	0.818197	-0.732725	1.74e-32	1.74e-32
RP11-65I12.1	0.982919	0.868889	-0.1779	0.012446	0.012446
CTC-327F10.5	0.0318139	0.995933	4.96832	4.29e-31	4.29e-31
RP11-65J3.2	0.327226	0.956081	1.54685	3.08e-08	3.08e-08
RP11-499E18.1	0.705215	0.905151	0.360095	3.59e-05	3.59e-05
MAFG-AS1	1.11639	0.849394	-0.394341	2.16e-13	2.16e-13
RP13-1016M1.2	0.272106	0.961494	1.82111	2.78e-19	2.78e-19
RP11-227G15.10	0.393677	0.94425	1.26216	2.08e-15	2.08e-15
MID1IP1-AS1	1.61257	0.779795	-1.0482	9.64e-31	9.64e-31
CTD-2270P14.1	0.600391	0.913271	0.605139	4.84e-08	4.84e-08
CTC-301O7.4	1.2854	0.820128	-0.648301	2.77e-13	2.77e-13
AC010761.8	0.418932	0.936442	1.16047	3.99e-19	3.99e-19
AC006042.6	0.662458	0.903605	0.447862	0.00726094	0.00726094
CTB-58E17.3	0.810724	0.883328	0.12374	0.147496	0.147496
RP5-940J5.3	0.213072	0.963251	2.17657	7.72e-32	7.72e-32
RP5-855D21.3	0.576064	0.913812	0.665668	6.31e-08	6.31e-08
RP11-92C4.6	0.503564	0.922335	0.873116	3.45e-08	3.45e-08
RP11-521B24.3	0.910633	0.866453	-0.0717491	0.0471919	0.0471919
RP4-563E14.1	0.439573	0.929649	1.08058	3.96e-14	3.96e-14
ZNF582-AS1	1.57421	0.776362	-1.01983	1.16e-31	1.16e-31
RP5-890E16.5	0.898433	0.864967	-0.0547648	0.0572313	0.0572313
LINC01186	1.33797	0.80504	-0.73291	6.26e-07	6.26e-07
RP11-10C24.2	1.33877	0.804794	-0.734216	3.31e-25	3.31e-25
SCGB1B2P	0.498209	0.917199	0.880483	2.17e-16	2.17e-16
RP4-758J18.10	0.499505	0.915807	0.874545	4.94e-12	4.94e-12
AC079779.4	0.537085	0.910694	0.761817	0.00772355	0.00772355
RP11-507K2.3	1.68306	0.756318	-1.15402	5.16e-29	5.16e-29
HS1BP3-IT1	0.467949	0.919041	0.973778	4.64e-10	4.64e-10
RP11-162A12.2	0.770062	0.877751	0.188836	0.000224585	0.000224585
AC007292.6	0.517081	0.911276	0.817497	2.42e-13	2.42e-13
RP11-91K11.2	0.749329	0.880003	0.231909	0.106001	0.106001
C6orf3	0.831784	0.868665	0.0625912	0.536982	0.536982
RP11-252K23.2	0.759371	0.877579	0.208725	0.0687684	0.0687684
AC073257.2	0.160456	0.958145	2.57807	1.13e-33	1.13e-33
CTD-2134A5.3	0.471646	0.91615	0.957878	2.91e-09	2.91e-09
BHLHE40-AS1	0.592368	0.899529	0.602677	1.01e-09	1.01e-09
AF131215.9	1.05891	0.836619	-0.33994	8.81e-07	8.81e-07
RP11-327J17.9	0.55217	0.904623	0.712205	1.3e-06	1.3e-06
RP11-61J19.5	1.18197	0.819168	-0.52896	8.95e-14	8.95e-14
CTD-2260A17.1	0.509881	0.908963	0.83406	8.22e-17	8.22e-17
RP11-346C20.4	0.557486	0.902204	0.694519	1.67e-09	1.67e-09
RP11-274H2.2	0.270832	0.940165	1.79552	2.03e-24	2.03e-24
RP11-422P24.11	0.923064	0.851021	-0.117237	0.0521825	0.0521825
ACVR2B-AS1	1.03664	0.835611	-0.311016	2.02e-08	2.02e-08
LINC01355	0.307658	0.933497	1.60132	1.37e-20	1.37e-20
AC003984.1	0.299714	0.934387	1.64044	3e-11	3e-11
GAS6-AS2	1.55895	0.762889	-1.03103	6.06e-25	6.06e-25
CTD-3099C6.9	0.774589	0.868188	0.164576	0.309247	0.309247
AC074212.6	1.11503	0.821336	-0.441043	1.01e-07	1.01e-07
RP11-110I1.12	0.899225	0.849934	-0.0813299	0.0958481	0.0958481
RP11-396O20.1	2.43198	0.643432	-1.91828	8.67e-26	8.67e-26
LL21NC02-1C16.2	0.593159	0.889525	0.584618	0.00097846	0.00097846
CIRBP-AS1	0.553116	0.894615	0.693683	3.46e-18	3.46e-18
CTD-2078B5.2	0.571827	0.891503	0.64066	1.25e-09	1.25e-09
CTC-366B18.4	0.493011	0.901819	0.871217	3.43e-23	3.43e-23
ST7-AS1	1.15232	0.811656	-0.505596	6.42e-11	6.42e-11
RP11-149I23.3	1.40261	0.777731	-0.850774	6.44e-19	6.44e-19
CTD-2047H16.4	0.571545	0.889302	0.637806	7.8e-09	7.8e-09
RP11-1376P16.2	0.434347	0.907754	1.06345	8.23e-12	8.23e-12
CTC-543D15.8	1.40541	0.775986	-0.856889	9.7e-22	9.7e-22
RP11-211G3.2	0.446309	0.904193	1.01859	6.66e-13	6.66e-13
AC144831.3	2.28567	0.655677	-1.80156	4.73e-36	4.73e-36
RP11-1148L6.9	0.71755	0.866429	0.272003	5.35e-05	5.35e-05
CTC-246B18.10	0.88802	0.843098	-0.0748917	0.0296846	0.0296846
RP11-973H7.3	0.893183	0.842348	-0.0845386	0.0166326	0.0166326
BX470102.3	1.24008	0.795429	-0.640623	5.83e-08	5.83e-08
LINC01024	1.0019	0.827305	-0.276253	2.1e-10	2.1e-10
LINC00944	0.0966386	0.949108	3.2959	2.26e-32	2.26e-32
RP11-115C21.2	1.03141	0.821823	-0.327712	2.3e-10	2.3e-10
RP11-736K20.6	0.738595	0.861041	0.221298	0.00882452	0.00882452
RP11-33B1.4	0.658085	0.871774	0.405682	8.59e-05	8.59e-05
RP11-283G6.5	0.067736	0.951078	3.81157	5.49e-33	5.49e-33
RP11-669E14.6	0.320396	0.916841	1.51681	1.14e-21	1.14e-21
AP000695.4	0.58535	0.880844	0.589587	1.67e-05	1.67e-05
RP11-284N8.3	0.356696	0.911404	1.35339	1.67e-20	1.67e-20
RP5-1068E13.7	0.603624	0.877184	0.539229	0.000291951	0.000291951
RP11-499P20.2	0.374668	0.907866	1.27687	2.71e-20	2.71e-20
DARS-AS1	0.148785	0.937732	2.65595	1.03e-37	1.03e-37
AP000442.1	0.709805	0.859691	0.276395	0.00191324	0.00191324
RP11-434H6.6	0.462278	0.892582	0.949225	1.22e-23	1.22e-23
RP11-30P6.6	1.42226	0.763192	-0.898072	0.000430415	0.000430415
HCG16	0.647304	0.865792	0.419577	0.000100517	0.000100517
RP11-165J3.6	0.433444	0.892371	1.0418	6.49e-16	6.49e-16
RP11-333E1.1	0.686034	0.857048	0.321097	0.000572956	0.000572956
RP11-47L3.1	0.502236	0.880653	0.81021	1.08e-14	1.08e-14
RP11-879F14.2	0.573802	0.87082	0.601822	1.14e-08	1.14e-08
RP11-205M3.3	0.569441	0.87107	0.613242	4.62e-06	4.62e-06
RP11-283I3.1	0.439882	0.888404	1.0141	2.1e-05	2.1e-05
ZNF790-AS1	1.12815	0.795735	-0.503605	1.06e-13	1.06e-13
RP11-319G6.1	0.923812	0.822753	-0.16714	6.66e-05	6.66e-05
LA16c-OS12.2	0.640035	0.860354	0.42678	0.000550618	0.000550618
LINC01273	0.65678	0.85729	0.384373	2.87e-05	2.87e-05
RP11-1399P15.1	0.207714	0.917663	2.14337	4.34e-15	4.34e-15
CTD-2630F21.1	1.30437	0.769647	-0.761084	1.22e-30	1.22e-30
RP11-392P7.6	1.20249	0.783357	-0.618278	3.06e-13	3.06e-13
KBTBD11-OT1	0.599501	0.864132	0.527491	0.000149016	0.000149016
AC079767.4	0.179998	0.920232	2.35401	1.22e-26	1.22e-26
RP11-258F22.1	0.342876	0.898259	1.38945	2.07e-28	2.07e-28
CTC-529I10.1	0.436272	0.88537	1.02105	9.61e-14	9.61e-14
RP11-181G12.2	0.723265	0.84645	0.226899	0.0331222	0.0331222
AC002550.6	0.487991	0.877679	0.846838	1.42e-18	1.42e-18
AP001046.5	1.00832	0.806829	-0.321622	0.0175979	0.0175979
ST20-AS1	0.833284	0.829242	-0.00701645	0.209938	0.209938
YTHDF3-AS1	1.30665	0.765229	-0.771915	3.95e-22	3.95e-22
AP001625.6	0.534729	0.869058	0.700644	1.54e-08	1.54e-08
PPP3CB-AS1	0.997942	0.806193	-0.307831	3.51e-14	3.51e-14
CTD-2325M2.1	1.06584	0.796545	-0.420168	2.21e-12	2.21e-12
B4GALT1-AS1	1.26374	0.769753	-0.715232	1.87e-30	1.87e-30
MIR99AHG	1.48449	0.739229	-1.00587	1.02e-31	1.02e-31
SEMA3B-AS1	2.63904	0.58327	-2.17778	7.64e-37	7.64e-37
RP11-236L14.2	0.563398	0.862117	0.61373	0.000296018	0.000296018
RP11-415J8.3	0.318883	0.894749	1.48846	1.61e-24	1.61e-24
RP11-1109F11.3	0.408193	0.88198	1.11149	1.32e-12	1.32e-12
RP13-216E22.4	0.943615	0.808047	-0.22376	0.000114057	0.000114057
ZNF32-AS2	0.471525	0.871536	0.886225	7.2e-13	7.2e-13
RP11-234K24.6	1.07395	0.789399	-0.444098	2.94e-11	2.94e-11
RP11-930P14.2	0.356762	0.885842	1.31209	2.67e-27	2.67e-27
RP11-182L21.6	1.01161	0.797446	-0.343199	9.65e-09	9.65e-09
TRAF3IP2-AS1	0.817398	0.823107	0.0100406	0.983153	0.983153
AC007743.1	0.41368	0.875953	1.08234	4.35e-16	4.35e-16
RP11-273G15.2	0.305006	0.887817	1.54142	1.23e-14	1.23e-14
RP1-20C7.6	0.688419	0.835984	0.280188	0.00749758	0.00749758
RP11-500C11.3	0.406009	0.873841	1.10586	3.54e-32	3.54e-32
CTD-2527I21.14	0.173912	0.904921	2.37944	1.54e-25	1.54e-25
CTA-384D8.35	0.216952	0.899067	2.05105	9.49e-31	9.49e-31
AC046143.3	0.470553	0.863681	0.876141	5.57e-22	5.57e-22
RP11-20G13.2	0.303327	0.886086	1.54657	5.4e-16	5.4e-16
CTD-2026K11.5	0.354406	0.878826	1.31018	1.29e-21	1.29e-21
RP11-472N13.3	0.28389	0.887196	1.64392	8.53e-29	8.53e-29
THAP7-AS1	0.942234	0.797931	-0.239821	9.53e-05	9.53e-05
RP11-235E17.6	0.278868	0.886948	1.66927	1.62e-17	1.62e-17
AP001062.7	0.895862	0.803246	-0.157434	0.00431347	0.00431347
RP11-35G9.5	0.521669	0.853389	0.710069	9.13e-26	9.13e-26
LINC00884	0.517894	0.853769	0.721188	8.87e-13	8.87e-13
AP000688.29	1.47588	0.724798	-1.02592	6.62e-22	6.62e-22
RERG-IT1	0.286552	0.883642	1.62467	1.15e-15	1.15e-15
AC116366.6	0.309109	0.878913	1.50761	1.04e-24	1.04e-24
RP11-341G23.4	0.106244	0.904814	3.09024	3.95e-34	3.95e-34
AC118754.4	1.02638	0.778297	-0.39917	3.88e-07	3.88e-07
CTC-523E23.1	0.453231	0.855121	0.915882	3.67e-10	3.67e-10
LUCAT1	0.045431	0.909512	4.32334	2.22e-36	2.22e-36
RP11-347C18.3	0.589253	0.836179	0.504924	1.31e-07	1.31e-07
CHKB-AS1	0.710819	0.819064	0.204494	0.0411676	0.0411676
AC002401.1	1.76703	0.67612	-1.38597	2.26e-07	2.26e-07
CTD-3185P2.1	0.820365	0.802727	-0.0313559	0.11391	0.11391
NFYC-AS1	0.641487	0.826556	0.365694	0.0273008	0.0273008
RP11-231E6.1	1.33746	0.732638	-0.868319	1.99e-18	1.99e-18
WEE2-AS1	1.06141	0.768809	-0.465279	5.55e-12	5.55e-12
RP11-875O11.3	0.349915	0.863989	1.30401	1.84e-16	1.84e-16
RP11-286H15.1	0.384341	0.859253	1.1607	1.01e-07	1.01e-07
KLHL6-AS1	0.455078	0.849598	0.900667	1.38e-06	1.38e-06
RP11-534C12.1	0.548258	0.836725	0.609897	1.61e-08	1.61e-08
ALG13-AS1	0.283899	0.87225	1.61936	3.13e-21	3.13e-21
RP11-736N17.8	0.262494	0.874849	1.73675	1.49e-17	1.49e-17
ZFY-AS1	1.30842	0.732447	-0.837024	0.000301052	0.000301052
RP11-1293J14.1	1.03533	0.769078	-0.42889	2.49e-10	2.49e-10
RP11-527J8.1	0.570798	0.831394	0.542552	1.26e-11	1.26e-11
CTD-2007H13.3	0.612708	0.824965	0.429133	0.000588314	0.000588314
CTA-363E19.2	0.52125	0.837264	0.683707	5.39e-12	5.39e-12
SGMS1-AS1	1.04627	0.766419	-0.44905	4.76e-17	4.76e-17
RP5-902P8.10	0.246371	0.873822	1.82651	1.09e-18	1.09e-18
RP5-875H18.4	0.542294	0.833218	0.61962	2.4e-06	2.4e-06
AC139887.4	0.490641	0.839946	0.775628	3.43e-10	3.43e-10
NR2F1-AS1	1.12542	0.754306	-0.577243	6.46e-16	6.46e-16
RP11-876N24.4	0.694799	0.81111	0.223303	0.115391	0.115391
AC073046.25	0.543985	0.831376	0.611933	2.69e-09	2.69e-09
RP11-50I19.2	0.339392	0.858874	1.33949	1.03e-28	1.03e-28
RP5-864K19.4	0.671024	0.814233	0.279078	0.000134282	0.000134282
CTD-2033D15.2	0.887102	0.784996	-0.176414	0.00319046	0.00319046
MIATNB	0.706198	0.807065	0.192612	0.00531996	0.00531996
RP11-536K7.3	0.245911	0.866321	1.81676	1.62e-37	1.62e-37
CTD-2530N21.4	0.58189	0.820755	0.496206	4.04e-08	4.04e-08
RP3-508I15.19	0.406981	0.843908	1.05213	1.22e-16	1.22e-16
SP2-AS1	0.679445	0.807195	0.24856	7.5e-07	7.5e-07
CTC-321K16.1	0.878818	0.780216	-0.171691	0.019414	0.019414
CTD-2349P21.10	0.302524	0.857657	1.50335	3.72e-17	3.72e-17
RP11-284F21.9	0.166807	0.874167	2.38973	1.63e-27	1.63e-27
RP11-480A16.1	0.227738	0.86351	1.92284	9.25e-23	9.25e-23
RP11-305L7.1	0.512728	0.824082	0.684594	5.17e-06	5.17e-06
RP11-88E10.5	0.731556	0.7942	0.118534	0.00254884	0.00254884
CTD-3138B18.6	0.439827	0.832216	0.920022	3.52e-11	3.52e-11
LINC00899	0.680812	0.79889	0.23074	0.215986	0.215986
LINC00707	0.205127	0.862633	2.07223	1.23e-21	1.23e-21
RP11-251G23.5	0.65041	0.802305	0.302801	6.05e-10	6.05e-10
RP11-531F16.4	0.648963	0.802278	0.305966	1.25e-05	1.25e-05
RP11-302L19.3	0.196401	0.863164	2.13584	6.36e-28	6.36e-28
LL0XNC01-7P3.1	0.401161	0.835332	1.05817	4.62e-14	4.62e-14
RP11-498C9.15	0.495658	0.822614	0.730871	5.93e-22	5.93e-22
AC005082.12	2.61903	0.536349	-2.28779	7.19e-35	7.19e-35
RP11-46J23.1	1.18176	0.727842	-0.699242	6.91e-20	6.91e-20
AC139100.4	0.342716	0.839803	1.29304	4.29e-17	4.29e-17
RP11-656D10.3	0.789715	0.779442	-0.0188896	0.390951	0.390951
AC124789.1	1.14959	0.730855	-0.653461	9.46e-19	9.46e-19
RP5-1050D4.5	0.631747	0.80045	0.341464	3.69e-05	3.69e-05
RP5-882C2.2	0.595699	0.80526	0.43487	0.0541197	0.0541197
RP1-80N2.2	3.1848	0.456391	-2.80286	9.84e-40	9.84e-40
CTD-3074O7.5	1.09046	0.737739	-0.563751	4.19e-23	4.19e-23
RP11-546K22.3	0.91165	0.761751	-0.259161	2.04e-06	2.04e-06
AC074286.1	2.181	0.590864	-1.88409	2.05e-16	2.05e-16
RP11-717A5.2	0.555823	0.809523	0.542446	0.00290987	0.00290987
TMEM220-AS1	0.943319	0.756697	-0.318031	2.29e-11	2.29e-11
AP000240.9	0.480892	0.817962	0.76632	3.39e-09	3.39e-09
RP11-1000B6.3	0.676415	0.791543	0.226758	0.0080768	0.0080768
LA16c-380H5.5	1.01344	0.745566	-0.442847	3.11e-05	3.11e-05
CTC-471J1.11	0.873855	0.764086	-0.19366	0.000144778	0.000144778
CTD-2555O16.4	0.527928	0.810626	0.618695	1.69e-14	1.69e-14
RP11-321F8.4	0.84273	0.768084	-0.133807	0.150927	0.150927
RP11-174G6.5	0.447493	0.819918	0.873615	1.11e-11	1.11e-11
RP6-159A1.4	0.303183	0.838229	1.46716	2.79e-21	2.79e-21
OCIAD1-AS1	0.426935	0.82141	0.944086	5.44e-15	5.44e-15
RP11-30K9.5	0.778144	0.77352	-0.008599	0.0283035	0.0283035
TCEB3-AS1	0.650394	0.790593	0.281621	6.7e-05	6.7e-05
CTD-2368P22.1	0.729465	0.779747	0.0961686	0.800792	0.800792
LINC01559	0.337359	0.83182	1.30199	0.025918	0.025918
XXyac-YM21GA2.7	0.787684	0.770966	-0.0309503	0.974587	0.974587
RP1-228H13.5	0.492311	0.810691	0.719581	1.65e-21	1.65e-21
RP11-386I14.4	0.32923	0.831564	1.33673	3.33e-15	3.33e-15
AC142472.6	0.796811	0.767749	-0.0536028	0.117893	0.117893
CEBPB-AS1	0.538537	0.802188	0.574894	2.86e-14	2.86e-14
SH3RF3-AS1	0.594228	0.793828	0.41781	5.65e-05	5.65e-05
CTD-3128G10.6	0.493003	0.80738	0.711651	5.83e-07	5.83e-07
RP11-332H14.1	1.00239	0.738348	-0.441073	8.96e-15	8.96e-15
XX-FW83563B9.5	0.413494	0.817247	0.982908	5.7e-26	5.7e-26
EP300-AS1	0.473592	0.808985	0.77247	1.83e-13	1.83e-13
ALDH1L1-AS2	1.14866	0.718014	-0.677867	7.38e-10	7.38e-10
RP11-337C18.9	0.966487	0.741473	-0.382355	1.73e-12	1.73e-12
SSSCA1-AS1	0.72461	0.773876	0.094898	0.428755	0.428755
RP11-380J14.1	0.0108319	0.869473	6.32678	6.77e-37	6.77e-37
CTD-2035E11.5	0.21554	0.840373	1.96307	2.62e-27	2.62e-27
RP11-307C12.12	0.869295	0.752179	-0.20877	0.00062346	0.00062346
RP11-817O13.9	1.27753	0.69696	-0.874204	4.52e-24	4.52e-24
RP11-21K12.3	0.246315	0.835257	1.76172	7.72e-29	7.72e-29
CTD-2377D24.6	0.890835	0.747888	-0.252336	0.00028162	0.00028162
TPRG1-AS1	0.903085	0.746011	-0.275666	0.000800908	0.000800908
CTD-2619J13.17	1.1183	0.716597	-0.642076	7.78e-20	7.78e-20
RP11-524D16__A.3	1.20792	0.703159	-0.780607	3.51e-10	3.51e-10
LMO7-AS1	1.98197	0.598234	-1.72815	3.06e-32	3.06e-32
CTD-2054N24.2	0.475998	0.799837	0.748751	1.26e-13	1.26e-13
RP11-428J1.5	0.80664	0.755028	-0.0953948	0.042463	0.042463
KCNJ2-AS1	0.74267	0.763095	0.0391406	0.298143	0.298143
RP11-318E3.9	0.63718	0.776564	0.285403	0.0004281	0.0004281
RP3-453C12.14	0.599738	0.781308	0.381559	0.207346	0.207346
CTD-2017D11.1	1.05078	0.720515	-0.544358	5.87e-12	5.87e-12
RP11-26J3.3	0.902219	0.739524	-0.28688	1.49e-11	1.49e-11
RP4-665J23.1	0.240293	0.828549	1.7858	2.41e-29	2.41e-29
TAPT1-AS1	0.953917	0.732221	-0.381585	4.57e-11	4.57e-11
RP11-182J1.17	0.615401	0.777482	0.337282	4.84e-06	4.84e-06
AC006026.13	1.52888	0.653937	-1.22525	2.79e-24	2.79e-24
AP006621.9	0.289126	0.82031	1.50447	3.05e-12	3.05e-12
RP11-61L19.3	1.14539	0.705039	-0.700059	3.69e-12	3.69e-12
CTD-2286N8.2	0.521748	0.787532	0.593986	3.23e-14	3.23e-14
AC006129.2	0.240706	0.825289	1.77763	2.24e-28	2.24e-28
AC002310.12	0.908614	0.733662	-0.308552	1.53e-11	1.53e-11
CTB-31N19.3	0.389962	0.80335	1.0427	2.26e-25	2.26e-25
RP11-314N13.3	0.925942	0.730807	-0.341432	2.08e-08	2.08e-08
RP11-307L14.1	0.78039	0.74984	-0.0576139	0.0493029	0.0493029
RP1-257I20.14	0.740486	0.754624	0.0272858	0.733042	0.733042
RP11-440D17.4	1.33516	0.674394	-0.985346	2.34e-17	2.34e-17
CTC-526N19.1	1.34086	0.671777	-0.997101	1.39e-13	1.39e-13
RP11-126K1.6	0.506388	0.783863	0.63036	1.56e-13	1.56e-13
CTD-2530H12.8	0.862831	0.735792	-0.22978	0.000683423	0.000683423
AC100830.5	0.290084	0.812314	1.48557	1.22e-17	1.22e-17
RP11-46F15.2	0.391929	0.7983	1.02634	3.37e-06	3.37e-06
ACTA2-AS1	0.439331	0.791618	0.849496	1.16e-09	1.16e-09
LINC00476	0.986116	0.717934	-0.457905	3.06e-15	3.06e-15
AC006378.2	0.571045	0.773641	0.438061	2.98e-07	2.98e-07
RP11-843P14.2	0.322456	0.807042	1.32354	6.07e-17	6.07e-17
CTC-559E9.1	0.840314	0.736718	-0.189815	0.000301801	0.000301801
RP11-100L22.1	0.525676	0.778703	0.566899	0.00706116	0.00706116
RP11-15A1.8	0.830752	0.737604	-0.171571	0.00112486	0.00112486
CH17-140K24.6	0.507743	0.780642	0.620562	1.61e-05	1.61e-05
MIR497HG	0.366168	0.799637	1.12684	4.71e-22	4.71e-22
RP11-180M15.6	0.482874	0.783735	0.698719	1.82e-17	1.82e-17
RP11-456H18.2	1.80567	0.605639	-1.576	4.37e-35	4.37e-35
LINC00278	0.862334	0.732241	-0.235929	0.150768	0.150768
RP1-59D14.5	0.251956	0.813452	1.69089	2.81e-15	2.81e-15
LINC00921	0.350949	0.799871	1.18851	6.74e-31	6.74e-31
AC017074.2	0.884549	0.72744	-0.282114	4.73e-07	4.73e-07
CTB-55O6.12	0.766612	0.742446	-0.0462102	0.195233	0.195233
RP11-523H24.3	0.453482	0.783343	0.788598	1.71e-10	1.71e-10
RP11-1391J7.1	0.254159	0.810044	1.67227	1.92e-20	1.92e-20
CTD-2371O3.3	0.463244	0.781211	0.753939	9.16e-06	9.16e-06
RP11-455F5.3	0.862372	0.726228	-0.247888	4.12e-06	4.12e-06
CTD-2366F13.2	0.705359	0.746832	0.0824245	0.580781	0.580781
ZNF793-AS1	1.25267	0.672517	-0.897363	5.29e-29	5.29e-29
AC068282.3	0.438744	0.78188	0.833569	2.15e-10	2.15e-10
RP11-339B21.13	0.742174	0.740941	-0.00239871	0.340179	0.340179
RP11-66N24.3	0.269995	0.804283	1.57477	8.37e-17	8.37e-17
XXbac-BPG299F13.14	0.153586	0.818629	2.41416	2.18e-28	2.18e-28
RP11-799D4.4	0.916694	0.715374	-0.357742	0.00161333	0.00161333
CTD-2006C1.12	0.629936	0.753382	0.258176	0.0457754	0.0457754
CTD-2004A9.1	2.18112	0.544216	-2.00282	9.32e-20	9.32e-20
RP11-134G8.7	1.11695	0.687175	-0.700817	5.9e-18	5.9e-18
TMEM51-AS1	0.563194	0.761146	0.43454	0.00104267	0.00104267
RP11-124N14.3	0.173564	0.812822	2.22747	9.38e-35	9.38e-35
RP13-580F15.2	0.985344	0.703552	-0.485971	1.38e-11	1.38e-11
RP4-669P10.20	0.782874	0.729759	-0.10136	0.0413098	0.0413098
RP4-740C4.7	0.428229	0.776985	0.859502	2.5e-11	2.5e-11
RP11-295I5.3	0.74833	0.73368	-0.0285233	0.131045	0.131045
RP11-44K6.2	0.0525412	0.827029	3.97642	2.3e-23	2.3e-23
RP11-102N12.3	1.42215	0.642528	-1.14625	8.47e-33	8.47e-33
RP11-378J18.8	0.469046	0.770399	0.715878	8.4e-24	8.4e-24
RP11-713N11.6	0.463633	0.771041	0.733823	2.85e-09	2.85e-09
CTB-41I6.2	0.285692	0.794589	1.47575	1.68e-25	1.68e-25
SNHG21	0.712181	0.736257	0.0479656	0.98715	0.98715
RP11-526I2.5	0.457823	0.770234	0.750505	4.7e-06	4.7e-06
HMGA1P4	0.490922	0.765358	0.640642	0.000465366	0.000465366
RP11-1020A11.2	0.870436	0.713454	-0.286917	7.24e-13	7.24e-13
HOXC-AS3	1.20205	0.668748	-0.845963	1.55e-13	1.55e-13
AC005253.2	0.305765	0.789318	1.36818	5.55e-20	5.55e-20
RP4-673M15.1	0.381237	0.777587	1.02832	1.33e-22	1.33e-22
RP11-817I4.2	0.272747	0.792181	1.53827	2.87e-28	2.87e-28
RP3-402G11.25	0.482198	0.763307	0.662639	2.03e-09	2.03e-09
AP000473.5	0.917842	0.70465	-0.38134	8.31e-07	8.31e-07
CTD-2095E4.5	0.286175	0.789654	1.46432	1.48e-24	1.48e-24
CTD-2547G23.4	0.303021	0.786889	1.37674	1.35e-16	1.35e-16
RP11-216B9.6	0.814229	0.717717	-0.182021	0.000135849	0.000135849
RP11-884K10.6	0.851156	0.712423	-0.256689	0.000665214	0.000665214
RP11-327P2.5	1.25564	0.656735	-0.93504	4.42e-34	4.42e-34
RP11-263K19.4	0.487227	0.759847	0.641114	1.97e-06	1.97e-06
RP1-60O19.2	0.0605717	0.817203	3.75398	1.03e-32	1.03e-32
RP11-10A14.5	0.316616	0.78238	1.30513	1.28e-16	1.28e-16
AC104534.2	0.311418	0.782876	1.32993	1.7e-15	1.7e-15
RP13-514E23.2	0.592515	0.743336	0.327162	0.110353	0.110353
MBNL1-AS1	0.613386	0.739868	0.270471	0.000108832	0.000108832
RP5-1171I10.5	0.113691	0.80695	2.82736	6.41e-29	6.41e-29
RP4-647J21.1	0.145005	0.80102	2.46573	1.12e-33	1.12e-33
RP11-802E16.3	0.37912	0.768899	1.02014	4.17e-09	4.17e-09
RP3-402G11.26	0.847578	0.705002	-0.265717	0.000910906	0.000910906
RP11-367G6.3	0.291664	0.779518	1.41828	6.38e-20	6.38e-20
RP11-395I14.2	0.218189	0.788523	1.85357	8.7e-24	8.7e-24
RP11-339B21.10	0.683559	0.725798	0.0865019	0.52548	0.52548
MIR600HG	1.04119	0.676751	-0.621542	2.71e-16	2.71e-16
AC093627.9	0.93321	0.690631	-0.434286	2.23e-12	2.23e-12
RP11-554A11.9	1.44536	0.621565	-1.21745	0.000202024	0.000202024
RP11-44M6.7	0.446569	0.754278	0.756213	4.27e-09	4.27e-09
CTB-171A8.1	1.5915	0.599048	-1.40964	6.11e-25	6.11e-25
RP5-899B16.1	0.777626	0.708268	-0.134781	0.000951304	0.000951304
RP11-465B22.8	0.771535	0.70908	-0.121784	0.00139135	0.00139135
RP11-531A24.5	0.829799	0.701155	-0.243028	0.000462876	0.000462876
RP5-943J3.2	1.42562	0.620384	-1.20035	1.8e-28	1.8e-28
RP11-1275H24.1	0.617516	0.728816	0.239078	0.0275517	0.0275517
CTC-205M6.5	0.41556	0.755966	0.863265	2.3e-23	2.3e-23
KB-226F1.2	0.560685	0.736054	0.392623	0.0172261	0.0172261
AC109642.1	1.41406	0.620847	-1.18753	2.03e-27	2.03e-27
RP13-122B23.8	0.317012	0.76708	1.27484	5.04e-19	5.04e-19
RP11-20G13.3	0.273431	0.772722	1.49877	3.08e-15	3.08e-15
RP11-867G23.8	0.82498	0.697757	-0.241635	3.22e-09	3.22e-09
RP11-81H14.1	0.175304	0.784292	2.16153	2.45e-16	2.45e-16
CTC-444N24.6	0.623927	0.723892	0.214398	0.355245	0.355245
AC092657.2	0.287964	0.769068	1.41722	0.000824067	0.000824067
CTC-236F12.4	1.37488	0.622285	-1.14366	2.11e-26	2.11e-26
SRP54-AS1	0.584977	0.728474	0.316498	8e-05	8e-05
RFX3-AS1	0.538513	0.734516	0.447812	0.0011277	0.0011277
RP5-1028K7.2	0.118139	0.789585	2.74061	2.03e-31	2.03e-31
RP11-405M12.4	0.283898	0.767012	1.43387	2.37e-29	2.37e-29
RP11-16N11.2	1.01429	0.668704	-0.601029	7.56e-11	7.56e-11
FLVCR1-AS1	0.788867	0.697915	-0.17673	0.0166651	0.0166651
RP11-972P1.10	0.476245	0.73988	0.635589	2.87e-05	2.87e-05
LA16c-358B7.3	0.243174	0.771086	1.6649	1.56e-24	1.56e-24
PDXDC2P	0.316592	0.761004	1.26528	7.05e-16	7.05e-16
ARHGAP31-AS1	0.51947	0.733543	0.497841	1.96e-08	1.96e-08
CTB-31O20.4	0.232845	0.772053	1.72933	7.86e-23	7.86e-23
GLIDR	0.764789	0.700214	-0.127265	0.000559454	0.000559454
ZNF205-AS1	0.744301	0.702287	-0.0838264	0.0689867	0.0689867
TMCC1-AS1	0.281311	0.764555	1.44245	9.8e-35	9.8e-35
RP1-167A14.2	0.157951	0.780316	2.30458	9.27e-29	9.27e-29
RP11-372K14.2	0.651278	0.713212	0.131058	0.16009	0.16009
LINC01521	0.981132	0.668444	-0.553639	4.02e-12	4.02e-12
CTA-384D8.31	1.5607	0.590257	-1.40278	4.13e-11	4.13e-11
RP11-1017G21.6	0.916303	0.676379	-0.437992	3.07e-08	3.07e-08
RP11-307C18.1	0.566981	0.72325	0.351192	0.000540473	0.000540473
RP11-355O1.11	0.873142	0.681574	-0.357345	2.49e-06	2.49e-06
CTA-221G9.12	1.00245	0.663687	-0.594953	2.62e-15	2.62e-15
RP5-1061H20.4	0.71639	0.702003	-0.0292679	0.301814	0.301814
FTO-IT1	0.187225	0.772967	2.04563	3.62e-35	3.62e-35
IL10RB-AS1	0.386915	0.745516	0.946221	3.86e-26	3.86e-26
ID2-AS1	0.64411	0.710345	0.141213	0.20478	0.20478
AC004485.3	1.36524	0.612934	-1.15535	3.5e-08	3.5e-08
RP11-600F24.7	0.756192	0.694639	-0.122489	0.0376776	0.0376776
LINC00113	1.40607	0.606715	-1.21257	1.54e-16	1.54e-16
RP11-81A22.5	0.488651	0.729277	0.577663	1.76e-06	1.76e-06
RP11-449P15.2	0.406538	0.740256	0.864635	1.96e-07	1.96e-07
AC103563.8	2.37767	0.474889	-2.32388	1.08e-36	1.08e-36
CTC-542B22.2	0.192402	0.767705	1.99643	5.46e-22	5.46e-22
RP11-502I4.3	1.13968	0.639647	-0.833277	1.32e-22	1.32e-22
FBXL19-AS1	0.560804	0.71729	0.355059	0.00347479	0.00347479
AC023669.1	0.314929	0.750204	1.25226	0.00320016	0.00320016
HCG23	1.00604	0.65708	-0.614545	1.73e-09	1.73e-09
RP11-314C16.1	1.11014	0.64224	-0.789556	3.76e-24	3.76e-24
CTD-2288F12.1	0.503766	0.723634	0.522507	1.76e-06	1.76e-06
CTD-2134A5.4	0.545847	0.717677	0.394838	0.012446	0.012446
AC062029.1	0.8903	0.670942	-0.408103	3.27e-06	3.27e-06
CTD-2530H12.4	0.826428	0.679126	-0.283211	0.000274671	0.000274671
DLEU2	0.368555	0.740742	1.00709	9.47e-28	9.47e-28
OR2A1-AS1	0.975841	0.658987	-0.566396	1.53e-11	1.53e-11
RP11-800A3.7	0.662294	0.700877	0.0816895	0.219191	0.219191
LINC00543	0.795372	0.681864	-0.222148	0.0025189	0.0025189
AC073316.2	0.314533	0.744551	1.24316	3.93e-10	3.93e-10
AC144831.1	1.92578	0.527016	-1.86952	6.07e-35	6.07e-35
RP11-121C2.2	0.641764	0.699501	0.124284	0.0685507	0.0685507
AP001462.6	0.740853	0.686035	-0.110905	0.0797847	0.0797847
RP3-512B11.3	1.25879	0.61572	-1.03169	7.94e-28	7.94e-28
KB-318B8.7	0.463837	0.722524	0.639428	0.000456591	0.000456591
RP1-102K2.8	0.348439	0.737953	1.08262	1.92e-09	1.92e-09
XXbac-B135H6.18	1.22071	0.620546	-0.97611	1.18e-25	1.18e-25
ERICD	0.674215	0.693746	0.0411987	0.556989	0.556989
RP11-571I18.4	0.476355	0.719984	0.595928	7.32e-09	7.32e-09
RP11-264B17.2	0.272765	0.747197	1.45383	7.39e-16	7.39e-16
RP11-360F5.3	0.532511	0.711979	0.419023	0.000423495	0.000423495
CTD-2083E4.7	0.162655	0.761641	2.2273	1.77e-07	1.77e-07
RP11-562A8.4	0.408567	0.728456	0.834271	6.44e-09	6.44e-09
RP11-143N13.2	0.778511	0.678663	-0.198024	0.493884	0.493884
RP4-612B15.3	0.630889	0.698494	0.146862	0.00358825	0.00358825
BAALC-AS1	1.02824	0.642888	-0.677542	7.56e-19	7.56e-19
CTD-2017C7.2	0.8967	0.660438	-0.441202	1.37e-10	1.37e-10
PRRT3-AS1	0.430396	0.722638	0.747608	3.71e-09	3.71e-09
RP11-348P10.2	0.703247	0.685567	-0.036734	0.208899	0.208899
RP11-849F2.9	0.37188	0.729565	0.972198	2.13e-22	2.13e-22
AC097724.3	0.577996	0.701373	0.279123	0.0359342	0.0359342
RP1-102E24.8	0.247179	0.745182	1.59203	1.6e-22	1.6e-22
RP11-187A9.3	0.767304	0.675033	-0.18484	0.00227441	0.00227441
RP11-326C3.11	0.501783	0.710093	0.500945	1.85e-05	1.85e-05
RP11-549B18.1	1.13733	0.623618	-0.866919	4.77e-22	4.77e-22
RP5-1159O4.2	0.764422	0.67263	-0.184556	4e-05	4e-05
AC005076.5	0.941346	0.64804	-0.538642	6.95e-15	6.95e-15
RP11-6N17.4	1.13952	0.620581	-0.876735	3.22e-32	3.22e-32
LINC00115	0.372004	0.723777	0.960228	2.8e-10	2.8e-10
CTD-2269F5.1	0.402226	0.719598	0.839182	1.43e-06	1.43e-06
AC019181.2	2.89835	0.383579	-2.91764	1.02e-37	1.02e-37
FMR1-IT1	0.334528	0.728298	1.1224	1.58e-11	1.58e-11
RP5-1091N2.9	0.195831	0.746865	1.93124	3.98e-31	3.98e-31
RP11-888D10.4	0.523763	0.702416	0.423411	0.000507	0.000507
RP11-629O1.2	0.335344	0.727155	1.11662	6.17e-18	6.17e-18
RP5-1172A22.1	0.0769556	0.76152	3.30678	4.99e-23	4.99e-23
ATP1B3-AS1	0.914774	0.648524	-0.496255	3.05e-05	3.05e-05
RP11-143J12.3	0.197245	0.745075	1.9174	3.97e-27	3.97e-27
TOB1-AS1	0.766905	0.668383	-0.198373	6.68e-06	6.68e-06
RP11-352D13.6	1.32452	0.592977	-1.15942	9.55e-26	9.55e-26
RP11-706O15.3	0.313746	0.728562	1.21545	1.69e-05	1.69e-05
RP11-359K18.4	0.37124	0.720498	0.956642	8.6e-09	8.6e-09
RP11-332H14.2	0.573977	0.692985	0.27183	0.0306662	0.0306662
RAP2C-AS1	1.14451	0.616039	-0.893631	1.41e-33	1.41e-33
CTD-3116E22.8	0.349731	0.722516	1.04678	7.96e-12	7.96e-12
DLGAP1-AS2	0.716644	0.672602	-0.0915034	0.219998	0.219998
RP11-86H7.7	0.980435	0.63701	-0.622106	2.2e-16	2.2e-16
RP11-79P5.9	0.865498	0.65144	-0.409898	2.88e-07	2.88e-07
AC017060.1	0.177769	0.743825	2.06496	5.97e-14	5.97e-14
RP11-128M1.1	0.333732	0.722664	1.11463	1.56e-11	1.56e-11
RP11-83A24.2	0.645898	0.680609	0.07552	0.508582	0.508582
KLF3-AS1	0.527308	0.696121	0.400692	0.00669122	0.00669122
RP6-191P20.4	0.0135951	0.765047	5.81439	4.16e-35	4.16e-35
RP11-390F4.6	1.152	0.611406	-0.913941	2.1e-20	2.1e-20
RP11-336A10.5	0.11434	0.750559	2.71463	1.83e-32	1.83e-32
AC010504.2	0.696178	0.670951	-0.0532485	0.184119	0.184119
LA16c-390E6.4	0.241663	0.731948	1.59875	1.33e-12	1.33e-12
RP11-407G23.4	0.311438	0.722474	1.214	3.28e-14	3.28e-14
RP11-222K16.2	0.192793	0.738281	1.93712	9.18e-27	9.18e-27
RP11-68I3.4	0.226066	0.733795	1.69863	7.41e-18	7.41e-18
RP11-219B17.3	1.01132	0.6281	-0.68717	4.05e-16	4.05e-16
LINC00893	0.21885	0.734129	1.74609	1.27e-16	1.27e-16
TEX41	0.390853	0.710957	0.863137	0.00105865	0.00105865
RP1-120G22.11	1.25375	0.594713	-1.07598	4.5e-26	4.5e-26
HCG15	0.492221	0.697192	0.502251	9.31e-06	9.31e-06
RP11-73M18.6	0.349958	0.716153	1.03309	3.11e-13	3.11e-13
AC002064.4	0.353958	0.714528	1.01341	9.35e-09	9.35e-09
RP11-148K1.12	0.223927	0.731757	1.70833	3.2e-24	3.2e-24
RP11-972P1.11	0.408519	0.706572	0.790434	1.03e-06	1.03e-06
RP11-981G7.6	0.245055	0.728485	1.57179	2.52e-17	2.52e-17
RP11-448G15.3	0.331424	0.715978	1.11124	3.59e-11	3.59e-11
RP11-31H5.3	0.606551	0.678627	0.161989	0.0862663	0.0862663
ZNF503-AS1	0.611303	0.677511	0.148358	0.0602944	0.0602944
AC004069.2	0.24907	0.724845	1.54112	1.08e-25	1.08e-25
RP11-104N10.2	0.226499	0.727812	1.68406	3.41e-25	3.41e-25
RP11-678G14.2	0.769412	0.654663	-0.233004	0.00769128	0.00769128
RP11-473M20.11	0.680822	0.666438	-0.0308082	0.0742832	0.0742832
TMEM254-AS1	0.763369	0.655104	-0.220656	5.3e-05	5.3e-05
RP11-356B19.11	0.268726	0.721362	1.42459	3.2e-29	3.2e-29
GS1-166A23.1	0.742853	0.657277	-0.176575	0.0202766	0.0202766
RP11-173P15.9	0.31163	0.715056	1.19822	3.36e-25	3.36e-25
RP11-126L15.4	0.308774	0.714719	1.21083	1.88e-18	1.88e-18
RERG-AS1	0.833541	0.644036	-0.372111	0.00258875	0.00258875
RP11-195B17.1	0.583217	0.677594	0.216387	0.0553834	0.0553834
RP11-10A14.9	0.45267	0.694836	0.618211	1.62e-06	1.62e-06
AC133644.2	0.114787	0.74002	2.68861	3.57e-38	3.57e-38
ST3GAL6-AS1	1.52044	0.550765	-1.46498	1.38e-31	1.38e-31
AC141928.1	1.17567	0.597053	-0.97755	1.01e-18	1.01e-18
LAMA5-AS1	0.127778	0.73671	2.52746	4.87e-30	4.87e-30
AC009166.5	0.900794	0.632407	-0.510344	2.47e-10	2.47e-10
ERVH-1	0.698597	0.658832	-0.0845506	0.0450013	0.0450013
RP11-1094M14.5	0.133241	0.734827	2.46337	6.97e-31	6.97e-31
RP11-25K19.1	1.31594	0.575177	-1.19402	3.28e-28	3.28e-28
CTD-2083E4.6	0.8031	0.644133	-0.31822	1.18e-05	1.18e-05
RP11-799M12.2	0.443406	0.691256	0.640592	9e-10	9e-10
RP13-349O20.2	1.029	0.612059	-0.7495	1.88e-19	1.88e-19
RP5-1112D6.8	0.474279	0.684678	0.529689	6.66e-05	6.66e-05
COX10-AS1	0.58613	0.669598	0.192075	0.000296837	0.000296837
RP11-10A14.3	0.279482	0.710155	1.34538	6.64e-15	6.64e-15
RP11-67C2.2	0.133345	0.729817	2.45237	1.08e-25	1.08e-25
RP11-92K15.3	0.579802	0.669128	0.206721	0.489046	0.489046
MZF1-AS1	0.540474	0.674051	0.318632	0.001142	0.001142
TMEM191A	0.376329	0.695976	0.887046	2.78e-24	2.78e-24
RP11-250B2.6	1.18961	0.585006	-1.02396	3.97e-33	3.97e-33
VPS9D1-AS1	0.287145	0.70639	1.29869	4.93e-11	4.93e-11
RP11-356I2.4	0.176683	0.719842	2.02652	1.23e-39	1.23e-39
RP11-37B2.1	0.385564	0.69129	0.842319	1.61e-18	1.61e-18
RP11-77H9.2	0.333639	0.698249	1.06546	2.8e-26	2.8e-26
LINC00626	0.184898	0.717507	1.95626	1.82e-07	1.82e-07
RP11-843B15.4	0.526769	0.671483	0.350179	0.00124689	0.00124689
RP11-425D17.1	0.527098	0.671218	0.348709	0.00536715	0.00536715
AC005682.5	0.222173	0.711961	1.68011	2.37e-34	2.37e-34
RP11-54A4.2	0.174127	0.718299	2.04445	2.8e-21	2.8e-21
RP11-755F10.3	0.253471	0.707334	1.48057	4.63e-13	4.63e-13
RP11-610P16.1	0.973499	0.609763	-0.674931	7.5e-12	7.5e-12
TTTY15	0.922809	0.616536	-0.581846	0.000181693	0.000181693
RHPN1-AS1	0.777949	0.635877	-0.290929	9.39e-08	9.39e-08
RP11-333E1.2	0.394002	0.687482	0.803117	1.12e-09	1.12e-09
RP11-152N13.16	0.513643	0.671026	0.385604	0.00651985	0.00651985
CTB-41I6.1	0.257794	0.705122	1.45166	9.54e-21	9.54e-21
RP11-395I6.3	0.524284	0.668988	0.351633	0.0152869	0.0152869
RP11-74J13.9	0.593252	0.659433	0.152581	0.282472	0.282472
RP11-51J9.6	0.388478	0.686674	0.821792	3.18e-17	3.18e-17
CTA-292E10.6	0.555205	0.664128	0.258442	0.00243678	0.00243678
NUTM2B-AS1	0.706047	0.643066	-0.134797	0.000158758	0.000158758
RP11-337C18.8	0.920836	0.614139	-0.584379	8.1e-24	8.1e-24
RP11-1277A3.3	0.466922	0.6751	0.531919	3.51e-07	3.51e-07
RP11-656D10.6	0.71365	0.641747	-0.153212	0.00475026	0.00475026
RP1-198K11.5	0.525403	0.667015	0.344296	4.2e-05	4.2e-05
RP5-899E9.1	0.181724	0.713249	1.97265	3.09e-34	3.09e-34
RP4-681N20.5	0.334056	0.692489	1.0517	1.44e-11	1.44e-11
RP11-574F21.2	0.455629	0.675247	0.567555	1.22e-08	1.22e-08
RP1-292L20.3	0.964187	0.606045	-0.669888	1.34e-21	1.34e-21
RP11-389O22.1	0.0679797	0.7266	3.41799	1.79e-37	1.79e-37
RP11-231E4.5	0.195673	0.708999	1.85734	1.9e-20	1.9e-20
TRG-AS1	0.146392	0.714426	2.28694	1.79e-35	1.79e-35
DGUOK-AS1	0.475738	0.669745	0.493444	0.00113913	0.00113913
RP11-700J17.1	0.417556	0.676209	0.695499	1.16e-11	1.16e-11
AC129492.6	0.341767	0.686331	1.00589	1.36e-09	1.36e-09
RP11-484D2.4	0.243716	0.699441	1.521	1.44e-16	1.44e-16
RP11-274B21.10	0.305913	0.690935	1.17543	9.9e-13	9.9e-13
LINC00240	0.243281	0.6993	1.52329	8.56e-27	8.56e-27
LL0XNC01-237H1.2	0.72332	0.634662	-0.188646	0.000796775	0.000796775
PTPRD-AS1	0.78809	0.625653	-0.332997	0.00180863	0.00180863
PAXBP1-AS1	0.594877	0.651357	0.130858	0.142949	0.142949
AC017104.6	0.319754	0.688237	1.10594	1.07e-23	1.07e-23
AC005519.4	0.250458	0.697415	1.47745	7.94e-14	7.94e-14
RP11-723D22.3	0.306365	0.689701	1.17072	3.86e-11	3.86e-11
AP002954.4	0.139561	0.711664	2.3503	1.17e-24	1.17e-24
CTC-297N7.9	0.780346	0.6249	-0.320489	1.11e-10	1.11e-10
SEPT7-AS1	0.872954	0.612191	-0.511923	2.63e-16	2.63e-16
RP11-338N10.3	0.282518	0.690921	1.29018	7.29e-08	7.29e-08
RP1-45C12.1	0.223618	0.698795	1.64384	2.89e-19	2.89e-19
RP5-1086K13.1	0.955552	0.600182	-0.670935	7.04e-07	7.04e-07
RP11-321A17.6	0.726444	0.630701	-0.203897	0.000407757	0.000407757
CTB-129P6.11	0.260733	0.693144	1.41059	2.83e-11	2.83e-11
RP11-727A23.5	0.400625	0.673993	0.750483	8.8e-12	8.8e-12
RP11-84A14.4	0.674049	0.636558	-0.0825614	0.0475919	0.0475919
AF127936.9	0.850141	0.612813	-0.472254	2.12e-19	2.12e-19
CTD-2331H12.7	0.226403	0.696469	1.62117	6.87e-17	6.87e-17
CTD-2033C11.1	1.18792	0.566741	-1.06768	2.98e-28	2.98e-28
RP11-319F12.2	1.12352	0.575184	-0.965935	1.47e-07	1.47e-07
RP5-855D21.2	0.335078	0.681198	1.02358	3.82e-10	3.82e-10
RP11-699C17.1	0.82075	0.615103	-0.416116	1.2e-10	1.2e-10
CTD-2023M8.1	0.0794789	0.714485	3.16826	1.15e-23	1.15e-23
CTD-3214H19.6	0.760445	0.622779	-0.288123	0.000102312	0.000102312
CTB-179K24.3	0.547374	0.650891	0.24989	0.0335973	0.0335973
CTD-2020K17.1	0.0706078	0.714744	3.33953	4.93e-33	4.93e-33
KB-1460A1.1	0.0942729	0.711077	2.91509	5.24e-35	5.24e-35
RBM26-AS1	0.905066	0.601923	-0.588444	1.91e-17	1.91e-17
DPH6-AS1	1.21807	0.559319	-1.12285	2.26e-29	2.26e-29
RP11-320M2.1	0.539419	0.650506	0.270155	2.46e-05	2.46e-05
LINC00989	0.329064	0.678598	1.04419	5.42e-14	5.42e-14
AC009005.2	0.47215	0.658858	0.480723	8.37e-06	8.37e-06
MCCC1-AS1	0.439798	0.66304	0.592255	0.00198861	0.00198861
RP11-93H24.3	0.431712	0.664121	0.621375	0.00225282	0.00225282
RP11-411K7.1	0.373333	0.67165	0.847245	0.0446985	0.0446985
AP000692.9	0.245743	0.688744	1.48682	2.46e-18	2.46e-18
RP11-146F11.1	0.799161	0.612911	-0.382809	3.73e-09	3.73e-09
RP11-473M20.16	0.389475	0.666702	0.775512	8.09e-15	8.09e-15
RP4-539M6.20	0.266007	0.682535	1.35944	7.48e-23	7.48e-23
RP11-15H20.6	0.973347	0.587059	-0.729449	4.81e-25	4.81e-25
RP11-199F11.2	0.401409	0.663876	0.725843	1.8e-06	1.8e-06
RP1-111C20.4	0.65391	0.628999	-0.056034	0.0446986	0.0446986
SLC25A5-AS1	1.4487	0.521696	-1.47348	5.48e-37	5.48e-37
RP11-262A16.1	0.936067	0.589535	-0.667036	1.17e-20	1.17e-20
LINC00571	0.694535	0.621613	-0.160031	9.39e-05	9.39e-05
RP11-434B12.1	0.685839	0.622497	-0.139804	0.0029275	0.0029275
RP3-395M20.9	0.361028	0.664703	0.880597	1.52e-10	1.52e-10
RP11-336A10.4	0.291846	0.673774	1.20706	8.95e-15	8.95e-15
RP11-53O19.1	0.860616	0.597207	-0.527138	5.89e-15	5.89e-15
RP11-345P4.7	0.324397	0.668485	1.04313	6.49e-12	6.49e-12
CTD-2256P15.5	0.599496	0.631243	0.0744471	0.446698	0.446698
CTD-2410N18.3	0.913597	0.588879	-0.633588	3.65e-15	3.65e-15
RP11-15L13.4	0.640536	0.625079	-0.0352401	0.219998	0.219998
AC079922.3	0.442738	0.651171	0.556583	3.25e-10	3.25e-10
RP11-631N16.2	0.408944	0.655706	0.681146	2.06e-08	2.06e-08
RP11-503C24.6	1.00974	0.574717	-0.813064	1.76e-05	1.76e-05
HHIP-AS1	0.667992	0.62014	-0.107237	8.84e-07	8.84e-07
LINC00959	0.916563	0.585951	-0.645453	1.25e-26	1.25e-26
LINC01197	0.704757	0.614224	-0.198361	0.00492274	0.00492274
RP11-203M5.7	0.241661	0.676104	1.48426	1.03e-13	1.03e-13
RP11-455O6.2	0.282297	0.670213	1.2474	1.75e-15	1.75e-15
CITF22-49E9.3	0.245532	0.675092	1.45917	4.02e-23	4.02e-23
RP3-414A15.10	0.710323	0.612433	-0.213923	0.000132347	0.000132347
CTD-2382E5.6	0.962095	0.578015	-0.735071	3.97e-08	3.97e-08
LINC00863	1.00665	0.571774	-0.816049	5.67e-28	5.67e-28
KB-1507C5.2	0.927056	0.581803	-0.672127	2.21e-27	2.21e-27
RP11-299J3.8	0.64121	0.620193	-0.0480795	0.184592	0.184592
RP11-489O18.1	0.0942467	0.693542	2.87947	1.37e-33	1.37e-33
CCDC147-AS1	0.354476	0.657472	0.891243	2.36e-13	2.36e-13
RP11-49I11.4	0.739471	0.605612	-0.288099	0.000168597	0.000168597
AC093326.1	2.08023	0.424023	-2.29453	2.02e-22	2.02e-22
AC016768.1	0.654919	0.615311	-0.0899998	0.00235618	0.00235618
RP5-1065J22.8	0.780032	0.598144	-0.38304	2.49e-08	2.49e-08
RP11-80A15.1	0.967588	0.572824	-0.756301	2.45e-19	2.45e-19
LINC00861	0.119423	0.686941	2.52411	2.09e-31	2.09e-31
ZNF350-AS1	0.872183	0.585599	-0.574718	3.27e-13	3.27e-13
RP11-789C17.5	0.361316	0.653976	0.855976	3.08e-08	3.08e-08
N4BP2L2-IT2	0.193538	0.676315	1.80508	2.41e-27	2.41e-27
AF186192.1	0.988346	0.569209	-0.796056	5.18e-16	5.18e-16
SEMA6A-AS1	0.191776	0.676393	1.81844	2.16e-27	2.16e-27
TRBV11-2	0.169661	0.678958	2.00067	6.1e-19	6.1e-19
AP001271.3	0.404776	0.646701	0.675976	4.45e-05	4.45e-05
RP11-1109F11.5	0.347232	0.654356	0.914174	5.16e-07	5.16e-07
RP11-77K12.9	0.738675	0.599491	-0.301201	0.000212275	0.000212275
RP11-245D16.4	0.810195	0.589722	-0.458235	2.87e-10	2.87e-10
RP11-104L21.3	0.474568	0.634649	0.419344	0.004879	0.004879
RP11-388C12.8	0.531418	0.626147	0.236654	0.220536	0.220536
RP11-119F7.5	0.4427	0.637987	0.527197	7.5e-07	7.5e-07
CAHM	0.664089	0.60818	-0.126878	0.0273008	0.0273008
RP11-1081L13.4	0.962396	0.567881	-0.761042	2.93e-20	2.93e-20
HID1-AS1	0.416139	0.64066	0.622493	2.8e-05	2.8e-05
CTD-3065J16.9	0.672931	0.605879	-0.151429	5e-05	5e-05
LINC01159	1.53735	0.489379	-1.65142	1.42e-31	1.42e-31
RP11-733O18.1	0.244414	0.662959	1.4396	4.06e-21	4.06e-21
RP11-530C5.1	0.93172	0.568963	-0.711561	2.92e-19	2.92e-19
LINC00629	0.694311	0.600271	-0.209969	0.00789035	0.00789035
RP11-465K1.2	0.683164	0.601379	-0.183958	0.282792	0.282792
RP11-864I4.4	0.684957	0.601044	-0.188543	0.00564585	0.00564585
AC093388.3	0.742288	0.59319	-0.323485	0.00061207	0.00061207
LINC00654	0.571149	0.616102	0.109301	0.968311	0.968311
CTB-113P19.3	0.435095	0.634311	0.543861	2.35e-08	2.35e-08
RP11-165A20.3	0.813391	0.582612	-0.481414	3.82e-07	3.82e-07
RP11-73K9.2	0.522031	0.621807	0.252331	0.00375619	0.00375619
RP11-783K16.13	0.478172	0.627409	0.391877	2.94e-05	2.94e-05
RP3-388E23.2	0.268026	0.655319	1.28983	4.26e-14	4.26e-14
RP5-1139B12.4	0.289802	0.651333	1.16833	1.73e-09	1.73e-09
CELSR3-AS1	0.328625	0.645615	0.97423	8.45e-11	8.45e-11
RP11-359B12.2	0.758312	0.587784	-0.367505	5.01e-13	5.01e-13
RP11-70D24.3	0.117862	0.673855	2.51534	9.51e-28	9.51e-28
RP11-48G14.3	0.48106	0.624964	0.377557	0.00562114	0.00562114
RP11-1275H24.2	0.251266	0.655887	1.38423	3.59e-11	3.59e-11
CTC-428H11.2	0.338133	0.643773	0.928961	9.63e-12	9.63e-12
RP11-464F9.20	0.867361	0.572343	-0.599753	5.63e-13	5.63e-13
RP11-415F23.2	0.507256	0.620487	0.290688	0.0201711	0.0201711
RP11-701H24.4	0.953538	0.560345	-0.766974	2.7e-18	2.7e-18
MIR222HG	0.463454	0.625988	0.433709	0.313696	0.313696
LINC00501	0.411396	0.632629	0.620834	2.94e-05	2.94e-05
LINC00638	0.622455	0.604191	-0.0429665	0.154626	0.154626
TMPO-AS1	0.436901	0.62865	0.524952	6.36e-12	6.36e-12
RP11-213H15.1	0.776078	0.582882	-0.413	0.0011277	0.0011277
RP11-329B9.4	0.592033	0.607045	0.0361265	0.705205	0.705205
RP11-59C5.3	0.262806	0.651214	1.30914	2.05e-21	2.05e-21
KB-1507C5.4	0.831199	0.57415	-0.533765	1.14e-13	1.14e-13
RP11-245J9.5	0.750501	0.584849	-0.359791	2.71e-11	2.71e-11
RP11-519G16.5	0.785411	0.579194	-0.439401	1.09e-06	1.09e-06
CTC-338M12.4	0.574796	0.607079	0.0788338	0.463349	0.463349
AC109826.1	0.119853	0.667574	2.47766	1.76e-37	1.76e-37
CTD-2619J13.3	0.757146	0.581643	-0.380435	3.32e-08	3.32e-08
CTD-2666L21.1	1.10304	0.534861	-1.04425	1.68e-26	1.68e-26
RP11-727F15.9	0.249486	0.649258	1.37983	3.94e-16	3.94e-16
SNHG22	0.284771	0.644115	1.17752	2.23e-14	2.23e-14
LINC00982	3.4002	0.223882	-3.92481	2.88e-40	2.88e-40
GATM-AS1	0.0718073	0.671339	3.22484	3.4e-32	3.4e-32
HPN-AS1	0.264859	0.644363	1.28265	4.71e-08	4.71e-08
SLC2A1-AS1	0.315819	0.637434	1.01318	2.7e-17	2.7e-17
RP11-73K9.3	0.4513	0.618817	0.455427	4.4e-06	4.4e-06
RP11-439K3.1	1.01329	0.543081	-0.899816	6.71e-23	6.71e-23
RP11-342M1.3	0.600048	0.598083	-0.00473359	0.349316	0.349316
LINC00852	0.436706	0.619115	0.503545	3e-09	3e-09
RP11-715J22.3	0.652206	0.590057	-0.144474	0.00329545	0.00329545
RP11-756G20.1	0.389168	0.624957	0.683365	3.07e-05	3.07e-05
AC015977.6	0.0197996	0.674625	5.09054	5.96e-29	5.96e-29
CTB-50L17.9	0.182392	0.651968	1.83776	1.22e-22	1.22e-22
RP11-462G12.1	0.418401	0.620028	0.567446	0.37572	0.37572
CTD-2033D15.3	0.396285	0.622499	0.651532	0.00096848	0.00096848
AD000684.2	0.260802	0.640621	1.29651	8.89e-12	8.89e-12
CTD-2600O9.1	0.565602	0.599416	0.0837705	0.876843	0.876843
RP11-441O15.3	0.389668	0.62278	0.676476	0.000222071	0.000222071
RP13-895J2.6	2.60791	0.324086	-3.00845	1.58e-34	1.58e-34
LINC00475	0.0740343	0.664895	3.16686	1.93e-33	1.93e-33
RP11-297D21.4	0.532357	0.602717	0.179087	0.059613	0.059613
RP11-134K13.4	0.49036	0.607977	0.310175	0.0152267	0.0152267
RP11-23P13.6	0.239674	0.641064	1.41939	1.34e-06	1.34e-06
RP11-327L3.3	0.391775	0.620416	0.663208	0.000244139	0.000244139
RP11-305E6.4	0.379766	0.62148	0.710598	9.45e-23	9.45e-23
SPAG5-AS1	0.690542	0.57853	-0.255336	0.142169	0.142169
RP11-468E2.5	0.239853	0.639073	1.41383	2.11e-18	2.11e-18
RP11-490B18.6	0.319108	0.627974	0.976662	7.17e-11	7.17e-11
LINC00379	2.68841	0.309024	-3.12096	6.82e-41	6.82e-41
RP5-875H18.9	0.433336	0.612505	0.499236	0.194729	0.194729
DLG5-AS1	0.763474	0.567672	-0.427522	4.48e-07	4.48e-07
KTN1-AS1	0.806171	0.561716	-0.521245	7.92e-18	7.92e-18
RP11-299H21.1	0.810015	0.56097	-0.530025	3.8e-08	3.8e-08
RP11-190J1.3	0.313262	0.627549	1.00236	0.0212517	0.0212517
CTD-2574D22.2	0.421637	0.611638	0.536678	2.58e-06	2.58e-06
SOCS2-AS1	0.859142	0.552405	-0.637171	8.42e-17	8.42e-17
RP11-219D15.3	0.446721	0.606794	0.441834	4.16e-06	4.16e-06
RP4-614O4.11	0.54875	0.593063	0.112037	0.481881	0.481881
C6orf99	0.679285	0.574985	-0.240492	7.83e-06	7.83e-06
RP11-186B7.4	0.19452	0.640176	1.71855	1.62e-35	1.62e-35
RP11-849F2.5	0.624575	0.582207	-0.101344	0.0255517	0.0255517
RP11-384L8.1	0.828312	0.55466	-0.57857	5.08e-11	5.08e-11
LINC01480	0.135927	0.647711	2.25252	1.34e-30	1.34e-30
LINC00936	0.974236	0.534891	-0.865027	8.37e-27	8.37e-27
RP11-1149O23.3	0.441176	0.606386	0.458882	1.54e-08	1.54e-08
RP11-523H20.3	0.224941	0.635413	1.49815	1.49e-31	1.49e-31
RP11-414H17.5	0.266873	0.628381	1.23549	3.56e-17	3.56e-17
CTC-487M23.7	0.487302	0.59854	0.296633	0.0149288	0.0149288
RP11-126K1.2	0.779256	0.558962	-0.479347	5.51e-18	5.51e-18
RP11-178L8.7	0.740932	0.563948	-0.393779	2.22e-08	2.22e-08
CTD-3131K8.2	0.341493	0.617585	0.854783	6.59e-13	6.59e-13
RP11-789C17.1	0.123897	0.646704	2.38397	1.83e-32	1.83e-32
RP11-42O15.3	0.913912	0.540166	-0.758652	2.3e-10	2.3e-10
RP11-182J1.12	0.229028	0.632311	1.46511	2.25e-15	2.25e-15
CH507-513H4.5	0.415813	0.606855	0.545419	0.00235152	0.00235152
RP11-372B4.3	0.95737	0.5338	-0.842776	1.42e-21	1.42e-21
AC011899.9	0.120899	0.646014	2.41776	2.48e-34	2.48e-34
LINC01187	2.60119	0.311639	-3.06122	6.38e-37	6.38e-37
RP11-234K19.1	0.219234	0.631853	1.52712	1.42e-15	1.42e-15
RP11-350N15.4	0.230218	0.630306	1.45305	8.67e-13	8.67e-13
RP4-575N6.5	0.277081	0.623989	1.17121	2.6e-18	2.6e-18
RP11-435O5.2	0.739954	0.560567	-0.40055	6.53e-10	6.53e-10
RP11-304L19.3	0.432613	0.601729	0.476038	0.00118293	0.00118293
DNM3OS	0.692786	0.566323	-0.290786	5.39e-05	5.39e-05
AC006273.4	0.773818	0.555406	-0.478453	1.39e-06	1.39e-06
LINC00482	0.334345	0.61426	0.877514	0.000147733	0.000147733
RP11-304L19.13	0.593562	0.579325	-0.0350251	0.0738201	0.0738201
C22orf34	0.236326	0.627363	1.40852	3.51e-27	3.51e-27
CTD-2649C14.2	0.198299	0.632076	1.67242	9.75e-15	9.75e-15
PAX8-AS1	0.51142	0.589241	0.204348	0.737357	0.737357
RP11-572O17.1	0.14471	0.638443	2.1414	1.49e-20	1.49e-20
KB-208E9.1	0.37599	0.606244	0.689204	0.0131943	0.0131943
CTA-984G1.5	0.279906	0.619166	1.14539	1.16e-11	1.16e-11
ST3GAL4-AS1	0.691028	0.563496	-0.294339	0.000204039	0.000204039
RP11-218C14.8	0.326606	0.612259	0.906592	3.68e-15	3.68e-15
RP11-359J14.2	0.275126	0.619096	1.17007	1.36e-12	1.36e-12
RP1-122P22.2	0.851106	0.541099	-0.653446	3.73e-20	3.73e-20
GS1-279B7.2	0.463217	0.592987	0.356312	9.34e-06	9.34e-06
RP5-1125A11.6	0.671933	0.564424	-0.251539	0.0107925	0.0107925
RP11-316M21.7	0.621372	0.571204	-0.121452	0.0023348	0.0023348
CTD-2639E6.9	0.475981	0.590678	0.311466	0.00031979	0.00031979
MIR762HG	0.526916	0.5828	0.145428	0.108766	0.108766
AC093850.2	0.139069	0.634984	2.19092	1.44e-22	1.44e-22
AC004067.5	0.234153	0.621595	1.40853	2e-25	2e-25
RP11-368I7.6	0.520107	0.583092	0.164914	0.212028	0.212028
LINC00239	0.434175	0.594151	0.452553	0.00997928	0.00997928
RP11-153K11.3	0.431643	0.594385	0.461558	0.00404409	0.00404409
SPRY4-IT1	0.193332	0.626302	1.69578	7.39e-14	7.39e-14
RP11-297L17.2	1.57666	0.43849	-1.84625	8.33e-34	8.33e-34
GK-AS1	0.234349	0.618924	1.40111	3.01e-14	3.01e-14
CTD-2376I4.1	0.713502	0.553893	-0.36531	1.76e-05	1.76e-05
RP4-742C19.13	0.21665	0.62073	1.5186	2.92e-19	2.92e-19
AC005740.6	0.321049	0.606285	0.917202	2.58e-16	2.58e-16
RP11-304L19.1	0.406879	0.594097	0.546099	0.000242267	0.000242267
SLC16A1-AS1	0.0893006	0.636825	2.83415	4.1e-40	4.1e-40
RP11-771K4.3	0.286874	0.610125	1.08869	5.29e-21	5.29e-21
AC002451.3	0.739764	0.548121	-0.432571	2.84e-08	2.84e-08
TRPC7-AS1	1.19341	0.486831	-1.2936	4.89e-10	4.89e-10
RP11-216B9.9	0.426957	0.589814	0.46617	0.00688128	0.00688128
RP11-574K11.29	0.286178	0.608728	1.08888	3.07e-16	3.07e-16
RP11-290F24.6	0.474496	0.582625	0.296172	0.206832	0.206832
RP11-175K6.1	0.346829	0.599671	0.789946	5.57e-14	5.57e-14
CTA-989H11.1	0.468599	0.582948	0.315014	0.00111357	0.00111357
ATP6V0E2-AS1	1.08703	0.499539	-1.12173	1.11e-26	1.11e-26
RP11-346C20.3	0.285588	0.607347	1.08859	1.59e-13	1.59e-13
RP11-763F8.1	0.134611	0.626885	2.2194	1.89e-12	1.89e-12
CTD-2537I9.18	0.287919	0.606098	1.07389	1.19e-14	1.19e-14
CTD-2196E14.6	0.185272	0.61951	1.74148	5.01e-22	5.01e-22
RP11-407H12.8	0.878742	0.525855	-0.740774	1.59e-05	1.59e-05
LINC01135	0.834816	0.53172	-0.650793	5.16e-14	5.16e-14
RP11-181K3.4	0.275241	0.606904	1.14077	5.39e-14	5.39e-14
RP6-65G23.3	1.35836	0.461084	-1.55877	3.34e-34	3.34e-34
RP11-293M10.6	1.10651	0.49442	-1.1622	2.92e-31	2.92e-31
DKFZp779M0652	0.392145	0.590379	0.590256	2.19e-07	2.19e-07
XXbac-BPG252P9.10	0.725033	0.545248	-0.411134	1e-06	1e-06
RP11-739L10.1	0.414849	0.586846	0.500398	0.000259798	0.000259798
RASAL2-AS1	0.553666	0.567703	0.036119	0.952909	0.952909
RP11-38J22.3	0.0979501	0.629001	2.68294	5.01e-26	5.01e-26
RP11-707P17.2	0.253965	0.607547	1.25837	4.65e-17	4.65e-17
AC005785.2	0.16159	0.619262	1.93822	6.47e-29	6.47e-29
AC020594.5	0.267247	0.604642	1.17791	1.9e-12	1.9e-12
RP11-365N19.2	0.250677	0.606402	1.27444	2.63e-11	2.63e-11
RP11-214K3.19	0.193772	0.613846	1.66352	7.34e-22	7.34e-22
RP11-352D13.5	1.03507	0.50034	-1.04874	4.63e-19	4.63e-19
RP11-692D12.1	0.623135	0.555537	-0.165662	0.000908576	0.000908576
RP11-400F19.18	0.217504	0.610116	1.48804	7.67e-18	7.67e-18
RP5-901A4.1	0.208549	0.611016	1.55082	2.04e-22	2.04e-22
RP11-200A1.1	0.452897	0.578072	0.352064	0.163079	0.163079
RP11-395N3.2	0.86017	0.523155	-0.717384	9.11e-15	9.11e-15
AC019117.2	0.164909	0.616505	1.90244	6.37e-13	6.37e-13
LINC00645	2.93171	0.243931	-3.5872	4.65e-39	4.65e-39
SEPSECS-AS1	0.666872	0.548239	-0.282606	5.11e-06	5.11e-06
RP11-417E7.1	0.0801857	0.626883	2.96678	3.45e-33	3.45e-33
GS1-259H13.2	0.676302	0.546607	-0.307164	2.79e-07	2.79e-07
AP000223.42	0.763121	0.53421	-0.514506	4.91e-13	4.91e-13
AC006159.4	1.02037	0.499538	-1.03042	1.11e-06	1.11e-06
RP11-497H17.1	0.136606	0.618256	2.17818	1.34e-21	1.34e-21
RP11-166O4.6	0.297098	0.596627	1.00589	7.67e-09	7.67e-09
RP11-215P8.3	0.518679	0.566403	0.126987	0.245772	0.245772
RP3-460G2.2	0.179108	0.612018	1.77275	3.19e-17	3.19e-17
RP11-400L8.2	0.313827	0.593605	0.919531	1.02e-11	1.02e-11
RP11-565F19.2	0.704521	0.54092	-0.381227	4.75e-16	4.75e-16
LA16c-444G7.2	0.497047	0.567823	0.192059	0.563884	0.563884
CTD-2260A17.2	0.824806	0.523705	-0.655301	7.8e-23	7.8e-23
AF129075.5	0.359007	0.586236	0.707469	2.95e-10	2.95e-10
AC012146.7	0.76264	0.531916	-0.519804	1.42e-14	1.42e-14
RP11-223A3.1	0.458836	0.572682	0.319756	0.00351493	0.00351493
C9orf147	0.351678	0.58689	0.738836	1.36e-10	1.36e-10
RP11-313D6.3	0.274583	0.597092	1.12071	9.37e-22	9.37e-22
RP5-933K21.3	0.680649	0.542357	-0.32767	1.11e-06	1.11e-06
ENO1-IT1	0.150534	0.613036	2.02588	9.55e-26	9.55e-26
LINC00605	0.39875	0.579524	0.539382	0.488586	0.488586
RP11-60A24.3	1.33127	0.453499	-1.55363	1.43e-31	1.43e-31
RP11-230C9.2	0.693874	0.539208	-0.363833	1.68e-05	1.68e-05
RP11-486G15.2	0.280256	0.594611	1.0852	3.09e-10	3.09e-10
AC007038.7	0.283555	0.593909	1.06661	8.03e-14	8.03e-14
RP11-296O14.3	0.529821	0.560674	0.0816583	0.630755	0.630755
RP11-467D6.1	0.665424	0.542158	-0.29556	5.5e-09	5.5e-09
RP13-497K6.1	0.260959	0.596347	1.19233	1.16e-07	1.16e-07
CTD-2245E15.3	0.179298	0.607249	1.75993	1.29e-18	1.29e-18
RP11-303E16.8	0.74859	0.530463	-0.496925	6.14e-17	6.14e-17
AC098820.3	0.635192	0.544833	-0.221379	0.000199468	0.000199468
RP3-434P1.6	0.0922401	0.617884	2.74387	1.58e-20	1.58e-20
SEMA3F-AS1	0.320464	0.58708	0.873394	3.39e-11	3.39e-11
RP11-834C11.6	1.18392	0.47067	-1.33078	6.71e-28	6.71e-28
LINC01060	0.401823	0.574455	0.515634	0.0259237	0.0259237
AC010761.13	0.232558	0.597107	1.3604	8.17e-14	8.17e-14
RP11-415F23.4	0.338992	0.582762	0.781657	3.48e-07	3.48e-07
CTC-523E23.4	0.348187	0.580873	0.738361	0.000687002	0.000687002
RP11-77P16.4	0.648778	0.540269	-0.264047	1.91e-05	1.91e-05
CTA-126B4.7	0.257679	0.592559	1.20139	7.43e-16	7.43e-16
BBOX1-AS1	0.704691	0.532196	-0.405033	1.73e-12	1.73e-12
RP11-574K11.5	0.394806	0.573652	0.539034	6.03e-07	6.03e-07
RP11-701H24.8	0.977687	0.494676	-0.98289	4.41e-21	4.41e-21
AJ006998.2	0.275588	0.588499	1.09453	3.45e-06	3.45e-06
RP11-529K1.2	0.594726	0.545311	-0.125146	0.0186478	0.0186478
LINC01573	0.200565	0.598102	1.57632	2.63e-12	2.63e-12
CTD-2619J13.27	0.57528	0.547317	-0.0718885	0.102295	0.102295
FAM66C	0.658631	0.535855	-0.297629	1.15e-06	1.15e-06
RP11-295H24.5	0.317063	0.581639	0.875353	7.69e-12	7.69e-12
C17orf82	0.420097	0.567473	0.433829	7.17e-07	7.17e-07
RP11-417L19.4	0.388272	0.571692	0.55817	2.09e-05	2.09e-05
RP11-385F5.4	0.258426	0.588989	1.18849	1.75e-17	1.75e-17
LINC00672	0.289646	0.584581	1.01311	1.05e-19	1.05e-19
LINC00857	0.732722	0.524548	-0.482192	2.69e-10	2.69e-10
RP11-448A19.1	0.415891	0.566618	0.446171	1.16e-06	1.16e-06
RP11-956J14.1	0.293216	0.582203	0.989558	0.000328685	0.000328685
RP11-23N2.4	0.264313	0.585758	1.14806	8.12e-14	8.12e-14
PARD6G-AS1	0.491032	0.555219	0.177241	0.26246	0.26246
CTD-2517M22.14	0.457183	0.559346	0.290971	0.013354	0.013354
LL22NC03-2H8.4	0.461876	0.558677	0.274508	0.114723	0.114723
CTD-2227E11.1	0.202413	0.593531	1.55202	3.38e-12	3.38e-12
FTX	0.486783	0.555036	0.189303	0.417977	0.417977
LINC00926	0.187971	0.594734	1.66173	1.88e-22	1.88e-22
MCF2L-AS1	1.72273	0.388117	-2.15013	9.82e-37	9.82e-37
CTD-2292M16.8	0.486657	0.55406	0.187137	0.0867922	0.0867922
CTB-43E15.2	0.620369	0.535529	-0.212161	0.0036865	0.0036865
RP11-547D24.1	0.0224205	0.615924	4.77986	1.14e-40	1.14e-40
RP11-4C20.4	0.238386	0.586425	1.29864	2.54e-21	2.54e-21
LA16c-306A4.1	0.370991	0.568432	0.615602	2.25e-06	2.25e-06
AC008982.2	0.189756	0.592517	1.64271	1.28e-17	1.28e-17
RP11-181G12.4	0.116983	0.601952	2.36335	3.77e-12	3.77e-12
CTD-2341M24.1	0.222473	0.586893	1.39947	9e-25	9e-25
RP11-61L19.2	3.35723	0.164735	-4.34905	1.38e-41	1.38e-41
RP3-412A9.16	0.694496	0.523025	-0.409085	6.44e-10	6.44e-10
RP11-738E22.3	0.494443	0.549826	0.153172	0.190099	0.190099
LINC01220	0.809448	0.507367	-0.673909	5.35e-15	5.35e-15
RP11-443B20.1	0.363475	0.567249	0.642125	8.58e-12	8.58e-12
RP11-524F11.1	0.243408	0.583385	1.26107	6.29e-12	6.29e-12
AF127936.5	0.156354	0.594841	1.92769	1.24e-22	1.24e-22
CTC-336P14.1	0.446799	0.55515	0.313251	0.0233708	0.0233708
RP11-298I3.1	1.13837	0.461828	-1.30155	3.96e-25	3.96e-25
RP11-465N4.4	0.418065	0.558425	0.417637	8.57e-05	8.57e-05
RP11-415F23.3	0.612234	0.532108	-0.202363	7.4e-05	7.4e-05
RP11-245P10.4	0.432774	0.556164	0.361897	0.104109	0.104109
RP11-113K21.4	0.266352	0.577918	1.11753	5.78e-12	5.78e-12
GS1-124K5.3	0.365264	0.564316	0.627562	8.54e-06	8.54e-06
ZNF32-AS1	0.369431	0.56369	0.609595	2.57e-05	2.57e-05
RP11-21L23.2	0.858304	0.497797	-0.785931	3.23e-07	3.23e-07
RP11-136H19.1	0.772234	0.509148	-0.600952	1.21e-08	1.21e-08
C1orf132	0.339048	0.56704	0.741959	2.72e-05	2.72e-05
CAPN10-AS1	0.333954	0.567388	0.764685	5.01e-06	5.01e-06
ITPR1-AS1	0.972715	0.481269	-1.01517	2.25e-19	2.25e-19
NPTN-IT1	0.254733	0.57785	1.18171	4.85e-12	4.85e-12
RP11-351C21.2	0.220971	0.582269	1.39783	4.92e-17	4.92e-17
AF011889.2	0.158007	0.590702	1.90244	1.31e-12	1.31e-12
RP11-84G21.1	0.781616	0.506208	-0.626729	3.02e-19	3.02e-19
RP11-327L9.1	0.679535	0.519623	-0.387082	1.66e-05	1.66e-05
RP11-155O18.6	0.184276	0.586137	1.66937	2.62e-15	2.62e-15
RP11-59N23.1	0.379919	0.55962	0.558753	0.000159655	0.000159655
RP11-627G23.1	0.617312	0.527182	-0.227697	3.49e-07	3.49e-07
RP11-121A8.1	0.140722	0.591309	2.07107	3.72e-33	3.72e-33
RP11-400K9.4	0.450024	0.54871	0.286043	0.0178381	0.0178381
RP11-680G24.6	0.250207	0.575463	1.2016	1.81e-13	1.81e-13
[truncated: 6,294 more rows]

## Sheet: logFC>1.5 + logFC<-1.5
gene	conMean	treatMean	logFC	pValue	fdr
MIR210HG	1.05591	3.35796	1.6691	6.35e-37	6.35e-37
PSORS1C3	1.1437	3.26545	1.51358	2.77e-29	2.77e-29
DGCR5	0.391687	3.22474	3.04141	2.06e-36	2.06e-36
LINC00462	0.158384	3.1656	4.32098	6.03e-35	6.03e-35
RP11-284H18.1	1.02623	2.98508	1.54041	7.8e-19	7.8e-19
LINC00887	0.192554	3.09641	4.00726	3.11e-35	3.11e-35
AC019117.1	0.497928	3.02128	2.60115	8.25e-16	8.25e-16
TTC21B-AS1	0.0493295	3.00257	5.9276	1.17e-36	1.17e-36
RP11-326C3.2	0.790365	2.60223	1.71916	6.65e-18	6.65e-18
AP000439.3	0.137205	2.61935	4.2548	5.25e-31	5.25e-31
RP11-14C10.5	0.113911	2.57085	4.49626	1e-35	1e-35
RP11-598F7.5	0.500477	2.44607	2.28909	8.16e-38	8.16e-38
HIF1A-AS2	0.361241	2.36484	2.71071	9.72e-36	9.72e-36
RP5-1120P11.1	0.65955	2.23606	1.76141	1.99e-34	1.99e-34
RP4-764O22.1	0.180357	2.28936	3.66602	3.75e-31	3.75e-31
SNHG12	0.659401	2.19971	1.73809	2.73e-37	2.73e-37
RP11-434E6.4	0.601602	2.101	1.80419	6.66e-33	6.66e-33
CTD-2015G9.2	0.314005	2.12882	2.7612	2.62e-33	2.62e-33
RP11-798M19.6	0.558207	2.0845	1.90083	2.06e-35	2.06e-35
LINC01077	0.0748179	2.09868	4.80996	3.46e-36	3.46e-36
RP11-115N4.1	0.130289	2.0823	3.99839	3.75e-35	3.75e-35
CTD-3128G10.7	0.203688	2.05285	3.3332	2.49e-35	2.49e-35
RP11-20I20.4	0.636969	1.94799	1.61269	6.27e-24	6.27e-24
RP11-284F21.7	0.51267	1.9529	1.92951	1.11e-31	1.11e-31
RP11-598F7.6	0.388925	1.92697	2.30877	2.4e-37	2.4e-37
LINC01426	0.581719	1.87538	1.68879	4.94e-19	4.94e-19
RP11-567G11.1	0.392023	1.89891	2.27616	3.01e-29	3.01e-29
DGCR9	0.260037	1.90854	2.87568	1.08e-37	1.08e-37
PCED1B-AS1	0.509324	1.85696	1.86629	7.29e-36	7.29e-36
PVT1	0.159918	1.8928	3.56512	3.29e-42	3.29e-42
LINC01235	0.406795	1.84256	2.17934	6.04e-28	6.04e-28
AC147651.4	0.615696	1.76414	1.51867	2.32e-35	2.32e-35
RP11-167B3.3	0.519346	1.75673	1.75812	7.39e-08	7.39e-08
RP11-496I9.1	0.365499	1.75349	2.26228	8.35e-25	8.35e-25
ABHD11-AS1	0.588475	1.72016	1.54749	1.76e-25	1.76e-25
RP11-167B3.2	0.434491	1.69694	1.96554	2.81e-09	2.81e-09
RP11-284F21.10	0.484464	1.68053	1.79446	7.6e-29	7.6e-29
RP11-155G14.6	0.0874618	1.67088	4.25581	3.4e-38	3.4e-38
EGFR-AS1	0.143793	1.66096	3.52996	4.03e-27	4.03e-27
ASMTL-AS1	0.537145	1.60312	1.5775	2.18e-15	2.18e-15
RP11-356J5.12	0.49429	1.5865	1.68242	2.6e-33	2.6e-33
AC092580.4	0.462754	1.57256	1.76479	1.2e-29	1.2e-29
LINC01428	0.209401	1.59668	2.93073	1.44e-28	1.44e-28
RP11-274H2.5	0.40487	1.56044	1.94642	6.97e-36	6.97e-36
RP11-474B16.1	0.332051	1.56663	2.23818	2.96e-28	2.96e-28
RP11-529E15.1	0.115869	1.58391	3.77293	4.03e-33	4.03e-33
LINC01268	0.485616	1.50526	1.63213	7.72e-29	7.72e-29
RP1-232P20.1	0.213978	1.5351	2.8428	2.63e-30	2.63e-30
RP11-295M3.4	4.21935	0.99218	-2.08835	3.5e-39	3.5e-39
RP11-259N19.1	0.252912	1.51793	2.5854	3.13e-37	3.13e-37
MIR155HG	0.312672	1.50661	2.26858	5.8e-33	5.8e-33
AC114803.3	0.0577872	1.51345	4.71094	1.92e-37	1.92e-37
AF064858.11	0.410683	1.426	1.79588	5.06e-17	5.06e-17
LINC01094	0.317775	1.438	2.17798	7.21e-37	7.21e-37
RP5-858L17.1	0.371241	1.42743	1.943	2.74e-32	2.74e-32
RP11-439C15.4	0.481573	1.40207	1.54173	5.5e-24	5.5e-24
USP30-AS1	0.454538	1.40455	1.62763	1.1e-28	1.1e-28
CTC-327F10.4	0.049966	1.44589	4.85486	4.72e-32	4.72e-32
RP11-145M4.3	0.131804	1.41282	3.42211	6.32e-32	6.32e-32
RP11-554I8.2	0.208573	1.39079	2.73727	2.98e-36	2.98e-36
LINC01587	0.122512	1.39096	3.50508	5.76e-36	5.76e-36
RP11-2L8.1	0.40974	1.35105	1.7213	2.69e-15	2.69e-15
RP13-516M14.10	0.426732	1.33601	1.64653	8.57e-22	8.57e-22
RP11-211G23.2	0.0348483	1.38871	5.31651	3.49e-32	3.49e-32
AC000095.11	0.193809	1.36202	2.81304	6.54e-35	6.54e-35
AC084117.3	0.28743	1.34473	2.22603	2e-27	2e-27
RP11-91K9.1	0.404167	1.32382	1.71168	4.31e-19	4.31e-19
AC093818.1	0.437556	1.31696	1.58967	7.72e-39	7.72e-39
AC156455.1	0.284561	1.33188	2.22665	8.33e-33	8.33e-33
RP11-121A14.2	0.262414	1.32404	2.33504	7.37e-34	7.37e-34
OR7E47P	0.30597	1.30913	2.09715	5.2e-21	5.2e-21
GAS6-AS1	0.150481	1.32562	3.13901	3.04e-39	3.04e-39
MMP25-AS1	0.389629	1.28387	1.72033	1.96e-36	1.96e-36
RP11-299G20.2	0.284692	1.28934	2.17915	2.47e-31	2.47e-31
RP3-510D11.2	0.438152	1.26555	1.53025	1.97e-35	1.97e-35
LINC00173	0.244052	1.24454	2.35035	5.17e-27	5.17e-27
AC006227.1	0.245219	1.24269	2.34133	4.15e-15	4.15e-15
RP11-361L15.4	0.0853943	1.2329	3.85177	1.98e-26	1.98e-26
GACAT2	0.103569	1.22175	3.56028	8.86e-32	8.86e-32
RP11-680A11.5	0.359555	1.1829	1.71804	1.68e-35	1.68e-35
SFTA1P	0.0723058	1.21773	4.07393	5.59e-40	5.59e-40
AC073115.6	0.034565	1.20568	5.12439	8.65e-34	8.65e-34
LINC01272	0.314366	1.15539	1.87786	2.96e-33	2.96e-33
LA16c-329F2.1	3.25696	0.756163	-2.10675	3.61e-33	3.61e-33
ITGB2-AS1	0.257805	1.15582	2.16456	2.21e-29	2.21e-29
RP11-44N11.2	0.351763	1.14152	1.69827	1.93e-23	1.93e-23
AC096669.3	0.34511	1.13758	1.72083	1.48e-14	1.48e-14
AC108463.1	0.350534	1.13652	1.697	8.55e-33	8.55e-33
AC073115.7	0.0558958	1.17184	4.38989	3.1e-32	3.1e-32
RP11-999E24.3	3.17156	0.747175	-2.08568	1.06e-39	1.06e-39
RP11-64B16.4	0.17305	1.13971	2.7194	4.84e-30	4.84e-30
RP11-728F11.4	3.18198	0.732444	-2.11913	9.48e-37	9.48e-37
RP13-104F24.2	0.386652	1.09693	1.50436	1.11e-22	1.11e-22
CTB-39G8.3	0.346377	1.10005	1.66715	3.26e-23	3.26e-23
RP11-261P9.4	0.343668	1.09981	1.67817	6.87e-17	6.87e-17
RP11-543D5.1	0.13408	1.12241	3.06544	7.7e-30	7.7e-30
RP4-568C11.4	4.63253	0.512938	-3.17494	9.45e-37	9.45e-37
HM13-IT1	0.329938	1.09039	1.72457	6.24e-26	6.24e-26
AC079466.1	0.0424849	1.12059	4.72117	7.54e-26	7.54e-26
RP11-196G11.2	0.207846	1.09313	2.39488	1.64e-30	1.64e-30
WI2-87327B8.2	0.328169	1.07688	1.71435	3.61e-28	3.61e-28
OSTM1-AS1	0.00571976	1.11349	7.60491	5.36e-37	5.36e-37
RP11-359E10.1	0.331771	1.06943	1.68858	7.28e-32	7.28e-32
RP11-274H2.3	0.31022	1.06207	1.77552	1.57e-27	1.57e-27
CTD-3195I5.3	0.288632	1.05125	1.8648	1.06e-22	1.06e-22
PHKA2-AS1	0.202882	1.05567	2.37945	4.45e-35	4.45e-35
CTA-228A9.3	0.246802	1.04313	2.07949	5.34e-24	5.34e-24
RP11-395B7.4	0.27796	1.02722	1.88579	1.04e-22	1.04e-22
AC078883.3	0.197612	1.03409	2.38762	7.22e-36	7.22e-36
AC005104.3	0.352509	1.01224	1.52181	1.81e-19	1.81e-19
AF064858.8	0.262514	1.02243	1.96154	1.28e-20	1.28e-20
FAM13A-AS1	0.276211	1.01932	1.88376	1.77e-29	1.77e-29
RP11-1334A24.6	0.252554	1.02026	2.01427	3.71e-34	3.71e-34
LINC01150	0.278339	1.00921	1.85831	1e-29	1e-29
RP13-714J12.1	0.163796	1.02182	2.64116	1.36e-20	1.36e-20
AC067959.1	0.209823	1.01344	2.27202	2.22e-06	2.22e-06
AC008746.12	0.277696	0.999573	1.8478	9.91e-22	9.91e-22
RP11-1113L8.1	0.343773	0.978952	1.50978	1.08e-12	1.08e-12
RP11-24F11.2	0.302404	0.983395	1.70129	1.25e-29	1.25e-29
RP11-513G11.2	0.0313669	1.00668	5.00422	2.54e-36	2.54e-36
CTD-2026K11.6	0.139492	0.989792	2.82695	1.8e-35	1.8e-35
HOXB-AS3	2.60868	0.652726	-1.99877	3.81e-36	3.81e-36
CTC-327F10.5	0.0318139	0.995933	4.96832	4.29e-31	4.29e-31
RP11-65J3.2	0.327226	0.956081	1.54685	3.08e-08	3.08e-08
RP13-1016M1.2	0.272106	0.961494	1.82111	2.78e-19	2.78e-19
RP5-940J5.3	0.213072	0.963251	2.17657	7.72e-32	7.72e-32
AC073257.2	0.160456	0.958145	2.57807	1.13e-33	1.13e-33
RP11-274H2.2	0.270832	0.940165	1.79552	2.03e-24	2.03e-24
LINC01355	0.307658	0.933497	1.60132	1.37e-20	1.37e-20
AC003984.1	0.299714	0.934387	1.64044	3e-11	3e-11
RP11-396O20.1	2.43198	0.643432	-1.91828	8.67e-26	8.67e-26
AC144831.3	2.28567	0.655677	-1.80156	4.73e-36	4.73e-36
LINC00944	0.0966386	0.949108	3.2959	2.26e-32	2.26e-32
RP11-283G6.5	0.067736	0.951078	3.81157	5.49e-33	5.49e-33
RP11-669E14.6	0.320396	0.916841	1.51681	1.14e-21	1.14e-21
DARS-AS1	0.148785	0.937732	2.65595	1.03e-37	1.03e-37
RP11-1399P15.1	0.207714	0.917663	2.14337	4.34e-15	4.34e-15
AC079767.4	0.179998	0.920232	2.35401	1.22e-26	1.22e-26
SEMA3B-AS1	2.63904	0.58327	-2.17778	7.64e-37	7.64e-37
RP11-273G15.2	0.305006	0.887817	1.54142	1.23e-14	1.23e-14
CTD-2527I21.14	0.173912	0.904921	2.37944	1.54e-25	1.54e-25
CTA-384D8.35	0.216952	0.899067	2.05105	9.49e-31	9.49e-31
RP11-20G13.2	0.303327	0.886086	1.54657	5.4e-16	5.4e-16
RP11-472N13.3	0.28389	0.887196	1.64392	8.53e-29	8.53e-29
RP11-235E17.6	0.278868	0.886948	1.66927	1.62e-17	1.62e-17
RERG-IT1	0.286552	0.883642	1.62467	1.15e-15	1.15e-15
AC116366.6	0.309109	0.878913	1.50761	1.04e-24	1.04e-24
RP11-341G23.4	0.106244	0.904814	3.09024	3.95e-34	3.95e-34
LUCAT1	0.045431	0.909512	4.32334	2.22e-36	2.22e-36
ALG13-AS1	0.283899	0.87225	1.61936	3.13e-21	3.13e-21
RP11-736N17.8	0.262494	0.874849	1.73675	1.49e-17	1.49e-17
RP5-902P8.10	0.246371	0.873822	1.82651	1.09e-18	1.09e-18
RP11-536K7.3	0.245911	0.866321	1.81676	1.62e-37	1.62e-37
CTD-2349P21.10	0.302524	0.857657	1.50335	3.72e-17	3.72e-17
RP11-284F21.9	0.166807	0.874167	2.38973	1.63e-27	1.63e-27
RP11-480A16.1	0.227738	0.86351	1.92284	9.25e-23	9.25e-23
LINC00707	0.205127	0.862633	2.07223	1.23e-21	1.23e-21
RP11-302L19.3	0.196401	0.863164	2.13584	6.36e-28	6.36e-28
AC005082.12	2.61903	0.536349	-2.28779	7.19e-35	7.19e-35
RP1-80N2.2	3.1848	0.456391	-2.80286	9.84e-40	9.84e-40
AC074286.1	2.181	0.590864	-1.88409	2.05e-16	2.05e-16
RP11-380J14.1	0.0108319	0.869473	6.32678	6.77e-37	6.77e-37
CTD-2035E11.5	0.21554	0.840373	1.96307	2.62e-27	2.62e-27
RP11-21K12.3	0.246315	0.835257	1.76172	7.72e-29	7.72e-29
LMO7-AS1	1.98197	0.598234	-1.72815	3.06e-32	3.06e-32
RP4-665J23.1	0.240293	0.828549	1.7858	2.41e-29	2.41e-29
AP006621.9	0.289126	0.82031	1.50447	3.05e-12	3.05e-12
AC006129.2	0.240706	0.825289	1.77763	2.24e-28	2.24e-28
RP11-456H18.2	1.80567	0.605639	-1.576	4.37e-35	4.37e-35
RP1-59D14.5	0.251956	0.813452	1.69089	2.81e-15	2.81e-15
RP11-1391J7.1	0.254159	0.810044	1.67227	1.92e-20	1.92e-20
RP11-66N24.3	0.269995	0.804283	1.57477	8.37e-17	8.37e-17
XXbac-BPG299F13.14	0.153586	0.818629	2.41416	2.18e-28	2.18e-28
CTD-2004A9.1	2.18112	0.544216	-2.00282	9.32e-20	9.32e-20
RP11-124N14.3	0.173564	0.812822	2.22747	9.38e-35	9.38e-35
RP11-44K6.2	0.0525412	0.827029	3.97642	2.3e-23	2.3e-23
RP11-817I4.2	0.272747	0.792181	1.53827	2.87e-28	2.87e-28
RP1-60O19.2	0.0605717	0.817203	3.75398	1.03e-32	1.03e-32
RP5-1171I10.5	0.113691	0.80695	2.82736	6.41e-29	6.41e-29
RP4-647J21.1	0.145005	0.80102	2.46573	1.12e-33	1.12e-33
RP11-395I14.2	0.218189	0.788523	1.85357	8.7e-24	8.7e-24
RP11-81H14.1	0.175304	0.784292	2.16153	2.45e-16	2.45e-16
RP5-1028K7.2	0.118139	0.789585	2.74061	2.03e-31	2.03e-31
LA16c-358B7.3	0.243174	0.771086	1.6649	1.56e-24	1.56e-24
CTB-31O20.4	0.232845	0.772053	1.72933	7.86e-23	7.86e-23
RP1-167A14.2	0.157951	0.780316	2.30458	9.27e-29	9.27e-29
FTO-IT1	0.187225	0.772967	2.04563	3.62e-35	3.62e-35
AC103563.8	2.37767	0.474889	-2.32388	1.08e-36	1.08e-36
CTC-542B22.2	0.192402	0.767705	1.99643	5.46e-22	5.46e-22
AC144831.1	1.92578	0.527016	-1.86952	6.07e-35	6.07e-35
CTD-2083E4.7	0.162655	0.761641	2.2273	1.77e-07	1.77e-07
RP1-102E24.8	0.247179	0.745182	1.59203	1.6e-22	1.6e-22
AC019181.2	2.89835	0.383579	-2.91764	1.02e-37	1.02e-37
RP5-1091N2.9	0.195831	0.746865	1.93124	3.98e-31	3.98e-31
RP5-1172A22.1	0.0769556	0.76152	3.30678	4.99e-23	4.99e-23
RP11-143J12.3	0.197245	0.745075	1.9174	3.97e-27	3.97e-27
AC017060.1	0.177769	0.743825	2.06496	5.97e-14	5.97e-14
RP6-191P20.4	0.0135951	0.765047	5.81439	4.16e-35	4.16e-35
RP11-336A10.5	0.11434	0.750559	2.71463	1.83e-32	1.83e-32
LA16c-390E6.4	0.241663	0.731948	1.59875	1.33e-12	1.33e-12
RP11-222K16.2	0.192793	0.738281	1.93712	9.18e-27	9.18e-27
RP11-68I3.4	0.226066	0.733795	1.69863	7.41e-18	7.41e-18
LINC00893	0.21885	0.734129	1.74609	1.27e-16	1.27e-16
RP11-148K1.12	0.223927	0.731757	1.70833	3.2e-24	3.2e-24
RP11-981G7.6	0.245055	0.728485	1.57179	2.52e-17	2.52e-17
AC004069.2	0.24907	0.724845	1.54112	1.08e-25	1.08e-25
RP11-104N10.2	0.226499	0.727812	1.68406	3.41e-25	3.41e-25
AC133644.2	0.114787	0.74002	2.68861	3.57e-38	3.57e-38
LAMA5-AS1	0.127778	0.73671	2.52746	4.87e-30	4.87e-30
RP11-1094M14.5	0.133241	0.734827	2.46337	6.97e-31	6.97e-31
RP11-67C2.2	0.133345	0.729817	2.45237	1.08e-25	1.08e-25
RP11-356I2.4	0.176683	0.719842	2.02652	1.23e-39	1.23e-39
LINC00626	0.184898	0.717507	1.95626	1.82e-07	1.82e-07
AC005682.5	0.222173	0.711961	1.68011	2.37e-34	2.37e-34
RP11-54A4.2	0.174127	0.718299	2.04445	2.8e-21	2.8e-21
RP5-899E9.1	0.181724	0.713249	1.97265	3.09e-34	3.09e-34
RP11-389O22.1	0.0679797	0.7266	3.41799	1.79e-37	1.79e-37
RP11-231E4.5	0.195673	0.708999	1.85734	1.9e-20	1.9e-20
TRG-AS1	0.146392	0.714426	2.28694	1.79e-35	1.79e-35
RP11-484D2.4	0.243716	0.699441	1.521	1.44e-16	1.44e-16
LINC00240	0.243281	0.6993	1.52329	8.56e-27	8.56e-27
AP002954.4	0.139561	0.711664	2.3503	1.17e-24	1.17e-24
RP1-45C12.1	0.223618	0.698795	1.64384	2.89e-19	2.89e-19
CTD-2331H12.7	0.226403	0.696469	1.62117	6.87e-17	6.87e-17
CTD-2023M8.1	0.0794789	0.714485	3.16826	1.15e-23	1.15e-23
CTD-2020K17.1	0.0706078	0.714744	3.33953	4.93e-33	4.93e-33
KB-1460A1.1	0.0942729	0.711077	2.91509	5.24e-35	5.24e-35
RP11-489O18.1	0.0942467	0.693542	2.87947	1.37e-33	1.37e-33
AC093326.1	2.08023	0.424023	-2.29453	2.02e-22	2.02e-22
LINC00861	0.119423	0.686941	2.52411	2.09e-31	2.09e-31
N4BP2L2-IT2	0.193538	0.676315	1.80508	2.41e-27	2.41e-27
SEMA6A-AS1	0.191776	0.676393	1.81844	2.16e-27	2.16e-27
TRBV11-2	0.169661	0.678958	2.00067	6.1e-19	6.1e-19
LINC01159	1.53735	0.489379	-1.65142	1.42e-31	1.42e-31
RP11-70D24.3	0.117862	0.673855	2.51534	9.51e-28	9.51e-28
AC109826.1	0.119853	0.667574	2.47766	1.76e-37	1.76e-37
LINC00982	3.4002	0.223882	-3.92481	2.88e-40	2.88e-40
GATM-AS1	0.0718073	0.671339	3.22484	3.4e-32	3.4e-32
AC015977.6	0.0197996	0.674625	5.09054	5.96e-29	5.96e-29
CTB-50L17.9	0.182392	0.651968	1.83776	1.22e-22	1.22e-22
RP13-895J2.6	2.60791	0.324086	-3.00845	1.58e-34	1.58e-34
LINC00475	0.0740343	0.664895	3.16686	1.93e-33	1.93e-33
LINC00379	2.68841	0.309024	-3.12096	6.82e-41	6.82e-41
RP11-186B7.4	0.19452	0.640176	1.71855	1.62e-35	1.62e-35
LINC01480	0.135927	0.647711	2.25252	1.34e-30	1.34e-30
RP11-789C17.1	0.123897	0.646704	2.38397	1.83e-32	1.83e-32
AC011899.9	0.120899	0.646014	2.41776	2.48e-34	2.48e-34
LINC01187	2.60119	0.311639	-3.06122	6.38e-37	6.38e-37
RP11-234K19.1	0.219234	0.631853	1.52712	1.42e-15	1.42e-15
CTD-2649C14.2	0.198299	0.632076	1.67242	9.75e-15	9.75e-15
RP11-572O17.1	0.14471	0.638443	2.1414	1.49e-20	1.49e-20
AC093850.2	0.139069	0.634984	2.19092	1.44e-22	1.44e-22
SPRY4-IT1	0.193332	0.626302	1.69578	7.39e-14	7.39e-14
RP11-297L17.2	1.57666	0.43849	-1.84625	8.33e-34	8.33e-34
RP4-742C19.13	0.21665	0.62073	1.5186	2.92e-19	2.92e-19
SLC16A1-AS1	0.0893006	0.636825	2.83415	4.1e-40	4.1e-40
RP11-763F8.1	0.134611	0.626885	2.2194	1.89e-12	1.89e-12
CTD-2196E14.6	0.185272	0.61951	1.74148	5.01e-22	5.01e-22
RP6-65G23.3	1.35836	0.461084	-1.55877	3.34e-34	3.34e-34
RP11-38J22.3	0.0979501	0.629001	2.68294	5.01e-26	5.01e-26
AC005785.2	0.16159	0.619262	1.93822	6.47e-29	6.47e-29	1
RP11-214K3.19	0.193772	0.613846	1.66352	7.34e-22	7.34e-22
RP5-901A4.1	0.208549	0.611016	1.55082	2.04e-22	2.04e-22
AC019117.2	0.164909	0.616505	1.90244	6.37e-13	6.37e-13
LINC00645	2.93171	0.243931	-3.5872	4.65e-39	4.65e-39
RP11-417E7.1	0.0801857	0.626883	2.96678	3.45e-33	3.45e-33
RP11-497H17.1	0.136606	0.618256	2.17818	1.34e-21	1.34e-21
RP3-460G2.2	0.179108	0.612018	1.77275	3.19e-17	3.19e-17
ENO1-IT1	0.150534	0.613036	2.02588	9.55e-26	9.55e-26
RP11-60A24.3	1.33127	0.453499	-1.55363	1.43e-31	1.43e-31
CTD-2245E15.3	0.179298	0.607249	1.75993	1.29e-18	1.29e-18
RP3-434P1.6	0.0922401	0.617884	2.74387	1.58e-20	1.58e-20
LINC01573	0.200565	0.598102	1.57632	2.63e-12	2.63e-12
CTD-2227E11.1	0.202413	0.593531	1.55202	3.38e-12	3.38e-12
LINC00926	0.187971	0.594734	1.66173	1.88e-22	1.88e-22
MCF2L-AS1	1.72273	0.388117	-2.15013	9.82e-37	9.82e-37
RP11-547D24.1	0.0224205	0.615924	4.77986	1.14e-40	1.14e-40
AC008982.2	0.189756	0.592517	1.64271	1.28e-17	1.28e-17
RP11-181G12.4	0.116983	0.601952	2.36335	3.77e-12	3.77e-12
RP11-61L19.2	3.35723	0.164735	-4.34905	1.38e-41	1.38e-41
AF127936.5	0.156354	0.594841	1.92769	1.24e-22	1.24e-22
AF011889.2	0.158007	0.590702	1.90244	1.31e-12	1.31e-12
RP11-155O18.6	0.184276	0.586137	1.66937	2.62e-15	2.62e-15
RP11-121A8.1	0.140722	0.591309	2.07107	3.72e-33	3.72e-33
PTCSC3	2.22148	0.309137	-2.8452	1.66e-38	1.66e-38
RP11-762I7.4	0.174805	0.584395	1.7412	1.47e-19	1.47e-19
LA16c-361A3.3	0.161091	0.582611	1.85466	2.68e-19	2.68e-19
RP11-6L6.2	0.149341	0.576899	1.94971	1.8e-15	1.8e-15
AC009501.4	0.143694	0.57764	2.00717	1.4e-28	1.4e-28
MIAT	0.0469923	0.588421	3.64635	1.8e-34	1.8e-34
RP11-459I19.1	0.194052	0.567386	1.54789	3.26e-17	3.26e-17
CTC-277H1.7	0.15759	0.570512	1.85608	3.06e-34	3.06e-34
RP11-950C14.3	0.186536	0.565472	1.6	3.46e-14	3.46e-14
CTA-223H9.9	0.174838	0.565768	1.69419	2.9e-16	2.9e-16
RP11-164J13.1	0.198046	0.56075	1.50152	6.79e-15	6.79e-15
RP11-218F10.3	0.182004	0.562209	1.62714	4.37e-19	4.37e-19
AC109333.10	0.170534	0.563477	1.7243	1.26e-23	1.26e-23
RP11-404P21.3	1.69897	0.357732	-2.24771	1.8e-32	1.8e-32
RP11-61I13.3	0.133511	0.567798	2.08842	3.58e-19	3.58e-19
COL4A2-AS1	0.185988	0.560698	1.59201	1.33e-16	1.33e-16
RP11-445F12.1	2.71133	0.218395	-3.63399	7.48e-41	7.48e-41
LA16c-316G12.2	0.182594	0.556985	1.609	5.72e-15	5.72e-15
LINC01314	1.42983	0.388776	-1.87883	1.86e-30	1.86e-30
RP11-321P16.1	0.101089	0.566683	2.48692	1.74e-18	1.74e-18
FOXC2-AS1	0.115126	0.561397	2.28581	7.87e-13	7.87e-13
LINC01152	0.106761	0.562268	2.39688	2.98e-25	2.98e-25
RP11-837J7.4	0.111993	0.558504	2.31816	1.6e-24	1.6e-24
RP11-96D1.5	0.182803	0.548067	1.58407	2.92e-16	2.92e-16
CTC-231O11.1	0.153324	0.551199	1.84599	4.81e-21	4.81e-21
RP11-674N23.4	0.045202	0.562464	3.6373	9.2e-31	9.2e-31
CTC-303L1.2	0.160325	0.545646	1.76697	1.04e-17	1.04e-17
RP11-177H13.2	0.150766	0.545517	1.85532	8.51e-35	8.51e-35
LINC01126	0.18213	0.541249	1.57132	1.61e-19	1.61e-19
TPTEP1	1.48274	0.366189	-2.01761	2.67e-33	2.67e-33
RP11-352G18.2	0.176823	0.541421	1.61444	1.2e-18	1.2e-18
RP11-291B21.2	0.0785128	0.552938	2.81612	6.08e-28	6.08e-28
RP11-295P9.12	0.173405	0.539777	1.63822	1.56e-15	1.56e-15
RP3-508I15.22	0.16152	0.54112	1.74423	4.81e-17	4.81e-17
RP4-728D4.2	0.162709	0.539834	1.73022	2.85e-29	2.85e-29
RP11-354P11.2	2.12991	0.274244	-2.95726	2.27e-38	2.27e-38
RP11-1105G2.3	0.178354	0.53613	1.58784	1.67e-20	1.67e-20
RP5-952N6.1	1.29154	0.385022	-1.74608	3.51e-26	3.51e-26
RP11-330M19.1	0.173273	0.534472	1.62507	1.87e-24	1.87e-24
RP13-297E16.4	0.03553	0.55185	3.95717	5.11e-34	5.11e-34
CTD-2545H1.2	1.24449	0.388903	-1.67807	1.41e-15	1.41e-15
LINC00894	0.15572	0.533956	1.77776	3.31e-15	3.31e-15
RP11-1069G10.1	0.144811	0.534477	1.88396	9.32e-28	9.32e-28
RP11-35J10.7	2.70485	0.187447	-3.851	2.39e-45	2.39e-45
RP11-340F14.6	0.0754547	0.539593	2.83819	4.84e-37	4.84e-37
LINCMD1	0.161398	0.526286	1.70522	7.72e-12	7.72e-12
AC002059.10	0.120019	0.530993	2.14543	3.13e-20	3.13e-20
RP4-763G1.2	1.47608	0.347165	-2.08808	1.22e-18	1.22e-18
LINC01474	0.173556	0.520811	1.58536	1.47e-16	1.47e-16
RP11-727A23.4	0.173406	0.520811	1.58661	6.11e-18	6.11e-18
RP11-981G7.2	0.181134	0.517118	1.51344	1.93e-15	1.93e-15
LINC00460	0.0328489	0.535102	4.0259	1.81e-19	1.81e-19
AC079305.11	0.1628	0.513989	1.65863	1.3e-18	1.3e-18
RP1-206D15.6	1.43113	0.341736	-2.0662	9.99e-38	9.99e-38
AC114730.11	0.13785	0.51545	1.90273	1.09e-14	1.09e-14
AC000067.1	0.0693091	0.523007	2.91571	2.87e-29	2.87e-29
RP11-579D7.4	1.22324	0.367648	-1.73431	5.08e-35	5.08e-35
AD001527.7	0.16735	0.509719	1.60684	3.02e-13	3.02e-13
AC005387.2	0.102772	0.518324	2.33441	1.69e-23	1.69e-23
RP4-541C22.5	1.49759	0.330413	-2.1803	1.56e-33	1.56e-33
LINC01125	0.149141	0.511148	1.77706	1.14e-23	1.14e-23
RP11-380G5.2	0.147781	0.508737	1.78346	1.78e-17	1.78e-17
RP3-523K23.2	2.03415	0.253749	-3.00295	3.49e-36	3.49e-36
DUXAP8	0.0979807	0.513604	2.39009	1.86e-27	1.86e-27
AC010095.5	0.151995	0.503801	1.72884	4.82e-16	4.82e-16
RP11-309M7.1	0.03187	0.519809	4.02771	7.77e-34	7.77e-34
CTBP1-AS	0.152139	0.502627	1.72409	1.84e-23	1.84e-23
RP11-536I6.2	1.62636	0.30402	-2.41941	1.39e-25	1.39e-25
RP11-861E21.1	0.0729218	0.511996	2.81171	3.17e-17	3.17e-17
RP11-638I2.9	0.127885	0.504199	1.97915	6.88e-16	6.88e-16
RP11-352G9.1	0.0734078	0.510763	2.79865	1.53e-28	1.53e-28
RP11-212I21.2	0.0287257	0.516007	4.16697	1.12e-31	1.12e-31
RP11-405M12.3	0.123195	0.50206	2.02692	1.14e-25	1.14e-25
LINC00864	1.72672	0.285534	-2.5963	2.56e-34	2.56e-34
RP11-449J21.5	1.20235	0.354781	-1.76086	1.23e-30	1.23e-30
AC130469.2	0.0770609	0.506068	2.71526	1.22e-19	1.22e-19
CTD-2538G9.5	0.138814	0.496977	1.84003	8.16e-16	8.16e-16
CTD-2184D3.5	0.168147	0.492319	1.54987	7.19e-20	7.19e-20
RP11-831H9.3	0.0974659	0.501775	2.36407	5.49e-14	5.49e-14
RP11-568J23.8	0.0444376	0.507704	3.51414	4.82e-24	4.82e-24
RP1-50J22.4	0.168333	0.490739	1.54363	5.52e-19	5.52e-19
RP11-325L12.6	0.162992	0.490795	1.59032	3.71e-22	3.71e-22
RP11-2I17.4	1.10404	0.363301	-1.60355	5.45e-27	5.45e-27
RP11-167N4.2	0.0263675	0.507929	4.2678	3.36e-26	3.36e-26
RP11-173P15.10	0.144184	0.491614	1.76961	1.84e-25	1.84e-25
GRPEL2-AS1	0.0824189	0.498729	2.59721	3.74e-25	3.74e-25
YEATS2-AS1	0.110776	0.494336	2.15785	5.12e-30	5.12e-30
RP11-680G24.5	0.157453	0.484526	1.62165	8.87e-19	8.87e-19
RP11-513G11.4	0.107153	0.491157	2.19651	8.81e-22	8.81e-22
RP11-123K3.9	0.0148189	0.50115	5.07973	1.29e-37	1.29e-37
AC013463.2	1.59406	0.288087	-2.46813	1.44e-35	1.44e-35
CTD-3064M3.7	0.085939	0.490436	2.51268	7.63e-16	7.63e-16
RP11-488C13.6	0.103649	0.485118	2.22663	4.2e-25	4.2e-25
FOXCUT	1.85689	0.248666	-2.90061	5.59e-40	5.59e-40
PRSS51	0.150342	0.476809	1.66517	7.15e-17	7.15e-17
AC005387.3	0.114661	0.479196	2.06324	1e-18	1e-18
RP11-864I4.3	0.117412	0.478598	2.02723	1.36e-16	1.36e-16
XXbac-BPG170G13.32	0.0726156	0.48458	2.73838	8.92e-22	8.92e-22
RP11-528A4.2	1.66302	0.26569	-2.64598	6.24e-41	6.24e-41
RP11-557C18.4	0.0362438	0.484495	3.74068	4.84e-28	4.84e-28
RP11-568J23.5	0.160264	0.467247	1.54374	4.93e-16	4.93e-16
RP11-57A1.1	0.0892301	0.476365	2.41646	4.41e-19	4.41e-19
CTD-2036P10.6	0.113125	0.471964	2.06076	7.19e-25	7.19e-25
UBE2Q1-AS1	0.130394	0.469054	1.84687	7.14e-19	7.14e-19
RP11-343J3.2	0.0556046	0.478742	3.10597	1.15e-23	1.15e-23
RP11-785G17.1	0.056032	0.477676	3.09171	3.04e-20	3.04e-20
AC002044.4	0.100203	0.469335	2.2277	3.43e-12	3.43e-12
U47924.32	0.135932	0.463484	1.76963	3.34e-17	3.34e-17
RP11-45A17.4	0.0823444	0.46899	2.50981	9.85e-30	9.85e-30
RP1-78O14.1	1.23213	0.314031	-1.97217	7.83e-20	7.83e-20
RP3-477O4.14	0.100399	0.4643	2.20932	2.4e-33	2.4e-33
TMEM92-AS1	0.0712502	0.467047	2.7126	4.43e-24	4.43e-24
LINC00900	0.137915	0.457147	1.72888	2.6e-25	2.6e-25
PCBP2-OT1	0.134229	0.45756	1.76926	3.74e-18	3.74e-18
RP4-655J12.4	2.13087	0.188413	-3.49947	5.25e-40	5.25e-40
NARF-IT1	0.127448	0.457664	1.84438	1.54e-17	1.54e-17
CFLAR-AS1	0.107831	0.459132	2.09014	8.83e-27	8.83e-27
RP11-678G15.2	0.0966101	0.458435	2.24647	2.7e-19	2.7e-19
AC021188.4	0.150988	0.451017	1.57875	1.45e-24	1.45e-24
C1QTNF1-AS1	0.154194	0.449457	1.54344	6.93e-07	6.93e-07
LINC00528	0.107647	0.455323	2.08058	1.09e-34	1.09e-34
L3MBTL4-AS1	0.0780294	0.45884	2.5559	7.9e-38	7.9e-38
RP11-66B24.5	1.33346	0.289548	-2.20329	3.53e-34	3.53e-34
CTD-3032J10.4	0.0937593	0.456356	2.28313	1.05e-13	1.05e-13
RP11-203J24.9	0.125171	0.450089	1.84631	7.33e-20	7.33e-20
RP3-333A15.1	1.04364	0.325834	-1.67942	2.03e-27	2.03e-27
RP11-181E10.3	0.0471397	0.457312	3.27817	1.72e-34	1.72e-34
RP11-455F5.5	0.0633836	0.454601	2.84242	9.58e-30	9.58e-30
AC006369.2	0.0926619	0.448322	2.27449	1.44e-26	1.44e-26
RP4-777O23.2	0.145366	0.44116	1.60161	2.32e-16	2.32e-16
RP11-1007O24.2	0.136137	0.441389	1.69699	2.64e-21	2.64e-21
RP11-643C9.2	0.0536032	0.451115	3.07311	4.16e-28	4.16e-28
CTC-479C5.10	0.115166	0.440687	1.93604	1.71e-25	1.71e-25
CTD-2547L24.3	0.14874	0.435017	1.54828	3.37e-24	3.37e-24
CTD-3131K8.3	0.127797	0.437092	1.77408	1.67e-15	1.67e-15
AC009495.3	0.105935	0.439753	2.05352	1.64e-16	1.64e-16
LINC00426	0.0902653	0.43847	2.28024	6.56e-28	6.56e-28
NPPA-AS1	0.141437	0.431517	1.60926	4.24e-14	4.24e-14
RP11-8L8.2	0.131697	0.429913	1.70682	1.44e-27	1.44e-27
RP11-20J15.3	0.0865214	0.434252	2.3274	2.35e-09	2.35e-09
RP11-553A21.3	0.117344	0.429496	1.8719	4.84e-27	4.84e-27
CTD-2047H16.2	0.147016	0.425297	1.5325	3.5e-08	3.5e-08
AC108676.1	0.101225	0.429296	2.08441	6.85e-28	6.85e-28
AC005281.2	1.35715	0.258951	-2.38983	4.2e-35	4.2e-35
CTD-2024I7.18	0.143847	0.421561	1.55121	2.47e-16	2.47e-16
LINC01055	2.49212	0.105468	-4.5625	2.25e-20	2.25e-20
RP11-708L7.6	0.132403	0.422935	1.6755	2.02e-13	2.02e-13
RP11-278A23.2	0.107833	0.426102	1.9824	1.24e-11	1.24e-11
IGBP1-AS1	0.129342	0.421997	1.70604	5.2e-17	5.2e-17
KB-1440D3.13	0.126685	0.422131	1.73644	2.66e-10	2.66e-10
RP11-186N15.3	0.117796	0.423041	1.84451	8.93e-22	8.93e-22
RP11-806L2.6	0.133261	0.420924	1.65931	5.54e-12	5.54e-12
RP11-552D4.1	0.0800045	0.426388	2.41401	5.49e-22	5.49e-22
CTD-2571L23.8	0.0769427	0.426746	2.47152	5.86e-24	5.86e-24
RP11-598F7.3	0.0400203	0.431284	3.42983	2.01e-28	2.01e-28
RP11-195B3.1	2.53149	0.0959543	-4.7215	1.44e-42	1.44e-42
RP5-968J1.1	0.0921909	0.423448	2.19949	1.12e-25	1.12e-25
RP11-1151B14.4	0.0514926	0.428727	3.05762	2.62e-26	2.62e-26
RP11-789C1.1	1.93743	0.174889	-3.46963	1.77e-46	1.77e-46
RP1-244F24.1	0.0923204	0.422633	2.19468	3.51e-21	3.51e-21
LINC00323	0.908097	0.312686	-1.53813	3.92e-21	3.92e-21
PITRM1-AS1	0.119917	0.418489	1.80315	2.17e-34	2.17e-34
RP5-1042K10.13	0.132348	0.416735	1.6548	2.82e-14	2.82e-14
RP11-285G1.14	0.118994	0.418337	1.81378	2.4e-14	2.4e-14
AC003092.1	0.125757	0.416416	1.72739	3.1e-10	3.1e-10
LINC01540	0.112923	0.417908	1.88784	4.8e-28	4.8e-28
RP11-102G14.1	0.073861	0.42202	2.51443	7.98e-23	7.98e-23
AC137932.6	0.0953398	0.418785	2.13506	4.64e-32	4.64e-32
AC137932.4	0.117977	0.415694	1.81701	1.19e-21	1.19e-21
LYPLAL1-AS1	1.05728	0.286279	-1.88486	5.84e-37	5.84e-37
RP11-626H12.2	0.0388261	0.423302	3.44659	3.73e-35	3.73e-35
RP11-80H8.4	0.141515	0.409387	1.53251	5.1e-19	5.1e-19
CTD-2263F21.1	0.111063	0.413404	1.89617	1.61e-15	1.61e-15
CTD-2195B23.3	0.0665741	0.419169	2.6545	8.58e-21	8.58e-21
U47924.27	1.76285	0.188208	-3.22751	8.57e-42	8.57e-42
RP4-539M6.21	0.122353	0.405987	1.73039	3.36e-19	3.36e-19
CTD-2223O18.1	0.0531041	0.414064	2.96296	4.56e-19	4.56e-19
AP004372.1	0.0338219	0.416083	3.62084	1.55e-16	1.55e-16
CTD-2537I9.13	0.0847901	0.409156	2.27068	9.35e-19	9.35e-19
RP11-1379J22.2	0.104107	0.406022	1.9635	2.56e-22	2.56e-22
CLDN10-AS1	1.20521	0.25671	-2.23107	2.98e-33	2.98e-33
RP11-867G23.1	0.0882174	0.405794	2.20161	1.47e-12	1.47e-12
RP11-575A19.2	0.109576	0.400945	1.87147	4.64e-14	4.64e-14
CTB-140J7.2	0.0531919	0.40739	2.93713	6.26e-24	6.26e-24
RP11-112L6.3	0.076145	0.40398	2.40746	7.34e-32	7.34e-32
CTD-2247C11.5	2.77721	0.0388913	-6.15805	5.71e-65	5.71e-65
RP11-500G10.5	0.110799	0.397703	1.84374	1.59e-14	1.59e-14
RP11-386B13.4	2.78879	0.0365202	-6.2548	1.58e-50	1.58e-50
SLFNL1-AS1	0.108788	0.395704	1.8629	1.64e-22	1.64e-22
AC005306.3	0.0834044	0.39852	2.25646	2.79e-18	2.79e-18
RP11-753H16.5	0.0694583	0.400196	2.52649	2.26e-23	2.26e-23
RP4-798P15.3	0.137275	0.389942	1.50619	9.74e-20	9.74e-20
RP11-888D10.3	0.956326	0.27922	-1.7761	1.69e-35	1.69e-35
RP11-121A14.3	0.0336721	0.403077	3.58143	2.12e-28	2.12e-28
RP11-115H13.1	1.42679	0.215087	-2.72978	2.32e-14	2.32e-14
AC017002.1	0.0919918	0.393531	2.0969	2.17e-28	2.17e-28
RP11-162J8.3	0.114897	0.390376	1.76452	3.6e-07	3.6e-07
SLC6A1-AS1	0.0840625	0.393966	2.22854	1.37e-19	1.37e-19
RP11-227G15.11	0.122308	0.388508	1.66743	3.03e-15	3.03e-15
PRR7-AS1	0.0528643	0.396484	2.9069	2.36e-33	2.36e-33
LINC00473	1.6049	0.186688	-3.10378	1.34e-34	1.34e-34
RP11-365O16.6	0.0791609	0.39196	2.30784	9.15e-34	9.15e-34
RP1-56J10.8	0.089879	0.389459	2.11542	2.75e-16	2.75e-16
RP11-476D10.1	0.0864707	0.389896	2.17281	6.9e-14	6.9e-14
RP11-388C12.5	0.0624079	0.391823	2.6504	6.76e-20	6.76e-20
RP11-380M21.4	0.118831	0.384198	1.69294	2.78e-06	2.78e-06
RP13-941N14.1	0.123835	0.382951	1.62873	3.8e-22	3.8e-22
RP11-809C18.3	0.121063	0.381146	1.65459	3.83e-08	3.83e-08
CTD-2152M20.2	0.113713	0.380405	1.74214	3.56e-20	3.56e-20
AC103563.9	1.19397	0.234799	-2.34627	1.69e-32	1.69e-32
RP11-642C5.1	0.0796061	0.384167	2.27078	6.48e-10	6.48e-10
RP11-12M5.3	0.0464097	0.387885	3.06313	1.03e-30	1.03e-30
RP11-145M4.2	0.038734	0.388315	3.32555	4.3e-21	4.3e-21
PLCG1-AS1	0.129536	0.375885	1.53693	2.62e-22	2.62e-22
AC073130.3	0.124138	0.375916	1.59846	1.92e-23	1.92e-23
RP11-166B2.7	0.0683319	0.383127	2.48719	5.02e-14	5.02e-14	1
RP11-35J10.6	1.9383	0.131241	-3.8845	4.74e-48	4.74e-48
CTD-2527I21.9	0.0432022	0.385989	3.15938	3.61e-23	3.61e-23
LINC01230	1.61652	0.173563	-3.21936	1.59e-39	1.59e-39
RP11-279F6.2	0.130424	0.373484	1.51784	1.9e-06	1.9e-06
RP1-10C16.1	0.844571	0.277096	-1.60783	1.2e-22	1.2e-22
RP11-288I21.1	0.129685	0.373072	1.52445	9.94e-17	9.94e-17
CTD-2171N6.1	0.05802	0.382289	2.72004	2.09e-27	2.09e-27
RP5-1024N4.4	0.115114	0.374373	1.70141	1.53e-19	1.53e-19
RP5-834N19.1	0.798813	0.281909	-1.50263	2.86e-19	2.86e-19
RP11-357N13.1	0.0945773	0.376443	1.99287	3.02e-18	3.02e-18
AC007879.6	1.22493	0.224239	-2.44959	2.86e-46	2.86e-46
RP11-91P24.6	0.0935585	0.376264	2.00781	2.11e-22	2.11e-22
RP11-455F5.6	0.0809511	0.375868	2.2151	1.54e-17	1.54e-17
RP1-80N2.3	0.836225	0.273195	-1.61396	2.6e-32	2.6e-32
RP11-206M11.7	0.015674	0.383509	4.61281	1.91e-10	1.91e-10
AC107218.3	0.0753833	0.3732	2.30763	5.48e-15	5.48e-15
RP11-714G18.1	0.123139	0.366047	1.57174	5.43e-15	5.43e-15
RP11-438D8.2	0.0830978	0.371154	2.15913	1.83e-20	1.83e-20
RP11-321G12.1	1.2248	0.216226	-2.50193	6.18e-38	6.18e-38
TCL6	1.03382	0.240774	-2.10223	4.67e-20	4.67e-20
CTD-2278I10.1	0.0391363	0.374246	3.25741	4.02e-21	4.02e-21
AC011524.1	0.0438956	0.373587	3.08929	3.02e-14	3.02e-14
RP11-452C13.1	0.0559804	0.371799	2.73153	2.44e-32	2.44e-32
RP11-16E12.2	0.0852203	0.367544	2.10865	2.37e-18	2.37e-18
RP11-1260E13.1	0.981884	0.245556	-1.9995	1.47e-24	1.47e-24
LLNLR-246C6.1	0.0952354	0.36391	1.93401	3.04e-20	3.04e-20
RP3-393E18.2	0.0488342	0.36981	2.92082	2.26e-29	2.26e-29
RP11-336K24.12	0.124911	0.358764	1.52213	6.3e-14	6.3e-14
LINC01018	1.08695	0.229157	-2.24587	1.59e-32	1.59e-32
RP11-865I6.2	0.0154022	0.373162	4.59859	1.76e-29	1.76e-29
AP001628.6	0.107294	0.359986	1.74638	9.12e-12	9.12e-12
RP11-368L12.1	0.882623	0.255439	-1.78882	3.93e-32	3.93e-32
LINC00675	2.31629	0.0624247	-5.21355	5.1e-41	5.1e-41
CTD-2353F22.1	0.115904	0.358336	1.62838	5.96e-17	5.96e-17
RP11-142A23.1	0.0229247	0.369896	4.01215	4.72e-32	4.72e-32
RP11-184M15.2	0.785785	0.266594	-1.55949	2.49e-21	2.49e-21
CTA-384D8.34	0.0749736	0.361626	2.27004	4.7e-20	4.7e-20
RP11-511B23.2	0.874241	0.253577	-1.78561	1.63e-32	1.63e-32
RP11-757O6.1	0.088104	0.359018	2.02677	2.86e-13	2.86e-13
RP5-1120P11.3	0.0187506	0.368066	4.29495	2.62e-33	2.62e-33
RP3-355L5.4	0.109645	0.355712	1.69787	1.23e-21	1.23e-21
AC127904.2	0.122636	0.353954	1.52918	3.28e-17	3.28e-17
RP11-404O13.1	0.0459999	0.363747	2.98323	4.73e-33	4.73e-33
CTD-2297D10.2	0.913151	0.24641	-1.88979	1.4e-27	1.4e-27
NRIR	0.0794949	0.357782	2.17015	9.48e-21	9.48e-21
AC091729.8	0.11986	0.351882	1.55373	1.39e-08	1.39e-08
RP11-399E6.4	0.119519	0.351774	1.55741	2.2e-09	2.2e-09
RP11-247I13.11	0.119424	0.351246	1.55638	1.77e-16	1.77e-16
RP11-53B2.5	0.111268	0.351292	1.65862	8.27e-17	8.27e-17
RP11-327F22.2	0.078943	0.354495	2.16688	4.95e-29	4.95e-29
RP11-44K6.4	0.0148159	0.362529	4.61288	4.13e-29	4.13e-29
RP11-17G12.2	0.107514	0.34927	1.69982	7.08e-18	7.08e-18
RP11-359N11.1	1.60471	0.145925	-3.45901	2.97e-39	2.97e-39
LINC01543	2.18139	0.0676777	-5.01042	3.51e-39	3.51e-39
RP11-383B4.4	0.10997	0.345682	1.65233	3.85e-15	3.85e-15
RP11-21B21.4	0.0901946	0.347632	1.94645	4.98e-14	4.98e-14
RP11-90P13.1	1.20976	0.196535	-2.62186	2.98e-32	2.98e-32
RP11-305L7.3	0.119885	0.342901	1.51614	1.73e-15	1.73e-15
RP3-522D1.1	0.0422432	0.353284	3.06404	4.04e-31	4.04e-31
AC068858.1	0.006937	0.356607	5.68388	9.83e-33	9.83e-33
AC107081.5	0.0921974	0.34504	1.90397	2.05e-19	2.05e-19
RP11-94I2.4	0.0939619	0.344598	1.87477	6.51e-17	6.51e-17
AP003774.1	0.0686679	0.346418	2.33481	2.06e-25	2.06e-25
CTD-2035E11.3	0.119622	0.33925	1.50386	6.67e-19	6.67e-19
HNF4A-AS1	1.47525	0.156439	-3.23728	2.86e-20	2.86e-20
DTX2P1-UPK3BP1-PMS2P11	0.112939	0.339207	1.58662	4.01e-26	4.01e-26
RP11-701H16.4	0.0527846	0.346633	2.71522	1.07e-24	1.07e-24
CTD-2201E18.5	0.0630559	0.344561	2.45006	5.36e-25	5.36e-25
AC067945.4	0.0641677	0.344311	2.42379	3.92e-25	3.92e-25
RP1-142L7.5	0.0459367	0.346639	2.91572	4.12e-30	4.12e-30
RP11-392O17.2	0.09787	0.339228	1.79332	6.96e-20	6.96e-20
RP11-483P21.6	0.0857653	0.338567	1.98098	1.72e-16	1.72e-16
AC135178.7	0.0970035	0.336255	1.79345	3.09e-12	3.09e-12
RP11-417E7.2	0.0976051	0.336032	1.78357	4.27e-13	4.27e-13
RP11-362F19.1	1.1032	0.199925	-2.46417	3.28e-34	3.28e-34
RP1-310O13.7	0.110679	0.333103	1.58958	1.29e-13	1.29e-13
CTD-2008P7.9	1.96827	0.0830806	-4.56627	1.04e-46	1.04e-46
CTD-2616J11.3	0.0261836	0.344206	3.71653	3.98e-30	3.98e-30
RP11-807H22.7	0.109636	0.332429	1.60033	8.4e-18	8.4e-18
RP11-187O7.3	0.102237	0.333242	1.70465	5.73e-15	5.73e-15
RP4-530I15.9	0.108997	0.3322	1.60776	2.44e-13	2.44e-13
AC073636.1	0.105352	0.332207	1.65686	2.43e-16	2.43e-16
LA16c-321D4.2	0.0827817	0.334271	2.01363	3.28e-18	3.28e-18
AC027601.1	0.0725327	0.335177	2.20822	1.3e-24	1.3e-24
RP11-550H2.2	1.69353	0.116556	-3.86094	1.64e-17	1.64e-17
LL22NC03-N14H11.1	0.0412183	0.338395	3.03735	5.6e-25	5.6e-25
LINC00284	1.25264	0.175145	-2.83835	3.58e-33	3.58e-33
RP11-663P9.1	0.0370392	0.33821	3.1908	6.11e-26	6.11e-26
RP5-884M6.1	0.010119	0.341304	5.07591	1.11e-16	1.11e-16
APCDD1L-AS1	0.997629	0.208031	-2.26171	1.28e-32	1.28e-32
RP11-472N13.2	0.0578362	0.334483	2.53189	8.31e-25	8.31e-25
LINC01234	0.034246	0.337024	3.29884	5.71e-17	5.71e-17
RP11-451G4.2	0.741065	0.2418	-1.61579	0.00275597	0.00275597
RP11-531H8.2	2.19132	0.0460141	-5.57358	7.03e-51	7.03e-51
RP11-166N17.1	0.0879713	0.328836	1.90226	3.58e-22	3.58e-22
RP11-247A12.7	0.0496768	0.333959	2.74902	6.53e-21	6.53e-21
RP11-806L2.5	0.10273	0.326386	1.66772	5.89e-12	5.89e-12
RP11-401P9.4	0.956797	0.210231	-2.18623	4.09e-32	4.09e-32
RP3-404F18.5	0.0559469	0.331234	2.56572	9.53e-17	9.53e-17
AC093642.3	0.0804828	0.327826	2.02618	2.94e-16	2.94e-16
RP11-18H21.1	0.113829	0.322972	1.50454	4.43e-15	4.43e-15
RP11-616M22.1	0.0909099	0.325649	1.84081	1.78e-05	1.78e-05
RP11-37L2.1	0.728239	0.239541	-1.60414	2.98e-19	2.98e-19
RP11-645C24.5	0.0990444	0.323345	1.70693	3.45e-14	3.45e-14
RP11-556E13.1	0.0407486	0.331059	3.02227	1.85e-28	1.85e-28
RP11-480D4.6	0.814406	0.226615	-1.84551	1.03e-34	1.03e-34
CTD-2616J11.10	0.110925	0.321128	1.53356	1.39e-13	1.39e-13
CTA-941F9.9	0.900782	0.214591	-2.06959	1.14e-19	1.14e-19
RP11-417F21.1	0.104369	0.321629	1.6237	1.67e-16	1.67e-16
FSIP2-AS1	0.102599	0.321797	1.64913	1.76e-14	1.76e-14
RP11-116O18.1	1.71431	0.10405	-4.04227	2.08e-34	2.08e-34
RP1-27K12.4	0.0897016	0.322496	1.84607	1.05e-17	1.05e-17
RP11-243J16.7	0.100323	0.319513	1.67122	3.09e-14	3.09e-14
RP11-554A11.4	0.992597	0.199353	-2.31588	2.08e-33	2.08e-33
RP5-1018K9.1	1.81069	0.0887434	-4.35076	4.21e-39	4.21e-39
FLJ22763	1.09867	0.184236	-2.57613	3.5e-17	3.5e-17
RP11-167P11.2	0.106888	0.317531	1.57081	1.91e-14	1.91e-14
CTD-2306A12.1	0.103695	0.317795	1.61575	1.93e-14	1.93e-14
CTC-429L19.3	0.0837933	0.319427	1.93058	5.35e-13	5.35e-13
RP11-1151B14.5	0.0378829	0.324762	3.09977	7.12e-25	7.12e-25
CTC-529L17.2	0.0762384	0.318683	2.06353	4.16e-07	4.16e-07
RP11-296A18.6	0.0932266	0.316329	1.76261	1.15e-17	1.15e-17
RP11-36I17.2	0.0994259	0.314721	1.66238	2.56e-17	2.56e-17
RP11-147L13.2	0.0761159	0.317045	2.05842	6.27e-21	6.27e-21
RP11-95P13.1	0.681293	0.234961	-1.53585	3.29e-09	3.29e-09
CTD-2515H24.2	0.867141	0.209769	-2.04747	8.15e-36	8.15e-36
CTD-3216D2.5	0.106257	0.311756	1.55286	1.47e-12	1.47e-12
DNAJB5-AS1	0.106114	0.311428	1.55329	3.73e-12	3.73e-12
RP11-661C8.2	0.0307825	0.320893	3.38191	1.62e-16	1.62e-16
F11-AS1	1.48371	0.124135	-3.57922	1.76e-38	1.76e-38
AC026471.6	0.802143	0.215483	-1.89629	3.77e-19	3.77e-19
AC092667.2	0.0590578	0.315297	2.41651	3.84e-22	3.84e-22
RP1-140K8.5	0.0629051	0.314701	2.32273	1.13e-17	1.13e-17
CTD-2383M3.1	0.0977533	0.309052	1.66063	4.47e-25	4.47e-25
RP11-492E3.2	0.0999814	0.308066	1.62351	1.63e-10	1.63e-10
RP11-343B18.2	0.104041	0.307397	1.56295	3.68e-13	3.68e-13
RP11-138I17.1	0.0545069	0.313047	2.52187	6.83e-05	6.83e-05
RP11-611E13.3	0.0933627	0.307553	1.71992	8.15e-08	8.15e-08
CTB-102L5.8	0.0718444	0.309212	2.10565	5.87e-18	5.87e-18
AC124944.3	0.0479493	0.312273	2.70323	2.87e-24	2.87e-24
RP4-760C5.3	0.0996779	0.30501	1.61351	6.2e-10	6.2e-10
RP11-324E6.10	0.105942	0.304048	1.52102	5.86e-15	5.86e-15
AC002331.1	0.0345718	0.313548	3.18102	3.22e-20	3.22e-20
AC107057.1	1.92602	0.0587107	-5.03586	2.47e-60	2.47e-60
LINC01359	0.0893816	0.305053	1.77101	2.75e-17	2.75e-17
RP11-264K23.1	0.0213966	0.313814	3.87445	6.48e-19	6.48e-19
AC015933.2	0.0612463	0.307705	2.32885	4.29e-23	4.29e-23
RP11-290D2.3	0.101358	0.302087	1.5755	6.82e-09	6.82e-09
RP11-589C21.6	0.078839	0.30479	1.95084	5.02e-19	5.02e-19
RP11-108E14.1	1.12626	0.16281	-2.79029	8.28e-32	8.28e-32
RP11-318A15.8	0.0622399	0.305397	2.29477	1.41e-10	1.41e-10
XXcos-LUCA16.1	0.0804187	0.302417	1.91093	4.67e-15	4.67e-15
EWSAT1	0.712147	0.217224	-1.71299	6e-27	6e-27
CERS3-AS1	0.0637175	0.304255	2.25552	2.26e-16	2.26e-16
RP11-261P13.6	0.0963803	0.299129	1.63396	4.91e-14	4.91e-14
RP4-585I14.3	0.0982784	0.298804	1.60425	3.45e-15	3.45e-15
RP11-475O23.2	0.900023	0.190892	-2.2372	6.46e-27	6.46e-27
RP11-66N24.4	0.0931758	0.299332	1.68372	4.08e-16	4.08e-16
CTD-3020H12.4	0.0968755	0.298773	1.62485	4.48e-08	4.48e-08
LINC01021	0.0834379	0.298757	1.8402	7.97e-06	7.97e-06
AC000120.7	0.0838955	0.298485	1.83099	6.78e-17	6.78e-17
RP5-921G16.2	0.0343296	0.304982	3.1512	6.08e-13	6.08e-13
RP11-462L8.1	0.0985057	0.295599	1.58536	2.86e-19	2.86e-19
RP13-463N16.6	0.09435	0.295887	1.64895	1.76e-16	1.76e-16
RP11-989F5.3	0.0681661	0.299395	2.13492	1.7e-13	1.7e-13
AC000068.5	0.644239	0.221324	-1.54144	1.08e-34	1.08e-34
LINC01485	0.861474	0.191631	-2.16847	3.51e-30	3.51e-30
RP11-426A6.5	0.0802682	0.295894	1.88218	1.15e-19	1.15e-19
LINC01522	0.0649503	0.297601	2.19597	5.79e-12	5.79e-12
RP11-351J23.1	0.100075	0.292741	1.54855	5.55e-21	5.55e-21
AP4B1-AS1	0.0976156	0.292693	1.58421	4.26e-15	4.26e-15
RP11-142C4.6	0.0752943	0.295162	1.97089	3.42e-30	3.42e-30
AC131056.3	0.0383965	0.299467	2.96335	5.66e-21	5.66e-21
CTD-2315E11.1	1.16657	0.147401	-2.98445	1.39e-38	1.39e-38
RP11-369C8.1	1.29091	0.130005	-3.31175	1.46e-36	1.46e-36
AP000696.2	1.72317	0.071762	-4.5857	5.45e-42	5.45e-42
RP11-631F7.1	0.0180201	0.301216	4.06312	2.98e-12	2.98e-12
RP11-843A23.1	0.634547	0.218029	-1.54121	4.77e-10	4.77e-10
RP3-325F22.5	0.658816	0.214636	-1.61799	1.02e-34	1.02e-34
AC006272.2	0.0501576	0.296388	2.56295	1.64e-24	1.64e-24
RP11-265E18.1	0.081884	0.292006	1.83434	1.34e-17	1.34e-17
LINC00202-1	0.0948866	0.290179	1.61267	1.51e-12	1.51e-12
RP1-90G24.11	0.0635572	0.29438	2.21155	2.4e-14	2.4e-14
DPP9-AS1	0.0387417	0.297719	2.94199	4.41e-32	4.41e-32
RP11-536C5.7	0.0939695	0.289133	1.62147	5.08e-22	5.08e-22
RP11-58A18.1	0.0618675	0.293235	2.24481	6.1e-09	6.1e-09
AC092301.3	0.0916197	0.288802	1.65635	3.72e-15	3.72e-15
EGLN3-AS1	0.0141489	0.299028	4.40152	2.43e-23	2.43e-23
RP11-367G18.1	0.0575936	0.293036	2.3471	8.01e-21	8.01e-21
RP11-10J5.1	0.0197928	0.297941	3.91198	1.84e-22	1.84e-22
RP11-533O20.2	0.0564427	0.292978	2.37593	1.75e-11	1.75e-11
RP11-675F6.3	0.910958	0.177619	-2.3586	2.93e-27	2.93e-27
RP11-227H15.5	0.0848859	0.288677	1.76586	3.39e-08	3.39e-08
CTC-548K16.6	0.0777666	0.289614	1.89691	9.72e-20	9.72e-20
RP1-278C19.8	0.0550805	0.29257	2.40917	2.39e-16	2.39e-16
CTC-378H22.2	0.0962949	0.286986	1.57545	1.33e-24	1.33e-24
AC005740.5	0.0851897	0.288057	1.7576	1e-14	1e-14
LINC00551	1.17437	0.141268	-3.05538	1.62e-36	1.62e-36
RP5-1009E24.8	0.0764787	0.288546	1.91567	6.74e-18	6.74e-18
RP11-348J24.2	0.0401839	0.29323	2.86734	3.09e-18	3.09e-18
RP11-166B2.3	0.0868171	0.286875	1.72437	1.72e-16	1.72e-16
RP11-255G12.3	0.0124075	0.296538	4.57894	3.67e-28	3.67e-28
RP11-433J22.3	1.12448	0.146124	-2.94399	1.37e-37	1.37e-37
RP11-70D24.4	0.029936	0.29298	3.29085	5.35e-25	5.35e-25
COL18A1-AS1	0.779652	0.19185	-2.02285	2.74e-30	2.74e-30
RP11-66N24.6	1.12791	0.144487	-2.96464	6.49e-39	6.49e-39
AF131215.8	0.626974	0.211779	-1.56584	4.51e-28	4.51e-28
RP11-513O17.2	1.54234	0.0884961	-4.12336	9.31e-42	9.31e-42
RP1-168P16.2	0.0712576	0.285923	2.00451	9.33e-13	9.33e-13
RP11-1055B8.9	0.0994928	0.28173	1.50165	7.28e-07	7.28e-07
RP4-794I6.4	0.641072	0.207168	-1.62968	1.21e-13	1.21e-13
AC093690.1	0.0850371	0.281609	1.72753	2.82e-21	2.82e-21
RP11-298O21.2	0.0611466	0.284537	2.21827	4.27e-17	4.27e-17
XXbac-B461K10.4	0.0466035	0.286237	2.6187	1.39e-29	1.39e-29
CTC-459M5.1	0.057059	0.284727	2.31905	4.12e-17	4.12e-17
CTD-2334D19.1	0.0812813	0.280844	1.78877	7.05e-23	7.05e-23
NCBP2-AS1	0.0919517	0.27867	1.59961	5.69e-14	5.69e-14
RP11-317M11.1	1.89102	0.0362929	-5.70333	1.71e-41	1.71e-41
RP11-310P5.2	1.52734	0.0848303	-4.1703	1.86e-46	1.86e-46
CTB-35F21.1	0.0650268	0.281159	2.11228	5.54e-17	5.54e-17
LINC01270	0.0853715	0.278129	1.70393	3.42e-29	3.42e-29
RP1-18D14.7	0.0870563	0.277896	1.67453	2.13e-10	2.13e-10
RP11-331F9.4	0.0930076	0.276885	1.57386	2.14e-18	2.14e-18
RP11-178L8.9	0.059914	0.280625	2.22768	5.53e-18	5.53e-18
RP11-118M9.3	0.0550308	0.28098	2.35216	5.53e-23	5.53e-23
RP11-318C24.2	0.0813082	0.277371	1.77034	1.37e-15	1.37e-15
RP1-224A6.9	0.0590881	0.27967	2.24279	2.49e-21	2.49e-21
AC008991.1	0.0299018	0.283462	3.24485	4.11e-13	4.11e-13
AC005264.2	0.020718	0.28456	3.77978	1.74e-35	1.74e-35
RP11-145H9.3	0.0427587	0.28148	2.71874	3.27e-29	3.27e-29
LINC00996	0.0939165	0.273798	1.54366	1.46e-17	1.46e-17
RP11-1348G14.5	0.0889065	0.274428	1.62607	3.18e-12	3.18e-12
AC069363.1	0.0135541	0.284426	4.39125	8.35e-34	8.35e-34
LINC00176	0.069562	0.275545	1.98591	1.27e-29	1.27e-29
RP11-261C10.5	0.0793721	0.273703	1.78591	7.17e-18	7.17e-18
RP11-44F14.2	1.11971	0.13231	-3.08113	6.04e-37	6.04e-37
RP11-427M20.1	0.0728492	0.271583	1.89841	8.06e-18	8.06e-18
AC004041.2	0.0818077	0.270048	1.72291	1.23e-16	1.23e-16
RP11-100G15.10	0.0150292	0.27815	4.21002	4.5e-17	4.5e-17
RP11-527F13.1	0.0782067	0.269463	1.78472	1.74e-16	1.74e-16
RP11-400N13.3	0.0229675	0.27681	3.59123	1.87e-14	1.87e-14
RP11-109E12.1	0.0713406	0.269826	1.91924	7.08e-17	7.08e-17
RP11-989F5.1	0.0735554	0.269477	1.87326	1.48e-12	1.48e-12
RP11-96D1.6	0.782342	0.17399	-2.16879	3.54e-36	3.54e-36
RP11-320H14.1	1.50422	0.0765836	-4.29584	1.18e-58	1.18e-58
AL161668.5	1.26472	0.108008	-3.54961	3.86e-39	3.86e-39
CCDC13-AS1	0.587824	0.198745	-1.56446	9.41e-31	9.41e-31
RP1-68D18.4	0.0903779	0.264733	1.5505	5.08e-10	5.08e-10
LINC01546	0.0364866	0.271921	2.89775	2.15e-31	2.15e-31
LA16c-385E7.1	0.0723997	0.266779	1.88159	1.77e-13	1.77e-13
RP11-752G15.8	0.0925687	0.263795	1.51082	1.27e-09	1.27e-09
RP11-475O23.3	0.77134	0.172066	-2.1644	1.91e-26	1.91e-26
RP11-430G17.3	0.0804122	0.264697	1.71886	5.62e-10	5.62e-10
CTD-2531D15.4	0.0901922	0.263307	1.54567	1.63e-08	1.63e-08
RP11-332J15.3	0.0337262	0.270727	3.0049	1.59e-28	1.59e-28
RP11-983P16.2	0.0909807	0.262997	1.53141	8.7e-14	8.7e-14
AC009095.4	0.0914948	0.262573	1.52096	2.88e-17	2.88e-17
RP13-216E22.5	0.0494443	0.268227	2.43958	2.03e-16	2.03e-16
RP11-696F12.1	0.0599533	0.266772	2.1537	4.22e-07	4.22e-07
AP000344.3	0.695213	0.181268	-1.93933	2.66e-17	2.66e-17
RP11-476M19.2	1.09989	0.126416	-3.12111	3.93e-32	3.93e-32
RP5-902P8.12	0.0649626	0.265681	2.03201	1.02e-20	1.02e-20
RP11-39M21.2	0.0475046	0.26768	2.49437	2.44e-13	2.44e-13
RP5-940J5.8	0.0539609	0.266671	2.30507	2.28e-19	2.28e-19
RP1-111B22.3	0.0904127	0.261653	1.53306	3.22e-12	3.22e-12
RP1-144F13.3	0.0465581	0.267518	2.52253	2.71e-11	2.71e-11
RNU12	0.0711884	0.263914	1.89035	1.91e-11	1.91e-11
RP11-468N14.13	0.626676	0.18848	-1.73331	2.05e-22	2.05e-22
ENO1-AS1	0.566862	0.196141	-1.53111	1.49e-20	1.49e-20
RP11-141C7.4	0.0862959	0.260629	1.59463	2.81e-08	2.81e-08
LINC01265	0.045999	0.265874	2.53107	4.93e-22	4.93e-22
AC104699.1	0.0757857	0.261201	1.78516	2.06e-08	2.06e-08
CTC-498J12.1	0.749327	0.170548	-2.13542	1.23e-27	1.23e-27
ODF2-AS1	0.0812788	0.259875	1.67686	3.95e-11	3.95e-11
INHBA-AS1	0.0445622	0.264575	2.56979	8.34e-15	8.34e-15
RP11-322D14.2	0.0223707	0.267543	3.58009	1.16e-24	1.16e-24
AP001055.6	0.0564124	0.262678	2.21921	1.4e-25	1.4e-25	1
RP11-616M22.2	0.0702241	0.260688	1.89229	1.62e-07	1.62e-07
C20orf197	0.0452766	0.263755	2.54236	1.39e-32	1.39e-32
RP11-616M22.5	0.0471125	0.26251	2.47819	1.05e-10	1.05e-10
CTB-174D11.2	0.0618137	0.260286	2.0741	1.28e-09	1.28e-09
RP11-809N8.4	0.0477983	0.261684	2.4528	5.03e-18	5.03e-18
RP11-1149M10.2	0.0426407	0.261968	2.61909	6.51e-29	6.51e-29
PCAT29	0.0468891	0.261271	2.47822	1.6e-22	1.6e-22
AFAP1-AS1	0.0379233	0.262366	2.79043	6.22e-17	6.22e-17
RP11-527L4.6	1.59851	0.0515957	-4.95333	2.33e-48	2.33e-48
RP4-710M16.2	0.0622316	0.258326	2.05347	3.57e-19	3.57e-19
AP000593.7	0.0647968	0.257746	1.99196	7.82e-19	7.82e-19
RP11-54O7.18	0.0821861	0.254543	1.63094	1.24e-13	1.24e-13
LINC00942	0.0496952	0.258872	2.38106	0.00887476	0.00887476
RP4-535B20.4	0.0598237	0.257133	2.10372	2.53e-17	2.53e-17
RP11-403I13.5	0.0621978	0.256778	2.04558	9.98e-10	9.98e-10
ARAP1-AS2	0.048426	0.258378	2.41563	3.61e-23	3.61e-23
RP11-566K11.7	0.0399064	0.258962	2.69805	3.76e-19	3.76e-19
RP11-42O4.2	0.0429111	0.25854	2.59096	2.2e-23	2.2e-23
RP11-244M2.1	0.0548337	0.256772	2.22736	4.88e-24	4.88e-24
RP3-466P17.1	0.696372	0.169701	-2.03686	4.37e-35	4.37e-35
RP4-539M6.22	0.0297269	0.259212	3.12429	1.43e-26	1.43e-26
RP11-757G1.6	0.551132	0.18863	-1.54684	1.98e-26	1.98e-26
RP11-290L1.3	0.0538738	0.255424	2.24524	1.76e-14	1.76e-14
RP11-903H12.3	0.0560007	0.254746	2.18554	6.5e-22	6.5e-22
AC005954.3	0.0576491	0.254068	2.13984	1.9e-14	1.9e-14
RP11-551L14.4	0.0346835	0.256451	2.88636	1.59e-24	1.59e-24
CTD-2587H19.3	0.0417186	0.254735	2.61024	1.56e-16	1.56e-16
RP11-120K24.3	0.885055	0.140932	-2.65076	1.64e-36	1.64e-36
RP11-290F5.1	0.0447753	0.25399	2.504	1.12e-20	1.12e-20
RP11-16D22.2	1.45382	0.0643569	-4.49761	1.49e-54	1.49e-54
RP11-556O9.2	0.0494287	0.252918	2.35525	1.61e-09	1.61e-09
RP11-659P15.1	0.0197052	0.256728	3.70359	3.3e-31	3.3e-31
RP11-521I2.3	0.0596693	0.250841	2.07171	5.12e-22	5.12e-22
RP11-611O2.1	0.0799229	0.247828	1.63266	2.07e-09	2.07e-09
AP001092.4	0.0718208	0.24813	1.78862	6.67e-14	6.67e-14
RP11-1C8.6	0.0835898	0.244909	1.55085	1.43e-17	1.43e-17
CTD-2007L18.5	0.0820025	0.244833	1.57806	1.6e-17	1.6e-17
RP11-495O11.1	0.0665228	0.246765	1.89122	1.57e-07	1.57e-07
LINC00519	0.0833569	0.244431	1.55206	4.96e-13	4.96e-13
RP13-895J2.3	0.649315	0.168006	-1.9504	7.98e-29	7.98e-29
LINC01571	1.66685	0.0303481	-5.77938	2.76e-48	2.76e-48
RP11-408O19.5	0.0584052	0.24681	2.07923	1.2e-16	1.2e-16
LINC01146	0.0526955	0.247492	2.23163	4.13e-27	4.13e-27
RP11-480D4.2	0.712252	0.158429	-2.16855	1.3e-37	1.3e-37
CTC-378H22.1	0.0739174	0.24419	1.72402	1.18e-24	1.18e-24
CTC-523E23.5	0.0492934	0.247173	2.32605	1.35e-31	1.35e-31
RP11-461M2.2	0.0815277	0.242409	1.57208	1.97e-07	1.97e-07
RP11-264B17.3	0.0541715	0.245523	2.18025	6.58e-23	6.58e-23
XXbac-BPGBPG55C20.1	0.0754593	0.24236	1.68338	1.38e-09	1.38e-09
LINC01260	0.0502716	0.245495	2.28788	3.56e-23	3.56e-23
AC006126.3	0.0733468	0.242069	1.72261	4.03e-15	4.03e-15
C3orf35	0.0834451	0.240186	1.52525	1.39e-16	1.39e-16
LL0XNC01-116E7.2	0.0699722	0.241942	1.7898	1.8e-25	1.8e-25
RP11-84C10.4	0.0523793	0.243984	2.21972	1.58e-19	1.58e-19
RP11-30L3.2	0.0478565	0.243985	2.35	5.04e-13	5.04e-13
RP11-480C22.1	0.0752628	0.240285	1.67474	1.13e-08	1.13e-08
RP11-849I19.1	1.02172	0.112851	-3.17852	1.59e-36	1.59e-36
RP11-210K20.2	0.0768201	0.238411	1.63389	6.09e-09	6.09e-09
RP11-14C10.3	0.0194644	0.246023	3.65988	2.64e-23	2.64e-23
C9orf139	0.0526586	0.241317	2.19619	1.48e-26	1.48e-26
RP11-451B8.1	0.830096	0.136496	-2.60442	2.95e-16	2.95e-16
RP11-909N17.2	0.03182	0.243913	2.93836	3.1e-07	3.1e-07
RP11-516C1.1	0.0832667	0.236831	1.50805	2.05e-13	2.05e-13
AP000797.4	0.0127787	0.246297	4.26859	9.96e-20	9.96e-20
DGCR12	0.0791527	0.236904	1.5816	4.69e-15	4.69e-15
RP1-56K13.5	1.05359	0.105558	-3.31921	1.26e-14	1.26e-14
RP11-68I3.11	0.0671162	0.237885	1.82553	5.31e-16	5.31e-16
LINC00160	0.0166099	0.24434	3.87877	5.54e-19	5.54e-19
AC091177.1	0.0427912	0.24033	2.48963	2.3e-23	2.3e-23
RP11-285E23.2	0.506016	0.177739	-1.50942	2.45e-21	2.45e-21
GS1-421I3.2	0.0171149	0.243024	3.82778	1.19e-10	1.19e-10
RP1-68D18.2	0.0594919	0.237088	1.99466	7.48e-15	7.48e-15
RP11-1079K10.2	0.0645295	0.236312	1.87266	2.89e-13	2.89e-13
FLJ35934	0.0355661	0.239998	2.75445	2.25e-28	2.25e-28
GATA3-AS1	1.40074	0.0562012	-4.63945	1.15e-42	1.15e-42
RP11-525K10.3	0.0482393	0.237618	2.30036	6.35e-32	6.35e-32
RP5-1092A11.5	0.0431771	0.238297	2.46442	1.09e-15	1.09e-15
C15orf59-AS1	0.928926	0.118737	-2.96779	3.11e-38	3.11e-38
RP11-211N11.5	0.783994	0.138116	-2.50496	2.9e-35	2.9e-35
RP11-95P13.2	0.95563	0.114367	-3.06278	4.39e-18	4.39e-18
RP11-382J12.1	0.0624533	0.232213	1.8946	7.12e-29	7.12e-29
CTA-221G9.7	0.0599097	0.232533	1.95657	1.27e-15	1.27e-15
RP11-552E20.1	0.77815	0.135619	-2.52049	1.47e-36	1.47e-36
RP11-44F14.8	0.889378	0.120405	-2.88491	2.32e-36	2.32e-36
GK-IT1	0.0588488	0.230764	1.97133	2.31e-09	2.31e-09
RP11-932O9.10	0.0391342	0.233064	2.57422	6.82e-25	6.82e-25
MAFA-AS1	0.0515935	0.230699	2.16075	0.000273806	0.000273806
LINC01014	0.597866	0.157144	-1.92774	1.05e-24	1.05e-24
RP11-480I12.7	0.64916	0.150178	-2.1119	1.22e-13	1.22e-13
AGAP11	0.055648	0.229928	2.04678	5.06e-16	5.06e-16
PLS3-AS1	0.743165	0.136564	-2.44411	4.18e-38	4.18e-38
RP11-208K4.1	1.54287	0.0283456	-5.76635	1.96e-49	1.96e-49
CTD-2377O17.1	0.942327	0.108792	-3.11465	4.07e-39	4.07e-39
LINC01213	0.681566	0.14374	-2.24539	8.23e-37	8.23e-37
AC104820.2	0.0400294	0.230027	2.52267	7.11e-23	7.11e-23
RP11-331F9.3	0.0773851	0.224968	1.53959	7.28e-11	7.28e-11
RP11-212I21.5	0.00854789	0.233693	4.7729	6.1e-24	6.1e-24
RP11-15I11.3	0.50152	0.166423	-1.59145	4.85e-23	4.85e-23
CTD-2231H16.1	0.785585	0.12795	-2.61819	4.41e-25	4.41e-25
RP11-354K1.1	0.0616078	0.224944	1.86838	8.74e-09	8.74e-09
RP11-414H23.3	0.00687389	0.232038	5.07709	1.95e-21	1.95e-21
AC007255.8	0.644256	0.145477	-2.14684	8.88e-36	8.88e-36
RP5-1107A17.3	0.053659	0.224284	2.06343	1.16e-14	1.16e-14
RP11-227G15.9	0.0371243	0.226206	2.6072	1.52e-19	1.52e-19
CTD-2116N20.1	0.0514665	0.224163	2.12284	3.65e-13	3.65e-13
CTC-251D13.1	0.0479276	0.224404	2.22717	1.22e-28	1.22e-28
LINC00487	0.0164125	0.22864	3.80021	7.83e-36	7.83e-36
RP11-640I15.1	0.0621118	0.222432	1.84042	1.26e-14	1.26e-14
FLJ33360	0.0738459	0.220587	1.57876	1.45e-11	1.45e-11
CTA-268H5.12	0.0724702	0.220766	1.60706	3.92e-11	3.92e-11
AC124944.5	1.49727	0.0287026	-5.70501	2.04e-53	2.04e-53
XX-C00717C00720L.1	0.0410787	0.223898	2.44638	1.34e-16	1.34e-16
CTD-2371O3.2	0.0665025	0.220057	1.72639	2.45e-12	2.45e-12
RP11-527L4.2	1.31105	0.0522204	-4.64997	1.11e-50	1.11e-50
AC007966.1	0.0733136	0.218558	1.57586	1.04e-07	1.04e-07
RP5-1132H15.1	0.0727524	0.218577	1.58708	1.94e-12	1.94e-12
RP11-85G21.2	0.55748	0.152341	-1.87162	2.58e-31	2.58e-31
RP4-710M3.2	0.806246	0.118741	-2.7634	5.04e-43	5.04e-43
TRPM2-AS	0.0548039	0.219478	2.00173	5.23e-24	5.23e-24
RP11-42A4.1	0.0485766	0.220171	2.18029	2.21e-09	2.21e-09
RP11-514F3.5	0.0588872	0.217713	1.8864	5.48e-07	5.48e-07
RP11-91P24.7	0.0652665	0.215302	1.72194	6.4e-13	6.4e-13
U52111.14	0.0493399	0.217022	2.13701	9.55e-22	9.55e-22
RP11-194N12.2	0.0576572	0.215631	1.90299	1.89e-13	1.89e-13
C15orf56	0.848711	0.109027	-2.96059	3.07e-36	3.07e-36
DLEU7-AS1	0.0186486	0.220574	3.56412	7.27e-33	7.27e-33
CHL1-AS2	1.02225	0.0853182	-3.58275	9.68e-47	9.68e-47
ASAP1-IT2	0.0352236	0.218072	2.63019	8.3e-24	8.3e-24
LINC00881	0.0202425	0.219911	3.44145	6.12e-31	6.12e-31
RP1-40E16.2	0.0524821	0.215469	2.03758	3.57e-17	3.57e-17
RP11-363E6.3	0.0742037	0.212234	1.51609	1.09e-18	1.09e-18
CITF22-24E5.1	0.571838	0.14495	-1.98005	1.91e-54	1.91e-54
RP11-89B16.1	1.0662	0.0784021	-3.76544	2.32e-33	2.32e-33
CTC-527H23.3	0.0669398	0.212768	1.66834	2e-18	2e-18
LINC01513	0.0529335	0.214396	2.01802	1.54e-17	1.54e-17
UBOX5-AS1	0.0708047	0.211873	1.58128	6.2e-16	6.2e-16
CTC-806A22.1	0.0168683	0.219051	3.69888	1.22e-24	1.22e-24
RP11-239L20.6	0.0502011	0.214463	2.09493	1.05e-11	1.05e-11
AC012499.1	0.602923	0.139785	-2.10877	2.01e-35	2.01e-35
RP11-70J12.1	0.045482	0.214734	2.23918	2.03e-06	2.03e-06
RP11-247A12.1	0.0414113	0.215041	2.37652	2.08e-13	2.08e-13
CTD-2576D5.4	0.0460584	0.213809	2.21478	1.18e-19	1.18e-19
RP11-861L17.4	0.0504363	0.21297	2.07812	4.11e-11	4.11e-11
RP4-543J13.1	0.483808	0.154513	-1.64671	1.4e-06	1.4e-06
CTD-2659N19.9	0.066864	0.210621	1.65535	5.17e-08	5.17e-08
RP11-347P5.1	0.05539	0.211804	1.93503	8.67e-15	8.67e-15
RP1-69D17.3	0.0511349	0.212322	2.05387	5.74e-13	5.74e-13
AC010884.1	0.712015	0.123361	-2.52902	2.47e-40	2.47e-40
LINC00488	0.527876	0.14775	-1.83704	1.93e-23	1.93e-23
AC022431.3	0.643901	0.13207	-2.28554	7.69e-26	7.69e-26
RP11-437L7.1	0.0679014	0.209392	1.6247	0.000388478	0.000388478
RP11-91P24.5	0.0517728	0.211252	2.0287	3.61e-15	3.61e-15
BMPR1B-AS1	1.19431	0.0571092	-4.38631	5.22e-52	5.22e-52
RP11-314N14.1	0.0287438	0.213851	2.89528	7.47e-05	7.47e-05
CTC-548K16.1	0.0676313	0.208308	1.62295	4.62e-13	4.62e-13
LINC01020	1.32931	0.0383457	-5.11547	5.41e-32	5.41e-32
RP11-153I24.4	0.0688673	0.207825	1.59348	1.06e-11	1.06e-11
TINCR	0.58343	0.138477	-2.07492	6.08e-30	6.08e-30
CTD-3065B20.3	0.0687843	0.207562	1.59339	3.45e-16	3.45e-16
CTD-2265M8.2	0.0392713	0.21135	2.42808	5.55e-23	5.55e-23
RP3-510O8.4	0.0518578	0.209502	2.01433	5.02e-11	5.02e-11
CDKN2B-AS1	0.0118006	0.214603	4.18473	2.56e-40	2.56e-40
LINC00885	0.781464	0.110798	-2.81825	1.07e-36	1.07e-36
RP11-565A3.2	0.037487	0.210824	2.49158	0.00571972	0.00571972
CTC-459M5.2	0.0579308	0.207356	1.83971	3.52e-15	3.52e-15
RP11-1018N14.5	0.0261442	0.211549	3.01643	2.11e-28	2.11e-28
RP5-836N17.4	0.0614726	0.206391	1.74737	1.1e-07	1.1e-07
AC084219.3	0.0658396	0.205711	1.64359	2.36e-16	2.36e-16
RP11-25G10.2	0.532676	0.14286	-1.89866	1.13e-29	1.13e-29
RP11-313P13.5	0.0661351	0.205496	1.63562	8.53e-11	8.53e-11
RP11-615I2.1	0.0679098	0.205135	1.59488	2.52e-08	2.52e-08
RP11-44N11.1	0.0662283	0.205122	1.63096	4.25e-11	4.25e-11
RP11-691H4.4	0.026128	0.210393	3.00941	5.11e-14	5.11e-14
LINC01356	0.0569429	0.206045	1.85537	1.08e-25	1.08e-25
RP11-493L12.5	0.0253453	0.210237	3.05223	7.23e-13	7.23e-13
RP11-184A2.2	0.0117675	0.211945	4.17081	1.03e-22	1.03e-22
RP11-516J2.1	1.42678	0.0209459	-6.08995	2.17e-68	2.17e-68
RP5-943J3.1	0.0258939	0.209444	3.01588	1.9e-23	1.9e-23
CTA-392C11.1	1.26956	0.0416966	-4.92825	1.31e-48	1.31e-48
AC005546.2	0.0621061	0.204095	1.71643	1.29e-10	1.29e-10
RP11-19D2.2	0.00672525	0.211386	4.97415	5.01e-32	5.01e-32
RP13-39P12.3	0.0452364	0.205946	2.18671	3.84e-21	3.84e-21
RP11-641D5.2	0.696265	0.118223	-2.55813	1.1e-37	1.1e-37
RP11-495K9.5	0.0492821	0.205208	2.05795	2.82e-15	2.82e-15
RP11-245J9.6	0.0619389	0.203042	1.71286	1.44e-10	1.44e-10
RP11-131N11.4	0.824707	0.100384	-3.03835	5.66e-38	5.66e-38
AC007278.3	0.0285365	0.207346	2.86116	6.33e-26	6.33e-26	1
RP11-389G6.3	0.0637443	0.202499	1.66755	1.13e-05	1.13e-05
LINC00939	0.0589162	0.202711	1.78269	1.35e-12	1.35e-12
RP11-546B15.1	0.0706691	0.200759	1.50631	2.82e-13	2.82e-13
RP11-496D24.2	0.0117616	0.208651	4.14894	5.11e-23	5.11e-23
CADM3-AS1	0.0489538	0.20335	2.05447	4.26e-19	4.26e-19
RP11-81K2.1	0.0614192	0.201418	1.71343	1.69e-11	1.69e-11
AKT3-IT1	0.0544304	0.202251	1.89366	1.02e-09	1.02e-09
RP11-709D24.8	0.0593545	0.201481	1.76321	4.22e-13	4.22e-13
RP11-3B7.1	0.0692833	0.200136	1.5304	4.32e-13	4.32e-13
RP11-505E24.2	0.0669281	0.200406	1.58224	3.02e-16	3.02e-16
RP1-232L24.3	0.489799	0.1433	-1.77315	6.34e-19	6.34e-19
RP11-128A17.2	0.0648501	0.200139	1.62582	3.49e-06	3.49e-06
RP5-956O18.2	0.0689388	0.199548	1.53335	5.05e-12	5.05e-12
RP11-301G7.1	0.0506244	0.201775	1.99484	1.21e-05	1.21e-05
RP11-358B23.5	0.0545669	0.201099	1.88181	2.61e-10	2.61e-10
RP11-319G9.3	0.0538565	0.200809	1.89863	4.09e-12	4.09e-12
RP11-55L4.1	0.0467674	0.201276	2.1056	9.69e-06	9.69e-06
CTD-2196E14.3	0.0539996	0.199918	1.88839	1.33e-15	1.33e-15
AP001257.1	0.0243774	0.203534	3.06165	1.44e-19	1.44e-19
GS1-600G8.5	0.0307162	0.202366	2.7199	7.24e-17	7.24e-17
RP11-881L2.1	0.0363603	0.201553	2.47073	6.43e-13	6.43e-13
RP11-622A1.2	0.779688	0.101507	-2.94132	1.62e-13	1.62e-13
RP5-965G21.4	0.0545029	0.198693	1.86613	5.01e-16	5.01e-16
LA16c-390H2.4	0.0289706	0.202124	2.80258	2.03e-27	2.03e-27
RP11-145M4.1	0.0257801	0.202415	2.97299	1.4e-12	1.4e-12
CTB-33O18.2	0.042155	0.199421	2.24204	4.79e-15	4.79e-15
RP11-22C11.2	1.01029	0.0691013	-3.86991	1.83e-40	1.83e-40
LINC01033	0.0245922	0.201659	3.03565	3.8e-26	3.8e-26
CTB-26E19.1	0.00941613	0.203484	4.43364	8.04e-33	8.04e-33
FIRRE	0.0490032	0.19809	2.01521	1.29e-15	1.29e-15
RP11-85B7.5	0.0547904	0.197203	1.84769	1.45e-10	1.45e-10
XXbac-BPG248L24.13	0.0433951	0.198563	2.19399	0.00136364	0.00136364
RP11-218E20.5	0.01794	0.201862	3.49212	1.55e-23	1.55e-23
RP11-63A11.1	1.09655	0.0566483	-4.27479	1.26e-44	1.26e-44
RP11-83B20.1	0.0628281	0.195688	1.63907	8.73e-09	8.73e-09
LINC00158	0.0113358	0.202262	4.15727	1.06e-30	1.06e-30
RP13-392I16.1	0.665916	0.113734	-2.54967	1.22e-36	1.22e-36
AC004988.1	0.0218925	0.200379	3.19422	2.98e-25	2.98e-25
SNAP25-AS1	0.0543523	0.195348	1.84563	1.69e-18	1.69e-18
RP11-1105G2.4	0.0456184	0.196499	2.10684	3.67e-16	3.67e-16
LINC00299	0.0131322	0.200601	3.93315	5.89e-37	5.89e-37
CTD-2521M24.5	0.0253981	0.198613	2.96717	5.89e-19	5.89e-19
AC100830.3	0.059288	0.193872	1.70929	2.15e-19	2.15e-19
RP3-413H6.2	0.0440759	0.195826	2.15151	3.06e-09	3.06e-09
Z69666.2	0.046953	0.195228	2.05587	3.51e-15	3.51e-15
RP11-578F21.6	0.045084	0.195318	2.11513	2.19e-13	2.19e-13
AC068196.1	0.0247887	0.197985	2.99764	2.82e-20	2.82e-20
RP13-516M14.2	0.0624972	0.191992	1.61919	9.63e-12	9.63e-12
CTD-2014B16.3	0.412469	0.144746	-1.51076	7.16e-11	7.16e-11
RP11-486M23.1	0.0406358	0.194769	2.26094	2.32e-17	2.32e-17
RP4-564F22.5	0.0609079	0.191643	1.65372	1.91e-12	1.91e-12
RP11-254I22.1	0.0637189	0.19073	1.58174	9.75e-12	9.75e-12
FGF12-AS3	0.0570323	0.190679	1.7413	1.33e-10	1.33e-10
RP11-617F23.2	0.0251439	0.193955	2.94744	3.91e-19	3.91e-19
RP11-319E12.2	0.0249138	0.193855	2.95996	2.45e-24	2.45e-24
CTC-268N12.2	0.0483855	0.19018	1.97472	4.94e-18	4.94e-18
AC102953.4	0.0636359	0.188001	1.56283	6.03e-13	6.03e-13
RP11-552F3.4	0.0548704	0.189167	1.78556	3.1e-15	3.1e-15
RP11-510C10.2	0.00332086	0.195756	5.88135	5.78e-15	5.78e-15
VCAN-AS1	0.0297146	0.191849	2.69073	1.12e-18	1.12e-18
RP11-290F5.2	0.0425979	0.189886	2.15628	1.3e-16	1.3e-16
C2-AS1	0.0125265	0.193861	3.95197	1.95e-20	1.95e-20
RP11-445P17.8	0.054631	0.187926	1.78237	1.12e-14	1.12e-14
RP11-834C11.5	0.724818	0.0973543	-2.8963	3.3e-37	3.3e-37
RP13-49I15.6	0.0654229	0.185783	1.50575	4.17e-08	4.17e-08
RP13-578N3.3	0.056936	0.186813	1.71418	1.42e-08	1.42e-08
RP11-96H17.1	0.426666	0.136946	-1.6395	3.11e-29	3.11e-29
KB-1836B5.1	0.0449992	0.188197	2.06427	3.83e-23	3.83e-23
GPC5-AS1	0.476635	0.130057	-1.87374	1.08e-34	1.08e-34
RP5-1024C24.1	0.902987	0.0725785	-3.63709	3.63e-41	3.63e-41
AC008440.10	0.0477013	0.187469	1.97455	7.69e-15	7.69e-15
RP11-713C5.1	0.0330913	0.189368	2.51667	4.96e-15	4.96e-15
RP11-689B22.2	0.0576329	0.185753	1.68842	4.27e-12	4.27e-12
AC068492.1	0.00341187	0.192446	5.81775	5.18e-26	5.18e-26
RP11-390N6.1	1.33373	0.0133143	-6.64635	9.79e-67	9.79e-67
RP11-64D24.2	0.0422122	0.186797	2.14574	7.3e-12	7.3e-12
RP11-113O24.3	0.662164	0.103171	-2.68215	1.34e-11	1.34e-11
AE000662.93	0.687986	0.0995924	-2.78827	6.94e-37	6.94e-37
RP4-533D7.4	0.0561711	0.184594	1.71646	3.84e-09	3.84e-09
CTD-2303H24.2	0.0590023	0.183931	1.64032	0.00034374	0.00034374
RP11-467P9.1	0.442429	0.132138	-1.7434	1.14e-19	1.14e-19
RP11-493P1.2	0.0428628	0.184878	2.10877	5.15e-16	5.15e-16
RP3-522J7.7	0.0556025	0.183095	1.71937	6.36e-15	6.36e-15
LINC00704	0.0167799	0.188224	3.48765	7.63e-28	7.63e-28
RP11-469H8.6	1.03856	0.0506363	-4.35827	5.86e-50	5.86e-50
RP11-164N3.3	0.047347	0.184011	1.95845	2.17e-11	2.17e-11
RP11-6I2.3	0.0538808	0.182531	1.76029	4.12e-20	4.12e-20
RP11-689K5.3	0.656868	0.100862	-2.70322	3.96e-34	3.96e-34
BIRC6-AS2	0.055809	0.181539	1.70171	1.08e-09	1.08e-09
RP11-426C22.4	0.036399	0.183701	2.33538	1.38e-24	1.38e-24
CTD-3193K9.3	0.0487677	0.181674	1.89735	2.05e-11	2.05e-11
RP11-108M9.3	0.430628	0.130209	-1.72561	5.43e-24	5.43e-24
RP11-816J6.3	0.425186	0.130791	-1.70082	7.3e-26	7.3e-26
RP11-311F12.1	0.478506	0.123234	-1.95714	2e-16	2e-16
RP11-752D24.2	1.07704	0.0425293	-4.66247	2.3e-31	2.3e-31
RP11-91J3.3	0.0106515	0.185883	4.12527	5.44e-16	5.44e-16
LINC00593	0.0409876	0.181472	2.14648	5.84e-12	5.84e-12
RP11-227G15.8	0.0425841	0.181177	2.08901	3.36e-13	3.36e-13
RP3-461P17.10	0.0528317	0.179694	1.76607	8.2e-20	8.2e-20
RP5-1031D4.2	0.0296645	0.181867	2.61607	2.55e-23	2.55e-23
RP11-14K3.7	0.973205	0.0547823	-4.15096	9e-22	9e-22
AC068039.4	0.0479717	0.179292	1.90206	1.15e-17	1.15e-17
RP11-219E7.3	0.0360776	0.180873	2.3258	1.67e-17	1.67e-17
RP11-426C22.5	0.0456197	0.179443	1.9758	1.25e-25	1.25e-25
RP11-525G13.2	0.053452	0.178242	1.73752	4.3e-15	4.3e-15
SCARNA15	0.0545921	0.177825	1.7037	7.69e-15	7.69e-15
AC007879.2	0.048384	0.178619	1.88428	1.97e-21	1.97e-21
AC007292.4	0.0502167	0.178343	1.82842	6.33e-10	6.33e-10
RP11-285G1.2	0.387432	0.132407	-1.54896	1.34e-21	1.34e-21
RP3-395M20.2	0.0521732	0.176857	1.7612	6.71e-07	6.71e-07
AC005009.1	0.0566229	0.175905	1.63534	0.00103075	0.00103075
RP11-106D4.2	0.0512437	0.176057	1.78059	1.21e-12	1.21e-12
CTA-212D2.2	0.38527	0.130911	-1.55728	5.94e-21	5.94e-21
RP11-142M10.2	0.0130103	0.180949	3.79786	5.95e-22	5.95e-22
RP11-429J17.5	0.0245682	0.178938	2.86459	1.4e-12	1.4e-12
LINC01330	0.0349299	0.177094	2.34198	5.77e-19	5.77e-19
ADAM20P1	0.0393722	0.176272	2.16256	3.04e-23	3.04e-23
RP11-554D20.1	0.0325484	0.177005	2.44313	9.88e-12	9.88e-12
CTD-2357A8.3	0.0159434	0.17902	3.48909	2.32e-26	2.32e-26
CELF2-AS1	0.036514	0.175718	2.26674	1.15e-16	1.15e-16
RP11-131H24.4	0.0420196	0.174927	2.05762	1.67e-11	1.67e-11
AC135050.5	0.0503112	0.173752	1.78808	1.44e-11	1.44e-11
RP5-1029F21.2	0.0444412	0.174342	1.97195	9.68e-13	9.68e-13
RP11-148B3.2	0.0217679	0.17732	3.02608	1.81e-14	1.81e-14
AC010127.3	0.0538151	0.172994	1.68464	0.000993171	0.000993171
AC064834.3	0.0231118	0.176885	2.93611	6.13e-18	6.13e-18
RP3-369A17.4	0.0411437	0.17422	2.08217	2.05e-19	2.05e-19
ITCH-IT1	0.0425932	0.173942	2.02991	1.77e-07	1.77e-07
RP11-850F7.7	1.2816	0.00685101	-7.54742	9e-65	9e-65
RP4-781B1.5	0.421871	0.122547	-1.78347	1.62e-20	1.62e-20
C2orf48	0.0451147	0.172206	1.93247	4.41e-20	4.41e-20
RP11-360I2.1	0.0285713	0.174363	2.60945	2.39e-10	2.39e-10
U95743.1	0.046908	0.171724	1.87218	2.59e-07	2.59e-07
CASK-AS1	0.0459761	0.171843	1.90214	1.24e-12	1.24e-12
RP11-127I20.8	0.0498949	0.17104	1.77737	3.79e-09	3.79e-09
RP11-6O2.4	0.03791	0.172465	2.18565	7.97e-17	7.97e-17
RP4-545L17.12	0.0216585	0.174343	3.00893	5.65e-27	5.65e-27
RP11-229P13.19	0.030417	0.172847	2.50655	1.31e-12	1.31e-12
CRYM-AS1	0.0567174	0.169152	1.57645	1.65e-21	1.65e-21
RP6-91H8.3	0.0114938	0.175186	3.92996	1.8e-29	1.8e-29
RP11-519C12.1	0.0533696	0.169471	1.66695	1.76e-09	1.76e-09
RP11-84D1.1	0.0144886	0.174609	3.59113	1.16e-26	1.16e-26
RP11-549L6.3	0.0101158	0.175186	4.11422	1.1e-25	1.1e-25
RP11-258F1.1	0.0344014	0.171548	2.31807	3.4e-29	3.4e-29
AC096669.2	0.0509048	0.169283	1.73356	1.34e-07	1.34e-07
LINC00862	0.0386521	0.170584	2.14186	8.61e-07	8.61e-07
RP13-616I3.1	0.487176	0.110163	-2.1448	3.59e-34	3.59e-34
AC015849.13	0.0490462	0.169046	1.7852	8.23e-12	8.23e-12
RP11-479J7.2	0.00788603	0.17432	4.4663	6.33e-16	6.33e-16
RP11-428G5.5	0.042096	0.169597	2.01035	6.45e-13	6.45e-13
PTPRJ-AS1	0.0414132	0.169508	2.03319	7.87e-05	7.87e-05
RP11-713N11.4	0.0460818	0.168339	1.8691	5.01e-11	5.01e-11
RP11-73M11.3	0.0209166	0.171392	3.03458	3.54e-16	3.54e-16
RP11-264E20.2	0.0220227	0.171164	2.95831	6.19e-25	6.19e-25
RP11-855A2.3	0.0421519	0.168451	1.99866	6.17e-12	6.17e-12
AC018730.4	0.387275	0.12118	-1.67621	1.65e-20	1.65e-20
RP1-168L15.5	0.503535	0.105186	-2.25915	1.66e-31	1.66e-31
CTD-2193G5.1	0.0481001	0.166347	1.79008	3.53e-06	3.53e-06
RP11-53B2.2	0.0502948	0.166038	1.72303	5.22e-17	5.22e-17
RP13-577H12.2	0.0470478	0.166457	1.82295	6.09e-05	6.09e-05
AC091132.1	0.0571752	0.164634	1.5258	5.03e-09	5.03e-09
RP11-536K7.5	0.0507931	0.165428	1.70349	8.65e-11	8.65e-11
GLIS3-AS1	0.369933	0.122247	-1.59747	8.73e-16	8.73e-16
RP11-184A2.3	0.00974967	0.170441	4.12778	2.17e-25	2.17e-25
LINC00525	0.0472231	0.165391	1.80832	8.03e-12	8.03e-12
LINC00943	0.0118627	0.169562	3.83731	5.61e-33	5.61e-33
RP11-1151B14.3	0.0230049	0.168061	2.86897	5.34e-30	5.34e-30
FGF12-AS2	0.0336722	0.166248	2.30371	1.19e-17	1.19e-17
RP11-344N10.2	0.0251802	0.167388	2.73284	1.21e-11	1.21e-11
AC004791.2	0.0440495	0.164423	1.90021	1.09e-07	1.09e-07
AC006262.5	0.025452	0.166744	2.71178	1.72e-07	1.72e-07
RP11-55K13.1	0.0458914	0.163903	1.83655	2.83e-13	2.83e-13
RP11-466A19.1	0.0438367	0.16415	1.9048	8.06e-18	8.06e-18
AC006262.4	0.010914	0.168408	3.94771	3.01e-18	3.01e-18
RP11-159L20.2	0.0426149	0.164052	1.94472	8.62e-12	8.62e-12
RP11-804N13.1	0.0178736	0.167129	3.22507	4.38e-12	4.38e-12
RP1-85F18.6	0.0413033	0.163468	1.98468	1.58e-10	1.58e-10
RP11-563N6.6	0.023609	0.1645	2.80068	1.63e-12	1.63e-12
RP11-295I5.4	0.0376076	0.162469	2.11106	1.39e-10	1.39e-10
LINC00845	0.563918	0.091525	-2.62325	1.98e-16	1.98e-16
RP11-50B3.2	0.0171016	0.165078	3.27095	4.8e-22	4.8e-22
RP11-392O17.1	0.50059	0.0999218	-2.32476	9.86e-14	9.86e-14
CTD-2529P6.3	0.0366218	0.162271	2.14763	2.24e-13	2.24e-13
SSTR5-AS1	0.778839	0.0623528	-3.6428	1.21e-36	1.21e-36
LINC00664	0.0311638	0.16295	2.38648	1.48e-21	1.48e-21
RP11-165M1.3	0.0404455	0.161645	1.99877	3.09e-08	3.09e-08
RP11-370F5.4	0.503633	0.0992488	-2.34325	4.99e-23	4.99e-23
AC096574.5	0.526304	0.0955829	-2.46107	8.16e-37	8.16e-37
RP11-39M21.1	0.0239816	0.163084	2.76562	1.59e-08	1.59e-08
RP11-295D4.5	0.0533333	0.158674	1.57296	1.28e-09	1.28e-09
PART1	0.342293	0.119722	-1.51554	2.8e-32	2.8e-32
RNF216-IT1	0.035728	0.160761	2.16979	1.71e-11	1.71e-11
AC008060.7	0.00314358	0.165047	5.71433	2.13e-12	2.13e-12
LINC00955	0.508781	0.0967311	-2.39499	8.82e-13	8.82e-13
RP11-968A15.8	0.0416025	0.159216	1.93625	9.72e-13	9.72e-13
CTB-91J4.1	0.006595	0.163898	4.63528	4.34e-23	4.34e-23
CTB-31O20.8	0.0358836	0.159868	2.15549	1.55e-11	1.55e-11
RP11-327F22.1	0.0210956	0.161697	2.93828	4.17e-24	4.17e-24
CTC-343N3.1	0.0540713	0.157077	1.53854	1.51e-09	1.51e-09
LNX1-AS2	0.38741	0.112111	-1.78893	3.99e-25	3.99e-25
RP11-619I22.1	0.0383118	0.159007	2.05323	3.47e-09	3.47e-09
CTB-113P19.1	0.0356159	0.159189	2.16015	3.28e-24	3.28e-24
RP11-85A1.3	0.351735	0.116623	-1.59264	1.67e-23	1.67e-23
RP11-259O2.1	0.399041	0.110172	-1.85678	5.78e-27	5.78e-27
AC092162.1	0.0501302	0.156839	1.64554	3.24e-17	3.24e-17
CTD-2587M2.1	0.0423821	0.157825	1.89679	7.91e-20	7.91e-20
RP1-118J21.25	0.0383455	0.158182	2.04445	1.31e-10	1.31e-10
AC087501.1	0.0411157	0.157743	1.93981	1.26e-11	1.26e-11
RP11-383C6.2	0.0367733	0.158311	2.10603	8.31e-10	8.31e-10
RP11-303E16.6	0.0400101	0.15781	1.97975	3.08e-12	3.08e-12
AC114730.3	0.342661	0.116921	-1.55124	8.28e-21	8.28e-21
AC114812.8	0.0389718	0.157398	2.01391	2.25e-07	2.25e-07
RP11-675F6.4	0.433236	0.104174	-2.05615	1.04e-23	1.04e-23
ALDH1L1-AS1	0.053157	0.155288	1.54662	0.000324257	0.000324257
RP11-534L20.5	0.0473586	0.156067	1.72047	3.24e-10	3.24e-10
AC009305.1	0.0332099	0.157595	2.24654	2.18e-07	2.18e-07
AC024592.9	0.484165	0.0968268	-2.32202	2.29e-16	2.29e-16
RP11-1259L22.1	0.00597908	0.161039	4.75134	1.04e-23	1.04e-23
CTC-273B12.10	0.483018	0.0967831	-2.31925	4.03e-30	4.03e-30
CTD-2553C6.1	0.0114947	0.160211	3.80094	1.11e-24	1.11e-24
AC009133.17	0.0345205	0.156752	2.18296	2.23e-20	2.23e-20
RP11-769O8.1	0.0465766	0.154887	1.73354	3.47e-14	3.47e-14
RP11-180C16.1	0.490299	0.0946546	-2.37292	2.68e-17	2.68e-17
RP11-126O1.2	0.017036	0.158316	3.21615	1.48e-12	1.48e-12
RP11-264E20.1	0.0249693	0.157191	2.65429	2.57e-25	2.57e-25
AC098828.2	0.395673	0.107074	-1.8857	2.19e-16	2.19e-16
RP11-861L17.3	0.0504067	0.153354	1.60517	5.09e-08	5.09e-08
AC069257.8	0.0508895	0.15327	1.59064	3.21e-09	3.21e-09
AC025811.3	0.477063	0.0956928	-2.3177	1.62e-34	1.62e-34
AC083949.1	0.0435746	0.153999	1.82136	5.63e-18	5.63e-18
LINC00427	0.0368919	0.15486	2.06959	1.55e-10	1.55e-10
RP11-154H23.3	0.0454657	0.153418	1.75461	1.39e-12	1.39e-12
RP11-298E9.7	0.0470753	0.153038	1.70085	2.28e-11	2.28e-11
RP3-455J7.4	0.0282488	0.155486	2.46052	2.66e-22	2.66e-22
ARHGAP26-AS1	0.0188231	0.156499	3.05557	1.79e-20	1.79e-20
RP3-324O17.7	0.0396256	0.153478	1.95353	5.43e-09	5.43e-09
CTC-472C24.1	0.00290778	0.158387	5.76739	7.77e-16	7.77e-16
RP1-151B14.6	0.0429433	0.152912	1.83219	2e-13	2e-13
CTC-241F20.4	0.0181807	0.15598	3.10088	1.88e-08	1.88e-08
RP3-395M20.3	0.0263195	0.154465	2.55308	6.55e-09	6.55e-09
RP11-103C16.2	0.0374018	0.152625	2.02882	1.18e-11	1.18e-11
CTD-2287O16.4	0.0198871	0.154968	2.96207	1.44e-17	1.44e-17
RP11-120K24.5	0.347702	0.110507	-1.65372	4.44e-19	4.44e-19
AC012368.1	0.0414784	0.15164	1.87022	2.23e-14	2.23e-14
RP11-554D20.2	0.0525744	0.150087	1.51337	3.9e-11	3.9e-11
UCA1	0.451852	0.0963407	-2.22963	1.95e-18	1.95e-18
NFIA-AS1	0.0455843	0.150925	1.72722	1.98e-09	1.98e-09
LINC00565	0.0385544	0.151748	1.97672	3.01e-20	3.01e-20
RP11-56D16.8	0.0448667	0.150538	1.74641	4.52e-09	4.52e-09
RP3-340N1.2	0.0131122	0.15453	3.55891	1.41e-19	1.41e-19
CTB-79E8.2	0.679358	0.064724	-3.3918	1.02e-30	1.02e-30
RP11-737O24.1	0.0230758	0.153014	2.72921	5.28e-17	5.28e-17
AC018685.1	0.0338681	0.151219	2.15864	0.00112749	0.00112749
CTB-49A3.4	0.641005	0.0695051	-3.20515	3.45e-32	3.45e-32
RP11-697E22.3	0.461074	0.0936882	-2.29906	2.82e-39	2.82e-39
RP3-368B9.2	0.547828	0.0818113	-2.74335	1.19e-29	1.19e-29
RP1-67K17.4	0.0461017	0.14933	1.69561	0.000237442	0.000237442
PRC1-AS1	0.0376019	0.150227	1.99827	9.29e-22	9.29e-22
AC093732.1	0.0494623	0.148502	1.58608	8.21e-09	8.21e-09
RP1-79C4.4	0.021138	0.152291	2.84892	9.29e-18	9.29e-18
AC004901.1	0.620975	0.0715154	-3.11821	3.76e-43	3.76e-43
AC096558.1	0.0188096	0.15253	3.01955	7.86e-19	7.86e-19
AC015849.2	0.0301561	0.150984	2.32387	7.61e-16	7.61e-16
AC009784.3	0.0401587	0.149489	1.89625	1.36e-10	1.36e-10
RP11-408A13.3	0.0508502	0.147465	1.53604	1.2e-07	1.2e-07
RP1-111C20.3	0.0399225	0.14892	1.89927	5.25e-05	5.25e-05
RP11-769O8.3	0.0458092	0.148112	1.69297	2.1e-12	2.1e-12
RP11-861E21.2	0.0251324	0.150839	2.58539	1.1e-25	1.1e-25
CTB-174O21.2	0.0460485	0.147908	1.68348	1.07e-12	1.07e-12
RP1-154K9.2	0.563452	0.0781563	-2.84986	6.58e-33	6.58e-33
ELDR	0.00569091	0.153029	4.749	6e-29	6e-29
RP5-1077H22.1	0.0248375	0.150427	2.59848	2.66e-08	2.66e-08
RP13-650J16.1	0.675184	0.0628874	-3.42444	2.7e-34	2.7e-34
RP11-51J9.4	0.0412074	0.148202	1.84659	3.61e-10	3.61e-10
CACNA1C-AS1	0.0455229	0.147358	1.69466	5.7e-18	5.7e-18
CTC-506B8.1	0.0408154	0.147688	1.85537	4.29e-11	4.29e-11
RP11-108P20.2	0.0214826	0.149733	2.80115	3.11e-14	3.11e-14
AC006960.7	0.779171	0.0471036	-4.04803	1.93e-28	1.93e-28
AC010091.1	0.0135946	0.150131	3.46511	4.6e-22	4.6e-22
RP11-331K21.1	0.00879591	0.150772	4.09939	5.04e-25	5.04e-25
GTF3C2-AS1	0.0442841	0.145848	1.71961	1.54e-14	1.54e-14
RP13-895J2.2	0.376971	0.101031	-1.89966	6.26e-27	6.26e-27
RP11-15I20.1	0.00793368	0.150345	4.24415	1.6e-17	1.6e-17
RP5-1096D14.3	0.0237619	0.148161	2.64045	6.53e-15	6.53e-15
RP11-445N18.5	0.0185113	0.148588	3.00484	2.17e-09	2.17e-09
STEAP3-AS1	0.0410904	0.145539	1.82453	1.21e-13	1.21e-13
CTC-490G23.2	0.0461296	0.144852	1.65081	6.12e-07	6.12e-07
LINC01012	0.032265	0.146673	2.18456	1.55e-23	1.55e-23
RP11-368I23.3	0.0372366	0.145853	1.96973	5.27e-08	5.27e-08
CTD-2252P21.1	0.0126394	0.1491	3.56028	7.05e-22	7.05e-22
RP11-47J17.2	0.0468375	0.144385	1.62419	2.49e-06	2.49e-06
RP11-17G12.3	0.0468918	0.14409	1.61956	4.95e-07	4.95e-07
RP11-33B1.3	0.0489064	0.143742	1.55538	4.98e-10	4.98e-10
RP11-617B3.2	0.0243601	0.146912	2.59236	2.17e-15	2.17e-15
RP11-416A14.1	0.028206	0.146344	2.37529	1.5e-09	1.5e-09
RP11-815J21.1	0.0261039	0.146624	2.48978	3.2e-16	3.2e-16
RP11-302F12.10	0.0130398	0.148055	3.50515	1.24e-16	1.24e-16
RP4-806M20.4	0.0253966	0.146368	2.5269	1.14e-10	1.14e-10
RP11-295M3.2	0.038867	0.144398	1.89343	1.87e-11	1.87e-11
AC007461.2	0.0312371	0.145398	2.21867	8.37e-20	8.37e-20
RP11-6O2.2	0.0475384	0.143177	1.59064	9.38e-09	9.38e-09
CTC-548K16.2	0.0499736	0.142791	1.51466	1.13e-12	1.13e-12
RP11-13J8.1	0.0304156	0.14533	2.25645	1.31e-15	1.31e-15
RP11-680F8.4	0.0495852	0.142706	1.52507	2.57e-09	2.57e-09
SPATA13	0.406988	0.0945403	-2.10599	3.14e-33	3.14e-33
RP11-357N13.3	0.0203753	0.146563	2.84662	9.86e-16	9.86e-16
RP11-1151B14.2	0.00502829	0.148352	4.88281	3.32e-27	3.32e-27
RP11-19E11.1	0.0124974	0.147343	3.55948	1.54e-07	1.54e-07
RP11-288L9.4	0.044041	0.143029	1.69939	3.82e-12	3.82e-12
RP1-5O6.5	0.0425938	0.142785	1.74513	4.32e-08	4.32e-08
RP5-837J1.4	0.0341848	0.143857	2.07321	1.96e-09	1.96e-09
AC004543.2	0.0462409	0.142231	1.62099	4.24e-07	4.24e-07
RP11-138H8.2	0.025874	0.144864	2.48513	2.1e-09	2.1e-09
CTC-563A5.2	0.0441621	0.142207	1.68712	2.99e-10	2.99e-10
RP11-338E21.2	0.019279	0.145519	2.91611	2.16e-09	2.16e-09
RP11-637O19.2	0.0351655	0.14326	2.0264	1.01e-12	1.01e-12
RP11-94C24.13	0.4971	0.0810551	-2.61656	1.16e-24	1.16e-24
TNK2-AS1	0.0297644	0.143875	2.27315	7.89e-31	7.89e-31
LINC00540	0.338551	0.10226	-1.72713	1.65e-27	1.65e-27
LINC00162	0.0262238	0.14416	2.45872	2.61e-17	2.61e-17
KIAA0125	0.0359167	0.142511	1.98834	1.29e-10	1.29e-10
CTD-2006K23.1	0.0463467	0.140687	1.60195	3.68e-18	3.68e-18
RP11-145A3.1	0.0175296	0.14423	3.04051	1.74e-21	1.74e-21
FRY-AS1	0.315782	0.103798	-1.60515	1.03e-26	1.03e-26
RP11-799B12.2	0.0292198	0.14227	2.28361	2.04e-13	2.04e-13
RP11-370B11.3	0.0274653	0.142436	2.37464	4.71e-10	4.71e-10
RP4-761J14.8	0.0377751	0.140907	1.89923	2.21e-21	2.21e-21
RP11-96C23.14	0.0330349	0.141337	2.09707	2.01e-14	2.01e-14
RP1-149A16.12	0.0183608	0.143275	2.96409	1.02e-10	1.02e-10
AC112715.2	0.0226786	0.142624	2.65282	2.52e-10	2.52e-10
TSPEAR-AS1	0.0427888	0.13963	1.7063	2.26e-05	2.26e-05
RP11-56B16.5	0.0361835	0.140489	1.95705	9.42e-11	9.42e-11
CTC-453G23.5	0.0259223	0.141513	2.44867	7.42e-19	7.42e-19
GS1-174L6.4	0.0231912	0.141841	2.61262	1.76e-12	1.76e-12
CTB-113P19.4	0.0413573	0.13916	1.75053	2.1e-14	2.1e-14
RP11-438D14.2	0.336607	0.0994186	-1.75948	1.3e-37	1.3e-37
RP11-452L6.8	0.0245862	0.141179	2.5216	8.06e-13	8.06e-13
RP11-1026M7.2	0.0208377	0.141584	2.76439	2.73e-18	2.73e-18
AC013472.4	0.380147	0.0931866	-2.02836	9.01e-40	9.01e-40
RP11-382A20.6	0.0471491	0.137964	1.54899	5.91e-08	5.91e-08
RP11-867G23.12	0.0241285	0.140824	2.54508	5.71e-15	5.71e-15
KB-1043D8.8	0.00804693	0.142909	4.15052	1.57e-18	1.57e-18
RP11-354P11.8	0.0150542	0.141892	3.23655	1.47e-11	1.47e-11
RP11-509A17.3	0.348961	0.096818	-1.84972	1.9e-05	1.9e-05
AC007386.4	0.0426565	0.137958	1.69339	1.02e-07	1.02e-07
CTC-340I23.2	0.00772368	0.142628	4.20683	9.07e-16	9.07e-16
NUCB1-AS1	0.0324926	0.139294	2.09995	9.91e-11	9.91e-11
FARSA-AS1	0.0427826	0.137779	1.68726	7.66e-07	7.66e-07
RP1-142L7.9	0.0156215	0.141145	3.17557	2.28e-21	2.28e-21
TSPEAR-AS2	0.0385898	0.138032	1.83871	2.63e-06	2.63e-06
RP11-472G21.2	0.0277308	0.139358	2.32924	7.1e-17	7.1e-17
RP11-785D18.3	0.0288644	0.139177	2.26955	1.79e-09	1.79e-09
RP11-223C24.1	0.0382215	0.137754	1.84964	1.16e-09	1.16e-09
KCNMB2-AS1	0.0363518	0.137956	1.92411	2.48e-09	2.48e-09
AC007308.6	0.0418015	0.137137	1.714	1.45e-11	1.45e-11
RP11-524H19.2	0.619881	0.0593231	-3.38532	1.14e-55	1.14e-55
AC073283.7	0.0404338	0.137252	1.7632	2.53e-12	2.53e-12
NFE4	0.0377654	0.137391	1.86315	8e-13	8e-13
RP11-523O18.5	0.0240601	0.13919	2.53234	1.14e-23	1.14e-23
CTC-367F4.1	0.0408585	0.136884	1.74424	8.8e-10	8.8e-10
CTD-2587H19.2	0.0282612	0.13848	2.29279	3.76e-11	3.76e-11
IFNG-AS1	0.0321981	0.13787	2.09826	4.08e-13	4.08e-13
RP5-875O13.1	0.382746	0.090426	-2.08158	1.04e-23	1.04e-23
RP11-674P19.2	0.0124769	0.140131	3.48944	2.18e-26	2.18e-26
RP11-421P23.2	0.0166861	0.13941	3.06261	2.8e-20	2.8e-20
CTD-2260A17.3	0.045177	0.135118	1.58056	5.42e-10	5.42e-10
RP11-235E17.3	0.0462992	0.13486	1.54241	7.28e-07	7.28e-07
AC003682.16	0.0383077	0.135908	1.82693	4.97e-09	4.97e-09
WT1-AS	0.442874	0.081237	-2.44669	3.14e-28	3.14e-28
LINC00264	0.0101299	0.139467	3.78323	1.22e-25	1.22e-25
IL20RB-AS1	0.00367927	0.140327	5.25323	2e-12	2e-12
CTC-338M12.6	0.0468749	0.134243	1.51796	4.6e-13	4.6e-13
RP11-256I23.1	0.03757	0.135427	1.84986	1.54e-08	1.54e-08
RP11-158M2.2	0.0444769	0.134284	1.59415	2.21e-06	2.21e-06
RP4-644L1.2	0.0200332	0.137427	2.77819	1.2e-24	1.2e-24
RP1-16A9.1	0.0258372	0.13659	2.40233	7.28e-17	7.28e-17
RP11-442O1.3	0.293451	0.100467	-1.5464	1.62e-12	1.62e-12
RP11-886P16.6	0.0323887	0.135479	2.0645	6.08e-10	6.08e-10
RP4-737E23.2	0.458875	0.077978	-2.55696	9.42e-31	9.42e-31
LINC01317	0.387963	0.0873244	-2.15146	1.07e-34	1.07e-34
RP11-53B2.4	0.0290844	0.135548	2.22048	9.7e-12	9.7e-12
NAV2-AS3	0.489735	0.0735516	-2.73517	2.73e-38	2.73e-38
CTD-2349P21.5	0.0380892	0.134059	1.81541	2.42e-10	2.42e-10
RP11-276H1.3	0.0335011	0.134236	2.00249	7.7e-14	7.7e-14
LINC01411	0.0433605	0.132797	1.61477	3.43e-10	3.43e-10
AC003104.1	0.0444552	0.132571	1.57634	1.03e-11	1.03e-11
RP1-90L14.1	0.00631068	0.137666	4.44724	3.77e-15	3.77e-15
RP11-245C17.2	0.0458415	0.132329	1.5294	6.1e-07	6.1e-07
RP11-245J24.1	0.796393	0.0307432	-4.69514	4.22e-49	4.22e-49
RP11-240L7.4	0.0301091	0.133849	2.15233	9.65e-14	9.65e-14
LINC00906	0.0152278	0.135794	3.15663	3.82e-14	3.82e-14
RP11-584P21.2	0.0310735	0.133226	2.10012	8.24e-17	8.24e-17
RP11-197N18.2	0.0420317	0.131585	1.64645	3.35e-18	3.35e-18
RP11-96C23.13	0.0395662	0.131889	1.73698	6.51e-14	6.51e-14
LINC01271	0.0182713	0.13473	2.88243	1.8e-28	1.8e-28
AC097382.5	0.0215033	0.134264	2.64244	1.18e-13	1.18e-13
RP4-803J11.2	0.033186	0.132512	1.99748	1.55e-14	1.55e-14
RP11-327F22.6	0.020222	0.134215	2.73055	1.77e-16	1.77e-16
RP11-734K21.2	0.569335	0.0602468	-3.24032	7.79e-53	7.79e-53
CTC-232P5.3	0.0259775	0.133364	2.36004	1.33e-12	1.33e-12
RP5-1056H1.2	0.317451	0.0940667	-1.75478	1.89e-14	1.89e-14
RP11-332J15.4	0.0163862	0.134564	3.03774	3.31e-17	3.31e-17
RP11-395B7.2	0.00887716	0.1355	3.93205	5.83e-25	5.83e-25
ZBTB20-AS1	0.0412033	0.131141	1.67029	1.56e-11	1.56e-11
ISM1-AS1	0.0363904	0.131509	1.85353	1.98e-09	1.98e-09
GM140	0.0219043	0.133435	2.60685	1.38e-10	1.38e-10
RP11-469J4.3	0.0406558	0.130211	1.67932	1.66e-11	1.66e-11
RP11-982M15.6	0.0387564	0.130131	1.74746	3.76e-13	3.76e-13
CTD-2562J17.2	0.0140632	0.133416	3.24593	8.98e-12	8.98e-12
RP11-141M1.3	0.278594	0.0976925	-1.51184	1.12e-26	1.12e-26
RP11-67A1.2	0.0301308	0.130957	2.11978	3.14e-14	3.14e-14
RP11-91K8.5	0.0302584	0.130833	2.11232	1.3e-09	1.3e-09
CTD-2587H24.10	0.0393636	0.129572	1.71882	5.51e-15	5.51e-15
RP11-981G7.3	0.0358086	0.129864	1.85863	1.78e-09	1.78e-09
RP11-552M14.1	0.0194542	0.132057	2.76301	2.37e-13	2.37e-13
RP11-697N18.4	0.0293565	0.130676	2.15424	2.3e-15	2.3e-15
TSSC1-IT1	0.37102	0.0846243	-2.13235	2.85e-19	2.85e-19
RP5-1116H23.5	0.0324554	0.129879	2.00064	1.44e-09	1.44e-09
RP11-1008C21.1	0.0441185	0.128282	1.53986	9.54e-18	9.54e-18
HAR1B	0.0448163	0.128092	1.51508	1.46e-09	1.46e-09
KB-1471A8.1	0.311359	0.0921717	-1.75618	2.12e-24	2.12e-24
RP11-344P13.4	0.0129549	0.132219	3.35136	2.65e-12	2.65e-12
RP11-27G22.1	0.00377884	0.13336	5.14124	4.49e-18	4.49e-18
RP4-735C1.4	0.565372	0.0577785	-3.2906	2.47e-39	2.47e-39
RP11-661A12.9	0.0403966	0.128356	1.66784	4.91e-07	4.91e-07
RP4-635E18.7	0.0290709	0.129828	2.15895	1.37e-19	1.37e-19
AC073641.2	0.0360666	0.128836	1.8368	1.42e-08	1.42e-08
RP11-128P17.1	0.539307	0.0611025	-3.1418	1.48e-17	1.48e-17
CTB-33O18.1	0.0165349	0.131443	2.99085	3.43e-08	3.43e-08
AC006372.6	0.0303603	0.129536	2.0931	8.32e-07	8.32e-07
SH3PXD2A-AS1	0.0273503	0.129677	2.24529	1.75e-24	1.75e-24
XXbac-B476C20.14	0.0228951	0.130248	2.50814	7.69e-07	7.69e-07
RP11-377G16.2	0.0388079	0.128025	1.72201	8.28e-06	8.28e-06
RP11-141M3.6	0.30815	0.0917736	-1.74748	4.63e-31	4.63e-31
RP11-757A13.1	0.0415532	0.127365	1.61594	4.21e-06	4.21e-06
AC012123.1	0.587754	0.0537498	-3.45088	1.16e-39	1.16e-39
AC017101.10	0.0442472	0.126774	1.5186	1.06e-07	1.06e-07
RP11-520D19.2	0.0325009	0.128316	1.98115	1.49e-15	1.49e-15
CTB-35F21.3	0.0216559	0.129633	2.5816	8.79e-14	8.79e-14
CTA-276F8.2	0.0260356	0.129032	2.30918	3.09e-07	3.09e-07
RP11-77K12.3	0.0412578	0.126936	1.62136	4.14e-09	4.14e-09
RP11-111E14.1	0.0380952	0.127321	1.74079	1.43e-05	1.43e-05
RP11-496B10.3	0.282558	0.0941977	-1.58478	1.36e-11	1.36e-11
BEAN1-AS1	0.0328742	0.127749	1.95828	2.92e-13	2.92e-13
LINC01529	0.0172153	0.1297	2.91341	3.3e-15	3.3e-15
LA16c-349E10.1	0.0293759	0.127997	2.1234	1.83e-10	1.83e-10
AC005616.2	0.794282	0.0250447	-4.98707	6.88e-26	6.88e-26
RP4-555D20.4	0.436287	0.0731985	-2.57539	4.03e-38	4.03e-38
RP3-380B4.1	0.534218	0.0598055	-3.15908	1.32e-23	1.32e-23
RP11-75L1.1	0.0178061	0.12906	2.8576	3.64e-18	3.64e-18
RP11-35P15.1	0.0380326	0.126282	1.73134	1.05e-05	1.05e-05
AC008088.4	0.0136222	0.129509	3.24902	8.39e-13	8.39e-13
F10-AS1	0.29246	0.0918483	-1.67091	1.32e-27	1.32e-27
LINC00607	0.0291539	0.127084	2.12402	2.31e-28	2.31e-28
RP5-916L7.2	0.0147877	0.128983	3.12471	2.11e-16	2.11e-16
CTC-435M10.10	0.00893496	0.129306	3.85518	3.17e-10	3.17e-10
RP11-463J17.2	0.383641	0.0787834	-2.28379	5.31e-23	5.31e-23
RP11-879F14.1	0.458865	0.0685861	-2.74208	1.02e-25	1.02e-25
RP11-141O11.2	0.322172	0.0869807	-1.88906	1.6e-24	1.6e-24
CTB-180A7.6	0.0318851	0.12558	1.97765	2.82e-10	2.82e-10
RP11-706C16.7	0.460665	0.0677541	-2.76534	4.15e-16	4.15e-16
LINC00871	0.60584	0.0481652	-3.65287	9.58e-33	9.58e-33
XXyac-YX65C7_A.3	0.0335193	0.124919	1.89793	4.29e-05	4.29e-05
RP13-991F5.2	0.0314157	0.125071	1.99319	6.06e-13	6.06e-13
RP1-122K4.3	0.0392337	0.12382	1.65809	5.36e-09	5.36e-09
RP11-63M22.1	0.0396022	0.123674	1.6429	1.04e-06	1.04e-06
RP11-673E1.1	0.0343678	0.124053	1.85183	1.57e-11	1.57e-11
RP4-802A10.1	0.0209536	0.125842	2.58635	5.2e-11	5.2e-11
RP11-20B24.6	0.0381944	0.123302	1.69076	1.42e-08	1.42e-08
AC104532.3	0.0227806	0.125222	2.45861	3.72e-09	3.72e-09
CTD-2373N4.5	0.0239798	0.124968	2.38166	1.08e-11	1.08e-11
RP11-586K2.1	0.00359963	0.127599	5.14762	7.19e-10	7.19e-10
AC083884.8	0.0316301	0.123681	1.96726	4.22e-14	4.22e-14
RP11-563M4.1	0.463483	0.0652699	-2.82803	8.19e-40	8.19e-40
RP11-465L10.10	0.0128848	0.125792	3.2873	1.52e-32	1.52e-32
LINC00444	0.0413575	0.121823	1.55857	5.77e-05	5.77e-05
AP000476.1	0.0252083	0.123899	2.29719	7.45e-27	7.45e-27
RP11-129K12.1	0.0329301	0.122733	1.89804	5.65e-13	5.65e-13
LINC00244	0.0314732	0.122911	1.96542	2.2e-09	2.2e-09
RP11-494H4.3	0.0281597	0.123184	2.12911	2.62e-07	2.62e-07
LL22NC03-104C7.1	0.299898	0.0866011	-1.79202	1.14e-26	1.14e-26
NFIA-AS2	0.0375682	0.121898	1.69809	4.2e-10	4.2e-10
AC099552.3	0.704166	0.0319996	-4.45979	2.66e-65	2.66e-65
RP11-583F2.2	0.0396791	0.121051	1.60916	8.04e-12	8.04e-12
RP11-146E13.4	0.00936562	0.125069	3.73921	1.93e-15	1.93e-15
RP1-170O19.24	0.30961	0.0844796	-1.87378	1.68e-23	1.68e-23
RP11-524C21.2	0.0423461	0.120316	1.50653	7.96e-10	7.96e-10
RP1-102K2.6	0.0218363	0.122989	2.49373	7.6e-09	7.6e-09
CTC-218B8.3	0.0384085	0.120697	1.65189	0.0031392	0.0031392
RP4-784A16.5	0.0350905	0.121069	1.78668	5.58e-11	5.58e-11
CTD-2007H18.1	0.803671	0.0175694	-5.51547	8.42e-64	8.42e-64
AC093642.6	0.0179135	0.123292	2.78296	1.14e-08	1.14e-08
AC097713.3	0.00395282	0.12512	4.98428	5.87e-19	5.87e-19
LINC00032	0.04223	0.119838	1.50475	6.44e-10	6.44e-10
AC159540.1	0.0191786	0.122806	2.67881	9.84e-27	9.84e-27
RP11-570L15.1	0.0250089	0.121772	2.28367	1.29e-10	1.29e-10
ANKRD44-IT1	0.0240198	0.121809	2.34232	1.81e-12	1.81e-12
RP11-45M22.5	0.0269073	0.121414	2.17387	4.53e-10	4.53e-10
MNX1-AS2	0.0221022	0.121945	2.46397	4.38e-08	4.38e-08
RP11-78C3.1	0.432863	0.066398	-2.7047	2.27e-32	2.27e-32
RP11-196H14.4	0.025331	0.1212	2.25841	5.69e-09	5.69e-09
RP11-867G23.13	0.0267425	0.12091	2.17673	1.19e-11	1.19e-11
RP11-528G1.2	0.0111663	0.122795	3.45903	3.23e-25	3.23e-25
RP11-455F5.4	0.027542	0.120491	2.12921	2.02e-11	2.02e-11
MLK7-AS1	0.0331022	0.119646	1.85377	9.14e-21	9.14e-21
LINC00896	0.0150079	0.122049	3.02367	1.9e-17	1.9e-17
RP11-542M13.3	0.0403697	0.118584	1.55457	1e-09	1e-09
LINC01337	0.0312973	0.119685	1.93513	2.76e-10	2.76e-10
AP000697.6	0.691115	0.030577	-4.49841	3.04e-51	3.04e-51
RP13-436F16.1	0.397934	0.0700027	-2.50705	7.87e-39	7.87e-39
CTC-297N7.1	0.0344069	0.118763	1.78731	1.34e-10	1.34e-10
RP11-74M11.2	0.46093	0.0613514	-2.90938	2.77e-12	2.77e-12
AF127936.3	0.032199	0.118985	1.88569	4.44e-16	4.44e-16
RP11-883A18.3	0.0284328	0.119489	2.07125	8.31e-10	8.31e-10
CTC-498M16.4	0.0344596	0.118503	1.78195	4.46e-08	4.46e-08
U62631.5	0.0296972	0.119086	2.00361	2.99e-08	2.99e-08
RP11-255E6.6	0.289523	0.0840865	-1.78373	4.14e-29	4.14e-29
RP11-282I1.1	0.015888	0.120786	2.92644	1.63e-21	1.63e-21
SMCR2	0.0283617	0.119082	2.06994	1.15e-09	1.15e-09
RP11-474I11.8	0.0151525	0.120598	2.99258	2.01e-10	2.01e-10
RP11-750H9.7	0.00954145	0.121333	3.66862	6.29e-12	6.29e-12
RP11-1151B14.1	0.00613089	0.121788	4.31213	4.02e-24	4.02e-24
AC091729.7	0.0312883	0.11827	1.91839	1.46e-12	1.46e-12
LINC00618	0.0385329	0.117181	1.60457	3.74e-08	3.74e-08
RP11-109J4.1	0.32656	0.0783655	-2.05906	1.62e-27	1.62e-27
RP1-158P9.1	0.0204481	0.119232	2.54373	2.08e-15	2.08e-15
RP11-445O3.1	0.271815	0.0853929	-1.67044	2.06e-22	2.06e-22
C1orf147	0.0233814	0.118679	2.34364	3.83e-19	3.83e-19
RP11-45M22.3	0.0399573	0.11636	1.54206	1.55e-08	1.55e-08
CTD-2349P21.6	0.0349769	0.116869	1.74041	1.1e-06	1.1e-06
NLGN1-AS1	0.00507228	0.120795	4.57378	2.54e-17	2.54e-17
CTB-40H15.4	0.0334936	0.116953	1.80397	1.03e-07	1.03e-07
FAM225A	0.0301411	0.117392	1.96153	1.02e-24	1.02e-24	1
TBL1XR1-AS1	0.0276258	0.117702	2.09105	1.65e-11	1.65e-11
UNQ6494	0.0286494	0.117434	2.03527	5.15e-16	5.15e-16
RP11-64K12.9	0.0310934	0.117076	1.91277	3.01e-08	3.01e-08
RP5-1077I2.3	0.0299877	0.11715	1.96591	1.15e-08	1.15e-08
RP5-907D15.3	0.292672	0.0816396	-1.84194	7.78e-28	7.78e-28
CTD-2013N17.4	0.012311	0.119186	3.27519	6.35e-12	6.35e-12
RP11-540O11.6	0.0370773	0.115329	1.63715	2.4e-05	2.4e-05
LINC00380	0.484291	0.0548244	-3.14299	3.25e-36	3.25e-36
AC093484.4	0.0237585	0.116609	2.29517	4.6e-13	4.6e-13
LYST-AS1	0.0309554	0.115604	1.90093	1.55e-06	1.55e-06
RP11-697H9.2	0.0292983	0.115194	1.97518	1.98e-07	1.98e-07
RP11-292E2.1	0.0328919	0.114644	1.80136	3.16e-07	3.16e-07
RP11-583F2.7	0.0355138	0.114057	1.6833	5.86e-10	5.86e-10
AC003090.1	0.429242	0.0610546	-2.81362	1.27e-18	1.27e-18
RP11-510C10.3	0.0015633	0.118486	6.24397	1.25e-16	1.25e-16
RP11-481C4.1	0.0208893	0.115776	2.4705	5.22e-07	5.22e-07
RP11-563P16.1	0.0315364	0.114294	1.85766	1.37e-12	1.37e-12
RP11-132E11.2	0.68028	0.026606	-4.6763	1.17e-28	1.17e-28
RP11-379B18.6	0.0333238	0.113623	1.76963	1.23e-08	1.23e-08
RP11-379F12.4	0.700644	0.0237199	-4.88452	4.58e-78	4.58e-78
RP4-549F15.1	0.0347521	0.113297	1.70494	2.44e-08	2.44e-08
RP11-357N13.2	0.0176208	0.115594	2.71371	8.52e-14	8.52e-14
CTD-2243E23.1	0.336887	0.0725884	-2.21445	1.71e-61	1.71e-61
AC007879.3	0.0293662	0.113841	1.95479	4.18e-09	4.18e-09
RP11-655C2.3	0.0372584	0.112698	1.59683	1.26e-07	1.26e-07
IL21-AS1	0.0085811	0.116556	3.76371	3.12e-13	3.12e-13
LINC01224	0.359404	0.0692754	-2.37519	2.31e-28	2.31e-28
RP13-494C23.1	0.0177246	0.115088	2.69891	1.63e-21	1.63e-21
PCSK6-AS1	0.00325224	0.116976	5.16863	7.97e-17	7.97e-17
RP11-31F19.1	0.342329	0.0711048	-2.26737	4.52e-23	4.52e-23
RP11-482D24.3	0.361978	0.0684237	-2.40333	4.16e-35	4.16e-35
RP11-5P4.3	0.659768	0.0281264	-4.55196	1.6e-50	1.6e-50
RP3-438O4.4	0.0185896	0.114299	2.62024	1.87e-10	1.87e-10
RP11-278H7.4	0.0231438	0.11361	2.2954	4.37e-10	4.37e-10
AC017006.2	0.0248566	0.11325	2.18781	9.87e-06	9.87e-06
ADPGK-AS1	0.0271791	0.112872	2.05411	2.07e-31	2.07e-31
AP001056.1	0.0216805	0.11358	2.38924	3.11e-13	3.11e-13
CTD-2282P23.2	0.00892644	0.115149	3.68928	2.65e-11	2.65e-11
RP11-18H21.3	0.572821	0.038841	-3.88243	2.06e-23	2.06e-23
CTD-2256P15.1	0.0276107	0.112073	2.02113	2.06e-07	2.06e-07
DLG1-AS1	0.314559	0.0734415	-2.09866	8.77e-35	8.77e-35
AC009120.11	0.0363684	0.110534	1.60373	2.08e-08	2.08e-08
XXYLT1-AS1	0.245565	0.0823191	-1.57681	1.11e-14	1.11e-14
RP11-1376P16.1	0.0249199	0.111981	2.16789	2.7e-08	2.7e-08
LINC00948	0.572666	0.0382449	-3.90435	4.28e-15	4.28e-15
LINC00652	0.291326	0.0760788	-1.93707	6.52e-35	6.52e-35
RP11-258F22.2	0.00900552	0.113938	3.66129	1.53e-14	1.53e-14
CTB-127C13.1	0.00471915	0.114514	4.60086	2.39e-27	2.39e-27
RP11-517H2.6	0.0296134	0.111159	1.9083	2.31e-20	2.31e-20
RP11-390K5.3	0.0273911	0.111416	2.02418	5.23e-08	5.23e-08
RP11-452C8.1	0.0309296	0.110793	1.8408	2.47e-11	2.47e-11
RP5-867C24.4	0.0209539	0.111818	2.41586	3e-09	3e-09
RP11-16E23.3	0.0119776	0.113014	3.23809	1.1e-10	1.1e-10
RP11-192P3.4	0.0169638	0.112264	2.72636	5.24e-22	5.24e-22
XXbac-B476C20.13	0.012591	0.112703	3.16206	4.19e-21	4.19e-21
RP11-411B10.2	0.02436	0.110965	2.18752	7.39e-18	7.39e-18
RP1-29C18.8	0.0139427	0.112289	3.00963	9.76e-27	9.76e-27
RP11-25K21.6	0.01592	0.111975	2.81427	2.66e-13	2.66e-13
CTD-2583P5.3	0.021889	0.111075	2.34326	2.04e-11	2.04e-11
LINC01433	0.018307	0.111502	2.60661	4.02e-17	4.02e-17
RP11-14I17.2	0.0252216	0.110543	2.13188	5.06e-09	5.06e-09
RP11-662G23.1	0.0254972	0.110454	2.11504	2.97e-08	2.97e-08
RP11-469N6.1	0.235221	0.0822255	-1.51636	1.06e-21	1.06e-21
SIRPG-AS1	0.00411725	0.113012	4.77865	7.03e-27	7.03e-27
RP4-591N18.2	0.0227253	0.110497	2.28163	1.06e-14	1.06e-14
KB-1562D12.1	0.598294	0.0329502	-4.1825	3.84e-49	3.84e-49
RP4-569D19.8	0.0169926	0.111043	2.70814	3.88e-11	3.88e-11
RP11-138A9.1	0.027001	0.109608	2.02127	3.31e-06	3.31e-06
AC010894.5	0.0163149	0.11089	2.76488	4.61e-13	4.61e-13
RP11-536G4.1	0.603061	0.0318914	-4.24106	2.61e-51	2.61e-51
RP11-13P5.2	0.0366405	0.107748	1.55614	1.59e-06	1.59e-06
RP11-1191J2.2	0.0133436	0.110706	3.05251	1.12e-18	1.12e-18
ARHGAP26-IT1	0.0124563	0.110784	3.1528	5.14e-10	5.14e-10
CTD-2003C8.2	0.0297821	0.108436	1.86432	4.69e-11	4.69e-11
LINC01141	0.0219691	0.109401	2.31608	2.19e-21	2.19e-21
CTD-2017F17.1	0.0308609	0.108162	1.80935	1.38e-09	1.38e-09
AC005152.3	0.0203996	0.109544	2.42491	6.54e-14	6.54e-14
RP11-457K10.1	0.518705	0.0424341	-3.61162	2.45e-41	2.45e-41
CTC-550B14.6	0.0303591	0.107797	1.82811	7.47e-11	7.47e-11
RP11-354P11.3	0.0281317	0.10797	1.94036	6.49e-07	6.49e-07
RP4-646N3.1	0.262681	0.076398	-1.7817	5.31e-22	5.31e-22
RP11-2E17.2	0.0181468	0.109267	2.59007	7.42e-11	7.42e-11
RP11-650L12.1	0.0159638	0.109457	2.7775	9.38e-09	9.38e-09
RP11-643M14.1	0.292203	0.0722074	-2.01675	4.11e-33	4.11e-33
AC005757.6	0.00577424	0.110733	4.26131	6.2e-18	6.2e-18
CTD-2538C1.3	0.0330716	0.107011	1.6941	1.07e-10	1.07e-10
RP11-169K17.3	0.0352919	0.106231	1.5898	5.26e-07	5.26e-07
AL157871.2	0.247931	0.0775658	-1.67644	4.89e-22	4.89e-22
RP1-127D3.4	0.0313809	0.106665	1.76513	8.11e-10	8.11e-10
ANKRD33B-AS1	0.0225579	0.107713	2.25549	2.3e-08	2.3e-08
RP11-671P2.1	0.342742	0.0646159	-2.40716	2.84e-26	2.84e-26
PP14571	0.231197	0.0795142	-1.53984	8.4e-13	8.4e-13
RP11-404O13.5	0.0302078	0.106533	1.81831	1.33e-09	1.33e-09
RP11-478K15.7	0.0303079	0.106467	1.81265	1.08e-06	1.08e-06
RP11-178F10.1	0.029969	0.106459	1.82876	5.92e-06	5.92e-06
RP11-526N18.1	0.0258646	0.106915	2.04741	8.64e-09	8.64e-09
CTB-138E5.1	0.0172459	0.107977	2.6464	9.42e-13	9.42e-13
GPC6-AS2	0.0200835	0.107479	2.41998	1.39e-10	1.39e-10
RP5-850O15.3	0.0275917	0.106438	1.94771	7.26e-07	7.26e-07
CTD-2589M5.5	0.0159091	0.107192	2.75227	1.15e-12	1.15e-12
RP11-557C18.3	0.0330017	0.104372	1.66113	1.99e-08	1.99e-08
RP11-142A12.1	0.727273	0.0108118	-6.07182	5.58e-67	5.58e-67
RP11-64D24.4	0.00758782	0.107543	3.82508	2.21e-31	2.21e-31
LINC01561	0.420024	0.0520102	-3.01361	1.88e-36	1.88e-36
LINC01013	0.0352948	0.103622	1.5538	4.7e-11	4.7e-11
RP11-489G11.3	0.00785176	0.10731	3.77263	4.15e-30	4.15e-30
CTD-2501M5.1	0.00908101	0.107017	3.55884	1.88e-09	1.88e-09
RP11-474I11.7	0.0227568	0.10516	2.20822	5.89e-09	5.89e-09
CTC-448D22.1	0.0221921	0.105185	2.24482	5e-08	5e-08
CTD-2168K21.1	0.0199652	0.105219	2.39784	9.16e-13	9.16e-13
RP11-10L7.1	0.289414	0.068912	-2.07031	1.09e-20	1.09e-20
RP11-319G9.5	0.0234562	0.104511	2.15562	2.99e-10	2.99e-10
AP001471.1	0.0329611	0.103196	1.64655	1.25e-07	1.25e-07
GCSAML-AS1	0.248235	0.07421	-1.74202	1.2e-24	1.2e-24
RP11-363E6.4	0.0259416	0.104121	2.00493	1.57e-24	1.57e-24
LA16c-380H5.1	0.0282016	0.103771	1.87955	1.08e-20	1.08e-20
RP11-148L24.1	0.029389	0.103441	1.81546	0.00102529	0.00102529
CTC-268N12.3	0.0187155	0.10483	2.48574	4.25e-09	4.25e-09
RP11-831F12.2	0.0265919	0.103573	1.9616	3.69e-06	3.69e-06
AC096669.1	0.01133	0.105446	3.21829	4.46e-15	4.46e-15
CTA-256D12.11	0.0285675	0.102833	1.84785	6.51e-06	6.51e-06
RP5-988G17.1	0.00239893	0.106335	5.47008	1.48e-23	1.48e-23
AC078842.3	0.0159835	0.104504	2.7089	1.74e-09	1.74e-09
RP1-149A16.19	0.0300178	0.102604	1.77319	8.54e-09	8.54e-09
RP3-417L20.4	0.477114	0.0423313	-3.49454	2.08e-31	2.08e-31
CECR3	0.0319198	0.102245	1.67951	0.000153868	0.000153868
RP11-293P20.4	0.0269855	0.102864	1.93048	2.66e-08	2.66e-08
RP11-498D10.3	0.0243771	0.103183	2.08161	6.44e-08	6.44e-08
RP11-326C3.14	0.0144436	0.104365	2.85314	6.43e-13	6.43e-13
RP5-881L22.5	0.367251	0.0568461	-2.69163	1.65e-14	1.65e-14
SLC14A2-AS1	0.260652	0.0711716	-1.87275	6.79e-31	6.79e-31
RP11-298O21.6	0.0151064	0.104167	2.78567	6.39e-09	6.39e-09
RP11-734K21.5	0.477284	0.0419322	-3.50872	1.72e-42	1.72e-42
AOAH-IT1	0.0190365	0.103601	2.44419	2.67e-11	2.67e-11
AC012593.1	0.0105864	0.104733	3.30643	2.62e-21	2.62e-21
PWRN1	0.331288	0.0613294	-2.43344	2.97e-30	2.97e-30
RP11-583F2.5	0.0188562	0.103243	2.45294	4.51e-07	4.51e-07
CTB-35F21.2	0.018362	0.103248	2.49132	1.99e-07	1.99e-07
RP11-973H7.4	0.0297751	0.101693	1.77204	7.17e-11	7.17e-11
RP11-325E5.1	0.02015	0.102975	2.35344	3.19e-15	3.19e-15
RP11-815M8.1	0.00935388	0.104409	3.48053	1.29e-11	1.29e-11
RP11-165M1.2	0.0298587	0.101309	1.76254	7.74e-05	7.74e-05
RP5-933B4.1	0.250282	0.071467	-1.80821	4.64e-14	4.64e-14
CTA-339C12.1	0.016196	0.102787	2.66595	1.29e-10	1.29e-10
AP000345.1	0.377471	0.0541431	-2.80151	7.2e-20	7.2e-20
CTC-344H19.4	0.0171294	0.102513	2.58126	3.06e-12	3.06e-12
RP13-20L14.4	0.0262071	0.101196	1.94912	7.15e-11	7.15e-11
RP5-836J3.1	0.0306953	0.10047	1.71068	8.55e-05	8.55e-05
RP11-662B19.2	0.0296093	0.100582	1.76425	1.12e-07	1.12e-07
CTD-2270L9.2	0.0229338	0.101463	2.1454	4.12e-11	4.12e-11
RP11-459C13.1	0.311903	0.0625218	-2.31866	5.28e-38	5.28e-38
XX-C283C717.1	0.0252918	0.101017	1.99785	7.49e-11	7.49e-11
CTD-2568A17.1	0.023098	0.101297	2.13275	3.48e-14	3.48e-14
RP11-35G22.1	0.0306973	0.100244	1.70733	1.2e-06	1.2e-06
LINC01449	0.0245347	0.101037	2.04199	9.09e-11	9.09e-11
RP11-276H1.2	0.0310934	0.0999658	1.68483	9.89e-05	9.89e-05
RP11-429B14.4	0.00345934	0.103664	4.90528	2.16e-13	2.16e-13
RP11-506B6.6	0.0213929	0.100924	2.23807	5.44e-28	5.44e-28
RP11-252K23.1	0.0213925	0.100902	2.23777	6.13e-07	6.13e-07
TARID	0.335167	0.0586035	-2.51582	1.01e-37	1.01e-37
ABCC5-AS1	0.0222682	0.100704	2.17707	6.77e-06	6.77e-06
RP11-390D11.1	0.0344782	0.0989838	1.52151	2.4e-05	2.4e-05
RP11-936I5.1	0.0305599	0.09944	1.70218	1.57e-13	1.57e-13
RP11-246A10.1	0.0314226	0.0992976	1.65996	2.65e-10	2.65e-10
RP11-114H24.7	0.00889441	0.101979	3.51923	2.77e-11	2.77e-11
XIAP-AS1	0.015385	0.101087	2.716	9.24e-08	9.24e-08
AC011752.1	0.00652141	0.102277	3.97116	1.12e-09	1.12e-09
AC116366.5	0.0197825	0.100432	2.34392	3.75e-14	3.75e-14
RP11-89N17.1	0.0270916	0.0993056	1.87403	2.85e-12	2.85e-12
AC008079.10	0.0220919	0.0999531	2.17773	7.15e-31	7.15e-31
RP11-276H19.1	0.266663	0.067027	-1.9922	2.63e-37	2.63e-37
RP11-6B19.1	0.0226702	0.0998278	2.13864	4.84e-05	4.84e-05
RP11-379F12.3	0.558202	0.0276335	-4.3363	6.4e-56	6.4e-56
AF127577.11	0.0247873	0.0993833	2.0034	9.87e-08	9.87e-08
RP11-753H16.3	0.0291577	0.0987226	1.7595	3.66e-14	3.66e-14
RP11-69H7.2	0.0315824	0.0983693	1.63909	7.37e-16	7.37e-16
RP11-1057B6.1	0.0324823	0.0979511	1.59241	1.21e-05	1.21e-05
RP5-994D16.11	0.0303904	0.0981927	1.692	1.82e-14	1.82e-14
RP11-1148O4.2	0.0320325	0.0978831	1.61152	1.33e-05	1.33e-05
AC016735.2	0.364486	0.0531148	-2.77868	4.41e-12	4.41e-12
RP11-386J22.3	0.0297395	0.0979237	1.71928	2.53e-06	2.53e-06
CTB-186G2.1	0.00456363	0.100611	4.46246	1.23e-16	1.23e-16
RP11-351M16.3	0.234445	0.0696498	-1.75106	5.14e-09	5.14e-09
AF131215.3	0.0238793	0.0979595	2.03643	1.03e-08	1.03e-08
CTD-2026K11.2	0.029257	0.0970831	1.73044	2.42e-07	2.42e-07
RP11-754N21.1	0.390716	0.0482916	-3.01628	2.91e-22	2.91e-22
RP11-146N23.4	0.0156956	0.0987412	2.65329	2.1e-08	2.1e-08
AC007040.8	0.0221354	0.097742	2.14263	2.8e-10	2.8e-10
CTD-2553L13.4	0.0187583	0.0981804	2.38791	2.61e-08	2.61e-08
CTA-305I2.1	0.0177443	0.0982447	2.46902	4.35e-11	4.35e-11
RP11-77E14.2	0.0241926	0.0972609	2.00729	1.51e-10	1.51e-10
LA16c-325D7.1	0.274513	0.0634796	-2.11251	7.29e-33	7.29e-33
LINC01397	0.0171927	0.0979891	2.51083	4.22e-08	4.22e-08
RP11-269G24.6	0.0185575	0.0977396	2.39694	4.33e-09	4.33e-09
AC017104.2	0.012211	0.0985728	3.01301	5.38e-13	5.38e-13
SRGAP3-AS4	0.402371	0.0459793	-3.12947	2.56e-45	2.56e-45
RP11-336A10.2	0.0211131	0.0972649	2.20378	4.29e-14	4.29e-14
RP11-276E17.2	0.0150258	0.0980662	2.70631	1.56e-13	1.56e-13
RP11-946L16.2	0.0130265	0.0982771	2.9154	1.8e-09	1.8e-09
RP11-297D21.2	0.225145	0.0695065	-1.69563	5.61e-22	5.61e-22
COL4A2-AS2	0.0324456	0.095408	1.55609	1.81e-07	1.81e-07
AC091153.4	0.0110874	0.0980773	3.145	3.13e-12	3.13e-12
CTD-2332E11.2	0.0266357	0.0959365	1.84872	4.2e-07	4.2e-07
AC003088.1	0.0145816	0.0972023	2.73684	2.49e-10	2.49e-10
AC106873.4	0.00790079	0.0978498	3.6305	8.85e-10	8.85e-10
RP11-106M7.1	0.22626	0.0684004	-1.7259	2.08e-31	2.08e-31
RP13-735L24.1	0.0262747	0.0950725	1.85535	3.52e-15	3.52e-15
AC069394.1	0.0096094	0.097246	3.33912	1e-13	1e-13
RP11-10A14.6	0.0120511	0.0968003	3.00585	2.82e-09	2.82e-09
C15orf54	0.0145676	0.096361	2.72568	2.37e-28	2.37e-28
CTC-265F19.3	0.0323953	0.0938948	1.53526	0.00109877	0.00109877
CTB-55O6.4	0.0329902	0.0937465	1.50673	0.00600915	0.00600915
LINC00632	0.0183392	0.0957009	2.3836	1.62e-15	1.62e-15
Z83001.1	0.0299052	0.0940941	1.65371	1.12e-05	1.12e-05
RP11-863P13.3	0.0266544	0.0944428	1.82507	5.21e-09	5.21e-09
DIAPH2-AS1	0.0227354	0.0945187	2.05566	3.76e-16	3.76e-16
IGBP1-AS2	0.02691	0.0939354	1.80353	4.79e-09	4.79e-09
MPRIP-AS1	0.030983	0.0930867	1.5871	2.85e-05	2.85e-05
RP11-803D5.4	0.0279858	0.0934232	1.73909	9.45e-09	9.45e-09
RP11-863H1.1	0.0283317	0.0933139	1.71967	0.000363888	0.000363888
AP000233.4	0.00265659	0.0966876	5.18568	4.46e-15	4.46e-15
KB-1674E1.2	0.0249792	0.0935981	1.90575	8.73e-14	8.73e-14
AC114730.7	0.0201611	0.0939495	2.22031	7.62e-12	7.62e-12
KB-1440D3.14	0.0295586	0.092344	1.64344	1.01e-07	1.01e-07
RP4-604K5.3	0.0230205	0.0930115	2.01449	1.71e-05	1.71e-05
CSNK1G2-AS1	0.0169773	0.0936228	2.46325	4.7e-18	4.7e-18
RP11-83C7.1	0.017193	0.0935572	2.44402	2.35e-06	2.35e-06
RP11-366L20.2	0.394323	0.0426398	-3.2091	2.16e-37	2.16e-37
CTD-3187F8.14	0.0181605	0.0932335	2.36004	1.02e-20	1.02e-20
CTA-929C8.7	0.290139	0.0565152	-2.36004	3.45e-42	3.45e-42
RP11-272D12.2	0.0205897	0.0924997	2.16752	1.71e-08	1.71e-08
CTD-2562J17.4	0.0148662	0.0932116	2.64848	7.45e-09	7.45e-09
RP11-53B2.3	0.0209297	0.0922664	2.14026	3.35e-15	3.35e-15
CTD-2023N9.1	0.243473	0.0622806	-1.9669	3.39e-19	3.39e-19
AC078852.2	0.0187717	0.0923521	2.29859	4.99e-07	4.99e-07
RP11-363J20.1	0.290242	0.0555817	-2.38458	6.66e-34	6.66e-34
CTD-2330J20.2	0.259514	0.0597106	-2.11975	2.82e-34	2.82e-34
CTD-2363C16.1	0.00983092	0.0931973	3.24489	6.15e-09	6.15e-09
RP11-573D15.8	0.505349	0.0264909	-4.25371	3.69e-40	3.69e-40
RP11-540K16.1	0.00527066	0.09364	4.15107	6.81e-22	6.81e-22
RP4-671O14.6	0.0226475	0.0912491	2.01046	3.11e-18	3.11e-18
DKFZp434J0226	0.00945014	0.0929591	3.29819	8.48e-14	8.48e-14
SPATA13-AS1	0.0209243	0.0914125	2.12721	1.98e-07	1.98e-07
CTD-2085J24.3	0.0178666	0.091725	2.36005	6.42e-08	6.42e-08
RP11-423G4.10	0.0304114	0.0900261	1.56573	4.87e-07	4.87e-07
CTB-102L5.7	0.0280153	0.0903293	1.68898	6.29e-12	6.29e-12
RP11-359G22.2	0.0200837	0.0913206	2.18492	6.57e-27	6.57e-27
RP11-306G20.1	0.0279529	0.0902033	1.69018	9.64e-07	9.64e-07
RP11-1029J19.4	0.0223674	0.0908987	2.02286	8.12e-06	8.12e-06
CTC-575I10.1	0.0226498	0.0907306	2.00209	7.38e-05	7.38e-05
RP11-497G19.7	0.0069642	0.09281	3.73625	1.55e-21	1.55e-21
DAPK1-IT1	0.0124378	0.0920034	2.88696	4.89e-08	4.89e-08
RP11-120I21.2	0.559566	0.0182987	-4.9345	2.15e-58	2.15e-58
RP11-473C19.1	0.0147591	0.0915691	2.63326	1.27e-07	1.27e-07
PIK3CD-AS1	0.0154742	0.0914564	2.56322	2.77e-25	2.77e-25
RP11-267N12.1	0.0132509	0.0916749	2.79044	1.1e-22	1.1e-22
CALML3-AS1	0.244776	0.0604622	-2.01736	8.49e-14	8.49e-14
CTA-797E19.1	0.0147533	0.0912565	2.62889	5.54e-09	5.54e-09
RP1-67A8.3	0.261862	0.057982	-2.17513	3.94e-25	3.94e-25
AC007099.1	0.0249829	0.0896954	1.84409	5.01e-08	5.01e-08
RP1-38C16.2	0.479676	0.0284948	-4.07329	1.89e-40	1.89e-40
CTD-3032J10.2	0.0146174	0.0910182	2.63847	1.95e-09	1.95e-09
RP11-706D8.3	0.027877	0.089121	1.67669	9.21e-07	9.21e-07
RP3-446N13.5	0.0282581	0.0890666	1.65622	0.000562314	0.000562314
RP3-492J12.2	0.0192944	0.0901122	2.22354	1e-10	1e-10
RP11-266E6.3	0.404322	0.0382883	-3.40053	2.46e-49	2.46e-49
RP11-538I12.3	0.0186539	0.0900376	2.27105	2.86e-12	2.86e-12
PCAT18	0.210877	0.0641537	-1.7168	1.89e-24	1.89e-24
RP11-275I4.2	0.00972136	0.0908147	3.2237	1.12e-11	1.12e-11
AC096579.13	0.0229414	0.0889977	1.95581	1.53e-05	1.53e-05
RP11-297C4.2	0.0115237	0.0905195	2.97363	5.33e-12	5.33e-12
FLJ26245	0.0178998	0.0895855	2.32332	0.00084139	0.00084139
RP13-631K18.5	0.0281916	0.0881531	1.64475	0.00141	0.00141
CTC-453G23.4	0.0198915	0.0892676	2.16599	6.52e-07	6.52e-07
CH17-360D5.2	0.02222	0.0889469	2.00108	0.000162506	0.000162506
RP11-126O1.4	0.0178097	0.0894983	2.3292	1.03e-09	1.03e-09
CH17-140K24.3	0.0264866	0.0881969	1.73547	8.81e-06	8.81e-06
AC092295.4	0.0153479	0.0895705	2.54498	4.75e-11	4.75e-11
MEG9	0.0309108	0.0874476	1.50031	0.00199072	0.00199072
ZBTB46-AS1	0.014406	0.0895301	2.6357	3.75e-08	3.75e-08
RP11-476H24.1	0.657478	0.00296945	-7.7906	1.38e-41	1.38e-41
CTC-391G2.1	0.309998	0.0496521	-2.64233	1.21e-40	1.21e-40
RP11-229P13.15	0.00917997	0.0899353	3.29233	6.09e-13	6.09e-13
KB-1460A1.3	0.0199068	0.0884776	2.15205	4.07e-11	4.07e-11
RP11-616K22.2	0.0285756	0.0870986	1.60786	4.64e-05	4.64e-05
CTD-3032J10.3	0.0133621	0.0890933	2.73717	7.05e-13	7.05e-13
RP1-212P9.3	0.0253165	0.0873838	1.78728	9.29e-14	9.29e-14
RP11-65M17.3	0.0268886	0.0871116	1.69587	5.33e-09	5.33e-09
RP11-893F2.6	0.0173052	0.0882897	2.35104	2.25e-09	2.25e-09
RP3-388N13.3	0.0190081	0.0879271	2.2097	2.56e-09	2.56e-09
RP11-567M16.2	0.325456	0.0465444	-2.80578	1.46e-22	1.46e-22
AC099684.1	0.295606	0.0503897	-2.55248	2.49e-17	2.49e-17
RP11-830F9.5	0.020624	0.0873203	2.08199	4.26e-14	4.26e-14
AC011747.6	0.198792	0.0633196	-1.65053	5.84e-18	5.84e-18
RP11-128B16.3	0.0109359	0.0885912	3.0181	5.3e-15	5.3e-15
RP11-21A7A.4	0.378719	0.0390731	-3.27688	1.66e-41	1.66e-41
MNX1-AS1	0.0136826	0.0881343	2.68737	5.27e-05	5.27e-05
RP11-227G15.12	0.0181221	0.0873511	2.26908	6.47e-18	6.47e-18
RP11-883G14.4	0.0188478	0.0872513	2.21078	3.04e-06	3.04e-06
RP11-501J20.5	0.025148	0.0863065	1.77903	3.07e-09	3.07e-09
CTB-193M12.3	0.0127678	0.087953	2.78423	4.87e-09	4.87e-09
AC007362.3	0.0105988	0.0882163	3.05714	7.6e-18	7.6e-18
SALRNA2	0.0183806	0.0867142	2.23808	1.99e-12	1.99e-12
RP11-53B2.1	0.0102113	0.0874454	3.09821	9.1e-19	9.1e-19
RP3-468O1.6	0.0207298	0.0859737	2.05219	1.4e-06	1.4e-06
AC124861.1	0.318296	0.0459246	-2.79303	4.9e-32	4.9e-32
RP11-402G3.5	0.0285622	0.0848397	1.57063	4.59e-07	4.59e-07
FGF14-AS1	0.0164136	0.0864372	2.39676	1.38e-05	1.38e-05
RP5-1042K10.10	0.0251847	0.0852114	1.7585	2.02e-05	2.02e-05
FAR1-IT1	0.0218226	0.0855792	1.97144	1.04e-05	1.04e-05	1
IFT74-AS1	0.212309	0.0599113	-1.82527	9.91e-23	9.91e-23
RP11-329J18.3	0.021251	0.085428	2.00718	9.63e-07	9.63e-07
RP11-89K21.1	0.27921	0.0506748	-2.46201	1.01e-24	1.01e-24
CTD-2313F11.1	0.00709343	0.0872658	3.62086	4.37e-27	4.37e-27
AP000266.7	0.0290581	0.0843013	1.53662	2.07e-06	2.07e-06
RP11-203E8.1	0.0190638	0.085584	2.16651	5.42e-12	5.42e-12
LA16c-358B7.4	0.018731	0.0855671	2.19163	3.43e-16	3.43e-16
RP11-77M5.1	0.0283051	0.0842028	1.57281	7.55e-05	7.55e-05
XX-CR54.1	0.182558	0.0633838	-1.52617	1.33e-18	1.33e-18
AC005009.2	0.0283867	0.084115	1.56715	0.00187375	0.00187375
RP11-342D14.1	0.0214623	0.0849088	1.98411	2.33e-15	2.33e-15
RP11-732A19.6	0.0265831	0.084127	1.66206	5.38e-09	5.38e-09
RP1-55C23.7	0.00977271	0.0863647	3.14361	6.95e-13	6.95e-13
RP11-624C23.1	0.0284588	0.0837483	1.55718	3.67e-07	3.67e-07
RBMS3-AS2	0.0202523	0.0848387	2.06663	1.21e-08	1.21e-08
RP11-10K17.6	0.186751	0.062324	-1.58326	2.19e-19	2.19e-19
RP11-93I21.3	0.018408	0.0849794	2.20678	3.18e-17	3.18e-17
AL133245.2	0.0282057	0.0835894	1.56733	1.55e-08	1.55e-08
RP11-43D2.2	0.0171248	0.0849866	2.31115	5.47e-08	5.47e-08
AC002306.1	0.0133514	0.0854306	2.67777	4.11e-09	4.11e-09
RP11-1136G11.8	0.026765	0.0834495	1.64056	6.21e-06	6.21e-06
AC006458.3	0.0160822	0.0846637	2.39628	4.72e-08	4.72e-08
RP11-202G18.1	0.0135647	0.0847578	2.64348	1.74e-10	1.74e-10
CTD-3195I5.4	0.00746666	0.0855603	3.51841	1.2e-10	1.2e-10
CTD-2626G11.2	0.46926	0.0234065	-4.32541	3.16e-42	3.16e-42
RP11-358M14.2	0.203814	0.0590212	-1.78795	1.46e-27	1.46e-27
RP11-506E9.3	0.232231	0.055152	-2.07408	2.11e-24	2.11e-24
RP11-89N17.3	0.0189621	0.0837255	2.14255	4.29e-08	4.29e-08
RP11-386M24.9	0.0166192	0.0839085	2.33596	9.22e-08	9.22e-08
RP11-473C18.3	0.0238327	0.0827301	1.79547	4.65e-07	4.65e-07
AC097713.4	0.00811809	0.0845299	3.38025	3.49e-15	3.49e-15
AC011516.2	0.29579	0.0456645	-2.69543	1.23e-36	1.23e-36
AC004906.3	0.00554117	0.0845378	3.93133	1.98e-16	1.98e-16
RP4-769N13.7	0.0262476	0.081717	1.63845	0.000251623	0.000251623
Z69720.2	0.0160582	0.0828056	2.36641	2.58e-13	2.58e-13
RP11-96C23.9	0.0239569	0.0817342	1.7705	4.45e-07	4.45e-07
CTB-43E15.1	0.218615	0.0554663	-1.97871	6.54e-27	6.54e-27
RP11-470E16.2	0.0169943	0.082581	2.28076	2.07e-10	2.07e-10
RP1-137K24.1	0.518698	0.0147297	-5.1381	2.28e-68	2.28e-68
RP11-568J23.4	0.00657894	0.083573	3.66711	1.5e-10	1.5e-10
RP11-152K4.2	0.0220946	0.0813616	1.88066	1.85e-08	1.85e-08
CTA-398F10.2	0.312834	0.0420884	-2.89391	6.76e-41	6.76e-41
AC078852.1	0.0218012	0.0812483	1.89793	3.6e-06	3.6e-06
AC016700.2	0.0100928	0.0826675	3.034	1.37e-10	1.37e-10
AP000289.6	0.0205987	0.0810236	1.97579	0.00471734	0.00471734
RP11-243A14.1	0.0206714	0.0809602	1.96957	6.74e-09	6.74e-09
LINC00165	0.0174589	0.0813061	2.2194	1.09e-13	1.09e-13
AP000472.2	0.211267	0.0550157	-1.94115	1.67e-24	1.67e-24
RP11-686O6.1	0.019998	0.0806383	2.01161	5.38e-09	5.38e-09
RP11-464D20.6	0.0175564	0.0809517	2.20506	5.65e-11	5.65e-11
AC068138.1	0.556567	0.00829187	-6.06871	8.22e-56	8.22e-56
CTC-457L16.2	0.0219295	0.079565	1.85926	1.16e-09	1.16e-09
AL592528.1	0.0046287	0.0817745	4.14297	4.19e-10	4.19e-10
EHMT1-IT1	0.0262862	0.0787079	1.5822	9.22e-07	9.22e-07
RP11-493E12.3	0.0255046	0.0784811	1.62159	6.51e-11	6.51e-11
WI2-8325B5.1	0.000929352	0.0817147	6.45823	7.45e-18	7.45e-18
RP11-1084E5.1	0.0160916	0.079672	2.30776	4.28e-09	4.28e-09
RP11-565F19.4	0.0261521	0.0782381	1.58094	4.82e-05	4.82e-05
ASH1L-IT1	0.00984172	0.0804091	3.03038	1.82e-08	1.82e-08
RP1-20B11.2	0.0188347	0.0791695	2.07155	3.3e-09	3.3e-09
CTD-2240J17.2	0.023438	0.0784109	1.7422	1.57e-07	1.57e-07
RP11-169K17.4	0.0241334	0.0782732	1.69749	5.53e-06	5.53e-06
RP11-61O1.1	0.360052	0.0330103	-3.44721	5.22e-41	5.22e-41
LINC00161	0.0139417	0.0795554	2.51255	1.29e-13	1.29e-13
RP11-184I16.4	0.0127436	0.0796728	2.64432	3.61e-09	3.61e-09
LINC00443	0.319042	0.0382578	-3.05992	2.35e-38	2.35e-38
CTD-2527I21.15	0.00570876	0.0804067	3.81607	8.58e-10	8.58e-10
RP11-707P17.1	0.0267582	0.0774757	1.53376	2.99e-05	2.99e-05
CTB-92J24.3	0.237476	0.0490138	-2.27652	5.33e-30	5.33e-30
GS1-304P7.3	0.0227795	0.0778965	1.77382	2.32e-06	2.32e-06
RP11-405O10.2	0.0227862	0.0778476	1.77249	2.66e-06	2.66e-06
RP11-486M23.2	0.0040049	0.0803191	4.3259	1.21e-12	1.21e-12
RP11-182N22.8	0.175262	0.0572709	-1.61364	4.94e-19	4.94e-19
AC105398.3	0.43026	0.0229449	-4.22897	2.53e-48	2.53e-48
AC009505.2	0.0220375	0.0777465	1.81882	6.37e-13	6.37e-13
CTD-2240J17.4	0.0125041	0.0789226	2.65804	1.99e-10	1.99e-10
RP11-714L20.1	0.428013	0.0227202	-4.23561	8.21e-14	8.21e-14
RP11-545N8.3	0.0157052	0.0779729	2.31173	6.51e-15	6.51e-15
RP5-1021I20.5	0.0259832	0.0765481	1.55879	4.24e-09	4.24e-09
RP11-75C10.9	0.016271	0.0777942	2.25736	3.21e-11	3.21e-11
CTD-2528A14.5	0.00945693	0.0785087	3.05341	3.91e-12	3.91e-12
RP11-9N12.2	0.0142045	0.0777825	2.4531	6.2e-05	6.2e-05
XXbac-B33L19.12	0.192229	0.0537947	-1.83729	6.85e-14	6.85e-14
RP11-168K11.3	0.196073	0.0531441	-1.88341	9.05e-29	9.05e-29
RP11-227D13.4	0.0238446	0.0761491	1.67517	2.03e-08	2.03e-08
RP11-253D19.1	0.0211102	0.0764383	1.85636	4.34e-11	4.34e-11
RP11-536G4.2	0.22623	0.0485845	-2.21922	5.82e-18	5.82e-18
AC112721.1	0.0206334	0.0761137	1.88318	6.45e-05	6.45e-05
AC026167.1	0.296927	0.0389088	-2.93194	3.44e-44	3.44e-44
RP11-893F2.5	0.0126344	0.0768239	2.6042	6.07e-16	6.07e-16
RP11-753B14.1	0.162272	0.0566741	-1.51765	7.17e-10	7.17e-10
RP11-120K18.2	0.00595913	0.0775854	3.70261	2.36e-21	2.36e-21
CTA-929C8.6	0.264852	0.0426912	-2.63317	7.82e-39	7.82e-39
RP11-298J20.3	0.0193216	0.0757156	1.97037	0.00094902	0.00094902
AC027119.1	0.280093	0.0405625	-2.78769	1.87e-46	1.87e-46
LINC01479	0.0154974	0.0761457	2.29674	2.47e-12	2.47e-12
RP5-867C24.5	0.0159492	0.0759645	2.25185	1.72e-09	1.72e-09
KB-1980E6.3	0.0155848	0.0760039	2.28593	5.13e-10	5.13e-10
AC024084.1	0.0127232	0.0763565	2.58529	6.19e-10	6.19e-10
TMLHE-AS1	0.0259698	0.0745511	1.52139	8.06e-15	8.06e-15
RP11-298E2.2	0.0225364	0.0749223	1.73314	1.11e-05	1.11e-05
RP11-170M17.1	0.160978	0.0562605	-1.51667	5.79e-19	5.79e-19
KCNMA1-AS3	0.00856557	0.0767152	3.16289	3.7e-09	3.7e-09
RP1-71H24.1	0.00608661	0.0765048	3.65184	2.62e-11	2.62e-11
RP11-432J24.2	0.191583	0.0515382	-1.89426	6.61e-16	6.61e-16
Z84812.4	0.0188716	0.0747719	1.98628	5.51e-12	5.51e-12
AF064858.7	0.00628113	0.0763499	3.60353	1.6e-18	1.6e-18
RP5-1073O3.2	0.0117558	0.0754884	2.68289	3.36e-14	3.36e-14
RP11-627D16.1	0.159382	0.0555199	-1.52141	1.62e-19	1.62e-19
AP000654.4	0.0209689	0.0740982	1.82119	3.18e-08	3.18e-08
AC006946.15	0.018984	0.0743502	1.96956	2.54e-16	2.54e-16
GS1-279B7.1	0.0144781	0.074924	2.37156	5.63e-11	5.63e-11
RP11-231I16.1	0.0255514	0.0733955	1.52229	1.46e-07	1.46e-07
RP11-185E12.2	0.012786	0.0750749	2.55377	1.33e-06	1.33e-06
PWRN3	0.340228	0.0309384	-3.45903	1.7e-43	1.7e-43
RP11-543P15.3	0.0125568	0.074921	2.57691	5.69e-16	5.69e-16
AP000797.3	0.00466737	0.07598	4.02494	1.04e-12	1.04e-12
CTC-137K3.1	0.0251125	0.0731656	1.54276	7.37e-05	7.37e-05
LINC00930	0.0207673	0.0737305	1.82795	8.43e-07	8.43e-07
RP11-13P5.1	0.164531	0.0543519	-1.59795	2.14e-05	2.14e-05
CTB-73N10.1	0.00808397	0.0752891	3.2193	5.9e-15	5.9e-15
RP11-467L24.1	0.0218787	0.0733575	1.74542	0.000105999	0.000105999
RP4-684O24.5	0.201129	0.0491971	-2.03148	2.5e-32	2.5e-32
RP5-1029F21.3	0.0240189	0.0729988	1.6037	1.94e-05	1.94e-05
ZSWIM8-AS1	0.0203596	0.0734558	1.85117	1.2e-11	1.2e-11
RP11-19J5.2	0.00487352	0.0755384	3.95417	8.32e-13	8.32e-13
CHL1-AS1	0.188105	0.0508767	-1.88646	1.17e-31	1.17e-31
CTB-32H22.1	0.0230401	0.0727764	1.65933	9.25e-08	9.25e-08
RP11-565P22.2	0.213178	0.0471166	-2.17775	8.27e-31	8.27e-31
RP11-568J23.6	0.0236015	0.0725175	1.61945	1.95e-05	1.95e-05
LINC00112	0.0158354	0.073321	2.21108	9.11e-06	9.11e-06
RP11-713D19.1	0.0243838	0.0721295	1.56467	2.83e-05	2.83e-05
AF038458.5	0.0248383	0.0720327	1.53608	5.42e-06	5.42e-06
RP11-327F22.4	0.0232709	0.0721113	1.6317	4.97e-07	4.97e-07
AC009120.10	0.019692	0.0723409	1.8772	0.000295802	0.000295802
RP11-61G19.1	0.0232808	0.0718519	1.62589	0.0323589	0.0323589
RP11-34F13.3	0.0127075	0.0732059	2.52628	1.86e-09	1.86e-09
RP11-982M15.7	0.00845725	0.0734811	3.11911	4.71e-14	4.71e-14
AC007050.17	0.0101726	0.0732478	2.8481	2.15e-07	2.15e-07
RP4-712E4.1	0.0103757	0.0732035	2.8187	1.67e-09	1.67e-09
RP11-219E7.2	0.0159477	0.0724248	2.18313	1e-10	1e-10
RP11-1191J2.4	0.0115793	0.0729855	2.65606	1.99e-10	1.99e-10
AC007040.6	0.0234262	0.071387	1.60754	6.52e-08	6.52e-08
PAQR9-AS1	0.00413015	0.0739656	4.16259	7.45e-27	7.45e-27
MESTIT1	0.220764	0.0448009	-2.30091	1.7e-32	1.7e-32
LINC00880	0.0216142	0.0714864	1.72569	1.2e-09	1.2e-09
RP1-77H15.1	0.0248438	0.0710176	1.51529	6.16e-05	6.16e-05
RP11-310H4.3	0.00884393	0.0731341	3.04779	2.92e-11	2.92e-11
RP11-14C10.4	0.0239238	0.0708167	1.56564	1.29e-15	1.29e-15
LINC01526	0.00774597	0.0727897	3.23222	2.05e-12	2.05e-12
LINC01300	0.020125	0.0710448	1.81974	2.22e-05	2.22e-05
RP11-550A5.2	0.0177254	0.0712519	2.00711	2.96e-08	2.96e-08
RP3-522J7.6	0.0196811	0.0708118	1.84718	2.21e-11	2.21e-11
PRKX-AS1	0.0158733	0.0711627	2.16452	1.69e-05	1.69e-05
RP11-24M17.4	0.0236115	0.0700589	1.56908	9.99e-16	9.99e-16
RP11-445F12.2	0.27381	0.0362571	-2.91684	1.16e-47	1.16e-47
LINC01233	0.159386	0.0516259	-1.62636	1.89e-24	1.89e-24
MAPT-IT1	0.0207099	0.0702688	1.76257	1.76e-07	1.76e-07
LINC01460	0.184587	0.0482139	-1.93678	1.89e-20	1.89e-20
RP11-304L19.2	0.0195653	0.0703376	1.846	8.73e-07	8.73e-07
PP12613	0.00176799	0.072709	5.36195	2.69e-23	2.69e-23
RP5-1029K10.2	0.0109916	0.0713397	2.6983	8.16e-12	8.16e-12
CTB-181H17.1	0.0128292	0.0708311	2.46495	7.6e-12	7.6e-12
RP5-1039K5.16	0.0103251	0.0710836	2.78336	1.91e-15	1.91e-15
CTA-243E7.1	0.0148238	0.0703728	2.2471	2.37e-17	2.37e-17
RP11-462B18.2	0.00995276	0.070959	2.83382	4.06e-10	4.06e-10
RP11-463D19.1	0.0142964	0.0701887	2.29558	8.38e-06	8.38e-06
RP11-324D17.3	0.0186779	0.069573	1.89719	1.94e-08	1.94e-08
RP1-5O6.4	0.0240464	0.0687708	1.51598	0.00192537	0.00192537
RP11-470M17.2	0.318401	0.0291534	-3.44911	1.04e-33	1.04e-33
RP1-256G22.2	0.0169543	0.0696866	2.03923	5.9e-06	5.9e-06
RP11-213G21.2	0.0217422	0.0688156	1.66224	7.63e-05	7.63e-05
RP11-642D21.2	0.016283	0.0694701	2.09303	2.59e-05	2.59e-05
RP1-81D8.3	0.297302	0.0314641	-3.24015	6.31e-13	6.31e-13
LA16c-444G7.1	0.201511	0.0442999	-2.18548	6.57e-19	6.57e-19
RP11-127I20.7	0.0129747	0.0696109	2.42361	2.84e-08	2.84e-08
SND1-IT1	0.0199077	0.0686471	1.78587	7.21e-06	7.21e-06
RP3-428L16.1	0.0209238	0.0684133	1.70913	0.0001	0.0001
RP11-554E23.2	0.00953326	0.0698885	2.87401	8.89e-16	8.89e-16
CTD-2297D10.1	0.23231	0.0397988	-2.54525	1.08e-50	1.08e-50
AC018890.6	0.0188782	0.0683827	1.85691	4.4e-15	4.4e-15
KCNMA1-AS1	0.00393251	0.070332	4.16066	1.33e-31	1.33e-31
RP11-881M11.4	0.0214631	0.0679405	1.66241	0.000181357	0.000181357
RP11-445P17.3	0.0056505	0.069918	3.62921	2.53e-13	2.53e-13
RP11-818F20.5	0.0117284	0.0690332	2.55728	1.18e-08	1.18e-08
AC096574.4	0.0157918	0.0683593	2.11396	2.69e-15	2.69e-15
WI2-80269A6.1	0.0113637	0.0687836	2.59763	5.76e-09	5.76e-09
CTD-2616J11.2	0.00797961	0.0691901	3.11617	9.24e-20	9.24e-20
AC011239.1	0.248008	0.0368678	-2.74995	1.48e-36	1.48e-36
RP11-304L19.4	0.0116139	0.0686528	2.56346	1.38e-09	1.38e-09
RP1-159G19.1	0.188086	0.044753	-2.07134	1.8e-18	1.8e-18
WWC3-AS1	0.0110497	0.0684722	2.63151	4.69e-08	4.69e-08
[truncated: 683 more rows]

## Sheet: screened candidate LncRNAs
gene	conMean	treatMean	logFC	pValue	fdr	MinEnergy	Ensemble ID
SNAP25-AS1	0.0543523	0.195348	1.84563	1.69e-18	1.69e-18	-58.6	ENST00000603542
RP11-339D23.1	0.229547	0.0188355	-3.60727	1.09e-30	1.09e-30	-56.7	ENST00000458146
RP11-752D24.2	1.07704	0.0425293	-4.66247	2.3e-31	2.3e-31	-47.7	ENST00000510351
OSTM1-AS1	0.00571976	1.11349	7.60491	5.36e-37	5.36e-37	-42.8	ENST00000441184
RP11-64D24.2	0.0422122	0.186797	2.14574	7.3e-12	7.3e-12	-39.8	ENST00000544925
ARHGAP26-AS1	0.0188231	0.156499	3.05557	1.79e-20	1.79e-20	-38	ENST00000434610
RP11-1252I4.2	0.0750186	0.02315	-1.69623	3.21e-06	3.21e-06	-34.5	ENST00000511650
AC010095.5	0.151995	0.503801	1.72884	4.82e-16	4.82e-16	-32.5	ENST00000411710
CTB-31O20.4	0.232845	0.772053	1.72933	7.86e-23	7.86e-23	-32.1	ENST00000587741
CTD-2309O5.3	0.00376898	0.0498404	3.72507	7.28e-17	7.28e-17	-31.8	ENST00000575487
MIR155HG	0.312672	1.50661	2.26858	5.8e-33	5.8e-33	-30.6	ENST00000456917
RP11-1084E5.1	0.0160916	0.079672	2.30776	4.28e-09	4.28e-09	-30.4	ENST00000524134
RP11-843A23.1	0.634547	0.218029	-1.54121	4.77e-10	4.77e-10	-29.9	ENST00000526976
CTD-2143L24.1	0.00500743	0.0233436	2.22088	5.5e-05	5.5e-05	-29.8	ENST00000606744
CTA-276F8.2	0.0260356	0.129032	2.30918	3.09e-07	3.09e-07	-28.1	ENST00000570581
