# Supplementary material for: LncRNA-SERB promotes vasculogenic mimicry (VM) formation and tumor metastasis in renal cell carcinoma
Source: J Biol Chem. 2024 Apr 18;300(5):107297. doi: 10.1016/j.jbc.2024.107297 (PMC11126803; doi:10.1016/j.jbc.2024.107297)
Supplement: Supporting Table S3 [file mmc4.xlsx]

## Sheet: Sheet1
A
Gene name	Forward Primer/Reverse Primer	Length	Amplicon Size
GAPDH	TGTGGGCATCAATGGATTTGG	21	116
	ACACCATGTATTCCGGGTCAAT	22
LncRNA-MIR155HG	TGGAGATGGCTCTAATGG	18	148
	AGTCAGTTGGAGGCAAAA	18
ESR2	AGCACGGCTCCATATACATACC	22	199
	TGGACCACTAAAGGAGAAAGGT	22
SLPI	GAGATGTTGTCCTGACACTTGTG	23	76
	AGGCTTCCTCCTTGTTGGGT	20
NODAL	CTGCTTAGAGCGGTTTCAGATG	22	223
	CGAGAGGTTGGAGTAGAGCATAA	23
ZEB1	TTACACCTTTGCATACAGAACCC	23	100
	TTTACGATTACACCCAGACTGC	22
CDH5	AAGCGTGAGTCGCAAGAATG	20	179
	TCTCCAGGTTTTCGCCAGTG	20
HIF1A	TTCCCGACTAGGCCCATTC	19	135
	CAGGTATTCAAGGTCCCATTTCA	23
Primers of screened LncRNAs
MIR155HG	TGGAGATGGCTCTAATGG	18
	AGTCAGTTGGAGGCAAAA	18
CTB-31O20.4	TCTCCGGGCTACAGAGGAC	19
	TTAGATTGCCACGGTGCTG	19
OSTM1-AS1	ACGCTCATTTCCTTTCTC	18
	TGTGATTTAGCACGGTTG	18
CTD-2309O5.3	TGGAGGAAGAGCAATCAAG	19
	CTGTGGCAGCAGAACTTTG	19
ARHGAP-AS1	TGGCTTACAGGTGGAATA	18
	CAGTAGAGTGTTGGGCTTT	19
CTA-276F8.2	GTTGTGCCAATCTGTAGT	18
	TCACAGGAGGATGTTTAT	18
RP11-1084E5.1	CTGACATCTTCTGGCTAC	18
	GATACCGACTCTACTTGC	18
CTD-2143L24.1	CTGTAGACCTGGGATAATAAA	21
	CTGTCAGTCAGTGGCTTG	18
RP11.339D23.1	GGGGTTTCACTATGTTGC	18
	ACTCCCTCTTCAGCCTTC	18
RP11.752D24.2	GAGTTGGGTGGTGTTGAA	18
	AGTCCATTCTGGGTTTCA	18
B
RNA pull down probe
ESR2 biotin probe	TCTGTCTCCGCACAAGGCGGTACCC	25
